# Supplementary material for: Tailored design of protein nanoparticle scaffolds for multivalent presentation of viral glycoprotein antigens
Source: eLife. 2020 Aug 4;9:e57659. doi: 10.7554/eLife.57659 (PMC7402677; doi:10.7554/eLife.57659)
Supplement: Figure 2—source data 2. [file elife-57659-fig2-data2.txt]

differential refractive index data:
time (min)	differential refractive index (RIU)
-0.820741593837738	8.254800261972648e-007
-0.8049519914985568	8.303938021036149e-007
-0.7891623891593754	8.302472006122517e-007
-0.7733727868201942	8.301005991211054e-007
-0.7575831844810129	8.293328765569819e-007
-0.7417935821418316	8.274169052688903e-007
-0.7260039798026503	8.254265417184832e-007
-0.7102143774634691	8.231214150937471e-007
-0.6944247751242878	8.212478900266728e-007
-0.6786351727851064	8.19707748945164e-007
-0.6628455704459252	8.181862657578951e-007
-0.6470559681067438	8.166385576113561e-007
-0.6312663657675626	8.146772296124729e-007
-0.6154767634283813	8.123125934077474e-007
-0.5996871610892001	8.105650175470325e-007
-0.5838975587500187	8.089436946488293e-007
-0.5681079564108374	8.073238060666167e-007
-0.5523183540716561	8.056027958217114e-007
-0.5365287517324748	8.036336027496521e-007
-0.5207391493932936	8.017354312830731e-007
-0.5049495470541123	8.001973596999997e-007
-0.489159944714931	7.992466986665985e-007
-0.4733703423757497	7.986436825343449e-007
-0.4575807400365685	7.979351341295005e-007
-0.4417911376973872	7.97118275916919e-007
-0.4260015353582058	7.966720041328521e-007
-0.4102119330190246	7.963798973329491e-007
-0.3944223306798433	7.96087790533263e-007
-0.378632728340662	7.950995028441644e-007
-0.3628431260014807	7.946418304777964e-007
-0.3470535236622994	7.939533603461974e-007
-0.3312639213231182	7.92942054922462e-007
-0.3154743189839369	7.919041174963507e-007
-0.2996847166447556	7.913086135906151e-007
-0.2838951143055742	7.91029670385926e-007
-0.268105511966393	7.899086231367546e-007
-0.2523159096272117	7.887925542115429e-007
-0.2365263072880304	7.886074677395695e-007
-0.2207367049488491	7.883291051407563e-007
-0.2049471026096679	7.871087198871828e-007
-0.1891575002704866	7.858613423890153e-007
-0.1733678979313053	7.855383880781518e-007
-0.157578295592124	7.853657330812985e-007
-0.1417886932529427	7.847501516365391e-007
-0.1259990909137614	7.839316147123174e-007
-0.1102094885745801	7.832375014955439e-007
-0.09441988623539888	7.830027442107517e-007
-0.07863028389621751	7.82667994210463e-007
-0.06284068155703626	7.815681837511791e-007
-0.04705107921785501	7.805079170280192e-007
-0.03126147687867364	7.799444723755392e-007
-0.01547187453949239	7.793213304646378e-007
0.0003177277996888606	7.785855730803662e-007
0.01610733013887022	7.78284197450619e-007
0.03189693247805148	7.783624680042858e-007
0.04768653481723273	7.783597819617082e-007
0.06347613715641409	7.781244978132072e-007
0.07926573949559534	7.778892136651398e-007
0.0950553418347766	7.777795232517034e-007
0.1108449441739579	7.776698328384839e-007
0.1266345465131392	7.770402250940715e-007
0.1424241488523205	7.766928511291921e-007
0.1582137511915017	7.758471347102044e-007
0.1740033535306831	7.752832712889721e-007
0.1897929558698643	7.746765715416736e-007
0.2055825582090456	7.739010616013373e-007
0.2213721605482268	7.734115574837587e-007
0.2371617628874081	7.731979435440708e-007
0.2529513652265896	7.72984329604166e-007
0.2687409675657708	7.723520040027812e-007
0.2845305699049521	7.727095223677375e-007
0.3003201722441333	7.730430787713724e-007
0.3161097745833146	7.730635650767329e-007
0.3318993769224958	7.730840513820933e-007
0.3476889792616773	7.731581420972102e-007
0.3634785816008586	7.73489715271726e-007
0.3792681839400398	7.738001723169973e-007
0.3950577862792211	7.738482702870485e-007
0.4108473886184023	7.73544332218325e-007
0.4266369909575836	7.732403941496015e-007
0.4424265932967648	7.727035613185919e-007
0.4582161956359463	7.718559449133595e-007
0.4740057979751275	7.715249656652275e-007
0.4897954003143088	7.710928342161139e-007
0.5055850026534901	7.703446011971676e-007
0.5213746049926713	7.692562218229119e-007
0.5371642073318526	7.692514904121192e-007
0.552953809671034	7.697776641369357e-007
0.5687434120102153	7.699563056640709e-007
0.5845330143493965	7.698938030763301e-007
0.6003226166885778	7.703424857756144e-007
0.616112219027759	7.708001794528435e-007
0.6319018213669403	7.709710947195921e-007
0.6476914237061218	7.711420099865574e-007
0.663481026045303	7.709869787111967e-007
0.6792706283844843	7.708319474356191e-007
0.6950602307236655	7.704953838877544e-007
0.7108498330628468	7.694436956258866e-007
0.726639435402028	7.690327842395893e-007
0.7424290377412093	7.691211142228909e-007
0.7582186400803908	7.693243087255643e-007
0.774008242419572	7.695241646800497e-007
0.7897978447587533	7.702183496237358e-007
0.8055874470979345	7.71213285875828e-007
0.8213770494371158	7.71413389655945e-007
0.837166651776297	7.714627940113347e-007
0.8529562541154785	7.713880017647199e-007
0.8687458564546597	7.712861242162219e-007
0.884535458793841	7.711842466679407e-007
0.9003250611330222	7.707949679668699e-007
0.9161146634722035	7.702521887945676e-007
0.9319042658113848	7.704494646341119e-007
0.9476938681505662	7.708961937897326e-007
0.9634834704897475	7.710959341919021e-007
0.9792730728289287	7.71353154456738e-007
0.99506267516811	7.713481246728569e-007
1.010852277507291	7.712900119188817e-007
1.026641879846473	7.71153914265986e-007
1.042431482185654	7.710178166130902e-007
1.058221084524835	7.706668503826199e-007
1.074010686864017	7.704684868775277e-007
1.089800289203198	7.703816939871617e-007
1.105589891542379	7.70303182310618e-007
1.12137949388156	7.702246706338574e-007
1.137169096220742	7.700283380989922e-007
1.152958698559923	7.698320055641271e-007
1.168748300899104	7.69382595298615e-007
1.184537903238285	7.693536119761455e-007
1.200327505577467	7.69092892100769e-007
1.216117107916648	7.688321722253925e-007
1.231906710255829	7.682877483723878e-007
1.247696312595011	7.675030469277231e-007
1.263485914934192	7.673919705090439e-007
1.279275517273373	7.666713191178346e-007
1.295065119612554	7.659262550039139e-007
1.310854721951736	7.654118796772934e-007
1.326644324290917	7.651350047333146e-007
1.342433926630098	7.643961799329302e-007
1.35822352896928	7.634322222393151e-007
1.374013131308461	7.630958070309075e-007
1.389802733647642	7.622493369352848e-007
1.405592335986824	7.61472688467742e-007
1.421381938326005	7.607576945228324e-007
1.437171540665186	7.594363992872825e-007
1.452961143004367	7.590285025730476e-007
1.468750745343549	7.585864122594717e-007
1.48454034768273	7.576398017793661e-007
1.500329950021911	7.567935213738039e-007
1.516119552361093	7.561254103021289e-007
1.531909154700274	7.554298173107193e-007
1.547698757039455	7.544879699820754e-007
1.563488359378636	7.537658012288923e-007
1.579277961717818	7.533052609946887e-007
1.595067564056999	7.52928951719932e-007
1.61085716639618	7.520821742022527e-007
1.626646768735362	7.509828796393222e-007
1.642436371074543	7.502677744257794e-007
1.658225973413724	7.495853537652173e-007
1.674015575752905	7.485886957861974e-007
1.689805178092087	7.481462968390775e-007
1.705594780431268	7.479598063161834e-007
1.721384382770449	7.469606334009876e-007
1.737173985109631	7.459438382251531e-007
1.752963587448812	7.452543290742061e-007
1.768753189787993	7.445778918357352e-007
1.784542792127174	7.444868872002672e-007
1.800332394466356	7.440704392605493e-007
1.816121996805537	7.436539913208314e-007
1.831911599144718	7.430661149241801e-007
1.8477012014839	7.428371611433327e-007
1.863490803823081	7.420436600933094e-007
1.879280406162262	7.41304225819299e-007
1.895070008501443	7.410504278915295e-007
1.910859610840625	7.4063763702472e-007
1.926649213179806	7.398473956797026e-007
1.942438815518987	7.396511855527806e-007
1.958228417858169	7.395154985503482e-007
1.97401802019735	7.390077066795134e-007
1.989807622536531	7.385744061926599e-007
2.005597224875712	7.375249136164826e-007
2.021386827214894	7.367206170216627e-007
2.037176429554075	7.364566433517e-007
2.052966031893256	7.356944705314006e-007
2.068755634232438	7.349863832659294e-007
2.084545236571619	7.347288664750519e-007
2.1003348389108	7.344907318946378e-007
2.116124441249982	7.342891370646157e-007
2.131914043589163	7.341204389208367e-007
2.147703645928344	7.337874068646944e-007
2.163493248267525	7.334855762044026e-007
2.179282850606707	7.32940702528927e-007
2.195072452945888	7.322134403884434e-007
2.210862055285069	7.316042764909502e-007
2.226651657624251	7.308698733059834e-007
2.242441259963432	7.303800903699868e-007
2.258230862302613	7.30133823766306e-007
2.274020464641794	7.296416777758958e-007
2.289810066980976	7.290944218077064e-007
2.305599669320157	7.285595928039224e-007
2.321389271659338	7.277259821520613e-007
2.33717887399852	7.266344105847679e-007
2.352968476337701	7.263344013212422e-007
2.368758078676882	7.263899326798336e-007
2.384547681016063	7.26358528443851e-007
2.400337283355245	7.262178233732094e-007
2.416126885694426	7.260771183023509e-007
2.431916488033607	7.254997092928563e-007
2.447706090372789	7.242215782487117e-007
2.46349569271197	7.23702195804107e-007
2.479285295051151	7.232078479972766e-007
2.495074897390332	7.226082868033983e-007
2.510864499729514	7.2202677899578e-007
2.526654102068695	7.21488131183879e-007
2.542443704407876	7.210297603631958e-007
2.558233306747058	7.204785632925707e-007
2.574022909086239	7.203892126164072e-007
2.58981251142542	7.202998619404606e-007
2.605602113764601	7.197751702228694e-007
2.621391716103783	7.195799641139967e-007
2.637181318442964	7.192811639507822e-007
2.652970920782145	7.182797631519102e-007
2.668760523121327	7.177226762286604e-007
2.684550125460508	7.173066268173749e-007
2.700339727799689	7.168905774060895e-007
2.716129330138871	7.157090593909368e-007
2.731918932478052	7.146266945983089e-007
2.747708534817233	7.143234361094587e-007
2.763498137156414	7.135983611846614e-007
2.779287739495596	7.126171151202246e-007
2.795077341834777	7.118067520382482e-007
2.810866944173958	7.108262624277387e-007
2.82665654651314	7.10671027783806e-007
2.842446148852321	7.10673698646469e-007
2.858235751191502	7.106131639854178e-007
2.874025353530683	7.104398451205155e-007
2.889814955869865	7.102665262553962e-007
2.905604558209046	7.096866261044939e-007
2.921394160548227	7.077833636191626e-007
2.937183762887409	7.060078024872293e-007
2.95297336522659	7.05045789328642e-007
2.968762967565771	7.038479437509234e-007
2.984552569904952	7.022714654367126e-007
3.000342172244134	7.015625291758882e-007
3.016131774583315	7.010933478484183e-007
3.031921376922496	6.997959690092925e-007
3.047710979261677	6.985056097031251e-007
3.063500581600859	6.974424245041744e-007
3.07929018394004	6.958034527888846e-007
3.095079786279221	6.943514635855339e-007
3.110869388618403	6.92853988876847e-007
3.126658990957584	6.912722425962345e-007
3.142448593296765	6.90100647376523e-007
3.158238195635946	6.885864426327271e-007
3.174027797975128	6.868878416389258e-007
3.189817400314309	6.849878000200933e-007
3.20560700265349	6.830733288109257e-007
3.221396604992671	6.814671426301228e-007
3.237186207331853	6.798699121828272e-007
3.252975809671034	6.778638094273419e-007
3.268765412010215	6.759729891726331e-007
3.284555014349397	6.746713597418751e-007
3.300344616688578	6.726339040526858e-007
3.316134219027759	6.704429604612039e-007
3.33192382136694	6.682210239967405e-007
3.347713423706122	6.656001361839744e-007
3.363503026045303	6.630806685173612e-007
3.379292628384484	6.608142632908917e-007
3.395082230723665	6.589158018329745e-007
3.410871833062847	6.574257882629823e-007
3.426661435402028	6.561578951781895e-007
3.442451037741209	6.548358659210721e-007
3.45824064008039	6.531612892130868e-007
3.474030242419572	6.50790166263843e-007
3.489819844758753	6.487349468124043e-007
3.505609447097934	6.470255350544268e-007
3.521399049437116	6.448788070051968e-007
3.537188651776297	6.428666743554627e-007
3.552978254115478	6.405294611482038e-007
3.568767856454659	6.383859461392676e-007
3.584557458793841	6.372371138927031e-007
3.600347061133022	6.355912652951032e-007
3.616136663472203	6.330548664747453e-007
3.631926265811385	6.307302473996038e-007
3.647715868150566	6.295378735827334e-007
3.663505470489747	6.284609166771343e-007
3.679295072828928	6.268974330411736e-007
3.69508467516811	6.252333300412437e-007
3.710874277507291	6.239793918921821e-007
3.726663879846472	6.225706270393625e-007
3.742453482185654	6.206633867409436e-007
3.758243084524835	6.19617444957022e-007
3.774032686864016	6.191772655005524e-007
3.789822289203197	6.185130135300671e-007
3.805611891542379	6.174995230076585e-007
3.82140149388156	6.159520557211858e-007
3.837191096220741	6.143372648654676e-007
3.852980698559923	6.129005308019332e-007
3.868770300899104	6.113577398238462e-007
3.884559903238285	6.097631445889113e-007
3.900349505577466	6.080927758278509e-007
3.916139107916648	6.066768661755224e-007
3.931928710255829	6.054185346579793e-007
3.94771831259501	6.038913541311919e-007
3.963507914934192	6.025696889068802e-007
3.979297517273373	6.016342218237436e-007
3.995087119612554	6.008466863264249e-007
4.010876721951735	6.003749037487936e-007
4.026666324290917	6.001596434223027e-007
4.042455926630098	5.999262643531945e-007
4.058245528969279	5.996928852840863e-007
4.074035131308461	5.987320860268743e-007
4.089824733647642	5.981043055699152e-007
4.105614335986823	5.978841783169011e-007
4.121403938326004	5.975867994210873e-007
4.137193540665186	5.967441088861134e-007
4.152983143004367	5.966369451958654e-007
4.168772745343548	5.962919672199921e-007
4.18456234768273	5.959469892443357e-007
4.200351950021911	5.949837071684856e-007
4.216141552361092	5.947454032829633e-007
4.231931154700273	5.945450579057394e-007
4.247720757039455	5.943447125287323e-007
4.263510359378636	5.940461858847893e-007
4.279299961717817	5.942429284831307e-007
4.295089564056999	5.943493253898237e-007
4.31087916639618	5.94490282283984e-007
4.326668768735361	5.94389653450593e-007
4.342458371074543	5.94289024617202e-007
4.358247973413724	5.941631758589212e-007
4.374037575752905	5.933622340614439e-007
4.389827178092086	5.930651200982372e-007
4.405616780431268	5.929314483297046e-007
4.421406382770449	5.927977765611721e-007
4.43719598510963	5.925422615355846e-007
4.452985587448812	5.922454245042841e-007
4.468775189787993	5.920131652922041e-007
4.484564792127174	5.917006512133529e-007
4.500354394466355	5.914043667892745e-007
4.516143996805537	5.906025638564155e-007
4.531933599144718	5.895895095822668e-007
4.547723201483899	5.889087625655671e-007
4.563512803823081	5.885770612242599e-007
4.579302406162262	5.880191252880928e-007
4.595092008501443	5.869988309167504e-007
4.610881610840624	5.863036356421394e-007
4.626671213179806	5.861509636629139e-007
4.642460815518987	5.859982916839052e-007
4.658250417858168	5.855820127934237e-007
4.67404002019735	5.844639515231211e-007
4.689829622536531	5.842475308017164e-007
4.705619224875712	5.840311100800948e-007
4.721408827214893	5.831068210703991e-007
4.737198429554075	5.824653405790605e-007
4.752988031893256	5.821715172039249e-007
4.768777634232437	5.814543402205431e-007
4.784567236571619	5.797919837007438e-007
4.8003568389108	5.783574168912158e-007
4.816146441249981	5.773756457914687e-007
4.831936043589162	5.769741644209674e-007
4.847725645928344	5.76327887524819e-007
4.863515248267525	5.75315604197128e-007
4.879304850606706	5.745938162476233e-007
4.895094452945888	5.73921322965425e-007
4.910884055285069	5.728347257742943e-007
4.92667365762425	5.714137059130518e-007
4.942463259963432	5.70642864519081e-007
4.958252862302613	5.701399533742779e-007
4.974042464641794	5.690355566103506e-007
4.989832066980975	5.677186587903921e-007
5.005621669320157	5.67159479101945e-007
5.021411271659338	5.667158976519447e-007
5.037200873998519	5.656706023751765e-007
5.052990476337701	5.643745138910264e-007
5.068780078676882	5.629750293436805e-007
5.084569681016063	5.614007878504412e-007
5.100359283355244	5.59375933819467e-007
5.116148885694426	5.574868634976391e-007
5.131938488033607	5.563601699265161e-007
5.147728090372788	5.558066556669156e-007
5.16351769271197	5.548700340565673e-007
5.179307295051151	5.536841669298489e-007
5.195096897390332	5.527190864726764e-007
5.210886499729513	5.512830917764767e-007
5.226676102068695	5.501736508768673e-007
5.242465704407876	5.493995899295834e-007
5.258255306747057	5.483975186284292e-007
5.274044909086239	5.47709761906847e-007
5.28983451142542	5.472286186978051e-007
5.305624113764601	5.462829359662458e-007
5.321413716103782	5.45370937327528e-007
5.337203318442964	5.445920216624878e-007
5.352992920782145	5.437517333806066e-007
5.368782523121326	5.430623793607758e-007
5.384572125460508	5.422533960039097e-007
5.400361727799689	5.418486057392341e-007
5.41615133013887	5.414982718538516e-007
5.431940932478051	5.407655346051539e-007
5.447730534817233	5.399683999100964e-007
5.463520137156414	5.395084742027684e-007
5.479309739495595	5.388234196350081e-007
5.495099341834777	5.376979460573923e-007
5.510888944173958	5.368822252617943e-007
5.526678546513139	5.361305021483499e-007
5.54246814885232	5.352326491153258e-007
5.558257751191502	5.341479916976238e-007
5.574047353530683	5.33078993642834e-007
5.589836955869864	5.32407180675815e-007
5.605626558209046	5.322667602208203e-007
5.621416160548227	5.320309218207961e-007
5.637205762887408	5.312741439438863e-007
5.65299536522659	5.310021503155283e-007
5.668784967565771	5.305301481674414e-007
5.684574569904952	5.293604340077078e-007
5.700364172244133	5.284307873871727e-007
5.716153774583315	5.276076005815596e-007
5.731943376922496	5.274097822462794e-007
5.747732979261677	5.271616111454224e-007
5.763522581600859	5.260874361187173e-007
5.77931218394004	5.254851934588956e-007
5.795101786279221	5.254305410760159e-007
5.810891388618402	5.251958557720565e-007
5.826680990957584	5.249611704685308e-007
5.842470593296765	5.240179533131089e-007
5.858260195635946	5.234201248312947e-007
5.874049797975128	5.225562147435133e-007
5.889839400314309	5.212406093851353e-007
5.90562900265349	5.202099439619023e-007
5.921418604992671	5.19529126759375e-007
5.937208207331853	5.189761831381461e-007
5.952997809671034	5.17992869487156e-007
5.968787412010215	5.168100259721805e-007
5.984577014349397	5.162264434083966e-007
6.000366616688578	5.159065629024157e-007
6.016156219027759	5.155866823962178e-007
6.03194582136694	5.145968358303936e-007
6.047735423706122	5.14041274494309e-007
6.063525026045303	5.130017116138693e-007
6.079314628384484	5.118503758028917e-007
6.095104230723666	5.106014469679742e-007
6.110893833062847	5.093702345349699e-007
6.126683435402028	5.087022182576929e-007
6.142473037741209	5.077366775289426e-007
6.158262640080391	5.067523958998677e-007
6.174052242419572	5.060789301457834e-007
6.189841844758753	5.054378197678899e-007
6.205631447097935	5.04056083400423e-007
6.221421049437116	5.027075669732095e-007
6.237210651776297	5.014744828342899e-007
6.253000254115479	5.002367368008021e-007
6.26878985645466	4.987817883027497e-007
6.284579458793841	4.966036819648804e-007
6.300369061133022	4.954507587431444e-007
6.316158663472204	4.950768050092803e-007
6.331948265811385	4.940476212617236e-007
6.347737868150566	4.92859912185669e-007
6.363527470489748	4.92094176364347e-007
6.379317072828929	4.914631938292453e-007
6.39510667516811	4.906855346833994e-007
6.410896277507291	4.891435016539207e-007
6.426685879846473	4.87828926327722e-007
6.442475482185654	4.868558728823944e-007
6.458265084524835	4.852621473517248e-007
6.474054686864017	4.831755244247629e-007
6.489844289203198	4.815392249167636e-007
6.505633891542379	4.799666957202783e-007
6.52142349388156	4.783102064433685e-007
6.537213096220742	4.766568802592932e-007
6.553002698559923	4.753165300064137e-007
6.568792300899104	4.742886020570568e-007
6.584581903238286	4.726971244881865e-007
6.600371505577467	4.710262501879392e-007
6.616161107916648	4.699187811148947e-007
6.631950710255829	4.692170959316299e-007
6.647740312595011	4.683815918102297e-007
6.663529914934192	4.67089950957145e-007
6.679319517273373	4.661507804145943e-007
6.695109119612555	4.658536923688068e-007
6.710898721951736	4.648522532563985e-007
6.726688324290917	4.632228923710357e-007
6.742477926630098	4.619020152519821e-007
6.75826752896928	4.61150879105211e-007
6.774057131308461	4.604453604777504e-007
6.789846733647642	4.593353373793553e-007
6.805636335986824	4.586311239003754e-007
6.821425938326005	4.580707775672394e-007
6.837215540665186	4.571997933595223e-007
6.853005143004367	4.561063483921393e-007
6.868794745343549	4.547924989683518e-007
6.88458434768273	4.536250982714075e-007
6.900373950021911	4.520550479782896e-007
6.916163552361093	4.498735463086614e-007
6.931953154700274	4.483547937955863e-007
6.947742757039455	4.473487704972825e-007
6.963532359378637	4.461614048591796e-007
6.979321961717818	4.452651118584238e-007
6.995111564056999	4.445247280757125e-007
7.01090116639618	4.436956636698266e-007
7.026690768735362	4.425888387176065e-007
7.042480371074543	4.411807644369523e-007
7.058269973413724	4.403017307523516e-007
7.074059575752906	4.394567563181795e-007
7.089849178092087	4.385993176445144e-007
7.105638780431268	4.380739307900498e-007
7.121428382770449	4.372497618284569e-007
7.137217985109631	4.362687477943439e-007
7.153007587448812	4.349843592947079e-007
7.168797189787993	4.33568630378231e-007
7.184586792127174	4.32307142447623e-007
7.200376394466355	4.314333885038595e-007
7.216165996805538	4.309202917881366e-007
7.231955599144719	4.300722826382566e-007
7.2477452014839	4.293234791199335e-007
7.263534803823081	4.290291234559582e-007
7.279324406162262	4.286525583517727e-007
7.295114008501443	4.279024555669826e-007
7.310903610840624	4.26837231622991e-007
7.326693213179807	4.25969092241428e-007
7.342482815518988	4.25164616006668e-007
7.358272417858169	4.243844983924973e-007
7.37406202019735	4.234184545872169e-007
7.389851622536531	4.221022358783227e-007
7.405641224875712	4.209361675151443e-007
7.421430827214893	4.198050162914583e-007
7.437220429554076	4.187071084107465e-007
7.453010031893257	4.177778995383564e-007
7.468799634232438	4.168291691999254e-007
7.484589236571619	4.163278064341688e-007
7.5003788389108	4.155703180440135e-007
7.516168441249981	4.140858735864669e-007
7.531958043589162	4.12416842755824e-007
7.547747645928345	4.111101039728886e-007
7.563537248267526	4.100899280842438e-007
7.579326850606707	4.085231109763297e-007
7.595116452945888	4.075288298187058e-007
7.610906055285069	4.071386692063375e-007
7.62669565762425	4.059906062072859e-007
7.642485259963431	4.055166408945422e-007
7.658274862302614	4.048680950475246e-007
7.674064464641795	4.037533192890585e-007
7.689854066980976	4.031383371439889e-007
7.705643669320157	4.019498647865692e-007
7.721433271659338	4.007529732172072e-007
7.737222873998519	3.993473347660859e-007
7.7530124763377	3.970120797118677e-007
7.768802078676883	3.950585410006455e-007
7.784591681016064	3.937587161086109e-007
7.800381283355245	3.924320744297209e-007
7.816170885694426	3.909005990773706e-007
7.831960488033607	3.889341475013606e-007
7.847750090372788	3.87277013124375e-007
7.863539692711969	3.861993505937644e-007
7.879329295051152	3.848937013414214e-007
7.895118897390333	3.831681182099589e-007
7.910908499729514	3.819692897398704e-007
7.926698102068695	3.808828936684595e-007
7.942487704407876	3.798335989513724e-007
7.958277306747057	3.787208627441599e-007
7.97406690908624	3.77771231827289e-007
7.989856511425421	3.765006004300981e-007
8.005646113764602	3.747794451052812e-007
8.021435716103783	3.730090678451259e-007
8.037225318442964	3.715721844964933e-007
8.053014920782145	3.708297267304359e-007
8.068804523121326	3.703667087065574e-007
8.084594125460509	3.695612254633017e-007
8.10038372779969	3.682526542661546e-007
8.116173330138871	3.677985054243577e-007
8.131962932478052	3.672968247974123e-007
8.147752534817233	3.659404728107406e-007
8.163542137156414	3.645049627351311e-007
8.179331739495595	3.633552202355738e-007
8.195121341834778	3.625901174998496e-007
8.210910944173959	3.620380541068027e-007
8.22670054651314	3.617870521627469e-007
8.242490148852321	3.616668542455893e-007
8.258279751191502	3.607494732096525e-007
8.274069353530683	3.595837622873306e-007
8.289858955869864	3.593774028818556e-007
8.305648558209047	3.591633114142113e-007
8.321438160548228	3.584985040850156e-007
8.337227762887409	3.578239703876714e-007
8.35301736522659	3.574705327747275e-007
8.368806967565771	3.572144880550129e-007
8.384596569904952	3.570980831675476e-007
8.400386172244133	3.571442089315632e-007
8.416175774583316	3.571903346955788e-007
8.431965376922497	3.572640019280492e-007
8.447754979261678	3.57469286956175e-007
8.463544581600859	3.574163676869479e-007
8.47933418394004	3.573634484179376e-007
8.495123786279221	3.57303576412147e-007
8.510913388618402	3.58085982324341e-007
8.526702990957585	3.589123045227242e-007
8.542492593296766	3.58837711365986e-007
8.558282195635947	3.587631182092477e-007
8.574071797975128	3.587936744009392e-007
8.589861400314309	3.587257395860476e-007
8.60565100265349	3.586578047709392e-007
8.621440604992671	3.586584692652235e-007
8.637230207331854	3.588576664988012e-007
8.653019809671035	3.590575581961797e-007
8.668809412010216	3.589884037297382e-007
8.684599014349397	3.588835258035161e-007
8.700388616688578	3.587786478772941e-007
8.716178219027759	3.588433796688356e-007
8.73196782136694	3.588297959095013e-007
8.747757423706123	3.587921574164845e-007
8.763547026045304	3.59544736022472e-007
8.779336628384485	3.600915850544579e-007
8.795126230723666	3.60037141476123e-007
8.810915833062847	3.608094082865193e-007
8.826705435402028	3.614127131700007e-007
8.842495037741209	3.615034152824881e-007
8.858284640080392	3.61837686426239e-007
8.874074242419573	3.617806889587294e-007
8.889863844758754	3.617236914910029e-007
8.905653447097935	3.622954914276125e-007
8.921443049437116	3.623587317470606e-007
8.937232651776297	3.624219720667257e-007
8.953022254115478	3.630874530131164e-007
8.968811856454661	3.63560495795362e-007
8.984601458793842	3.635059809211933e-007
9.000391061133023	3.634379864554498e-007
9.016180663472204	3.633178497963654e-007
9.031970265811385	3.63197713137281e-007
9.047759868150566	3.627214780648532e-007
9.063549470489747	3.625191449731658e-007
9.07933907282893	3.628052021660728e-007
9.095128675168111	3.631275633305276e-007
9.110918277507292	3.630926641367497e-007
9.126707879846473	3.627140335166201e-007
9.142497482185654	3.623354028964906e-007
9.158287084524835	3.618306524384805e-007
9.174076686864016	3.609289862683673e-007
9.189866289203199	3.603129935904944e-007
9.20565589154238	3.600190573258433e-007
9.221445493881561	3.598850503456347e-007
9.237235096220742	3.59751043365426e-007
9.253024698559923	3.595027463212594e-007
9.268814300899104	3.587535076505881e-007
9.284603903238285	3.586442845193976e-007
9.300393505577468	3.585448808648192e-007
9.316183107916649	3.579768831165914e-007
9.33197271025583	3.579054233913016e-007
9.347762312595011	3.579798954285625e-007
9.363551914934192	3.57930096049966e-007
9.379341517273373	3.578181609639828e-007
9.395131119612556	3.577062258777828e-007
9.410920721951737	3.562226734542956e-007
9.426710324290918	3.550774199828112e-007
9.442499926630099	3.53385497227918e-007
9.45828952896928	3.517905903132647e-007
9.474079131308461	3.509439152110574e-007
9.489868733647642	3.496361805964496e-007
9.505658335986825	3.482462596490158e-007
9.521447938326006	3.472419088975786e-007
9.537237540665187	3.461140792124662e-007
9.553027143004368	3.451426123419771e-007
9.568816745343549	3.444592837828758e-007
9.58460634768273	3.433515745789994e-007
9.600395950021911	3.424522346875958e-007
9.616185552361094	3.418249121497127e-007
9.631975154700275	3.405009559929832e-007
9.647764757039456	3.38750732949665e-007
9.663554359378637	3.369992117010969e-007
9.679343961717818	3.356556432187151e-007
9.695133564056999	3.342517035161575e-007
9.71092316639618	3.327115009829369e-007
9.726712768735363	3.315770312753083e-007
9.742502371074544	3.30517463215281e-007
9.758291973413725	3.293629476600751e-007
9.774081575752906	3.276043421779167e-007
9.789871178092087	3.259729670758525e-007
9.805660780431268	3.244285501917583e-007
9.821450382770449	3.228849331880085e-007
9.837239985109632	3.208094602428092e-007
9.853029587448813	3.191197564050233e-007
9.868819189787994	3.180709875309773e-007
9.884608792127175	3.163627855010641e-007
9.900398394466356	3.147769112481821e-007
9.916187996805537	3.132345296294904e-007
9.931977599144718	3.120889304666485e-007
9.947767201483901	3.1092024313506e-007
9.963556803823082	3.088696368762616e-007
9.979346406162263	3.064205486178959e-007
9.995136008501444	3.046380275585365e-007
10.01092561084063	3.035016465770344e-007
10.02671521317981	3.023913094271202e-007
10.04250481551899	3.010593211871457e-007
10.05829441785817	2.995811982549335e-007
10.07408402019735	2.988920412864624e-007
10.08987362253653	2.981014760475385e-007
10.10566322487571	2.96657436762689e-007
10.12145282721489	2.954940514618334e-007
10.13724242955408	2.941753132216975e-007
10.15303203189326	2.926808683543624e-007
10.16882163423244	2.917164194096104e-007
10.18461123657162	2.909440372873742e-007
10.2004008389108	2.901970524871872e-007
10.21619044124998	2.88703365600336e-007
10.23198004358916	2.864019454794538e-007
10.24776964592834	2.848925668660386e-007
10.26355924826753	2.843356129284252e-007
10.27934885060671	2.831723515226044e-007
10.29513845294589	2.819459563334261e-007
10.31092805528507	2.811158472996143e-007
10.32671765762425	2.800704321981231e-007
10.34250725996343	2.788590962325612e-007
10.35829686230261	2.777216423766309e-007
10.37408646464179	2.762971483536748e-007
10.38987606698098	2.751909754716495e-007
10.40566566932016	2.743398395961116e-007
10.42145527165934	2.726053526273461e-007
10.43724487399852	2.71173493567858e-007
10.4530344763377	2.698672701406928e-007
10.46882407867688	2.684589503372525e-007
10.48461368101606	2.666758138329152e-007
10.50040328335525	2.651521705222208e-007
10.51619288569443	2.642400312956577e-007
10.53198248803361	2.628122680631458e-007
10.54777209037279	2.612994966964214e-007
10.56356169271197	2.6069935433852e-007
10.57935129505115	2.602682862527794e-007
10.59514089739033	2.59076463903201e-007
10.61093049972951	2.574983036353687e-007
10.6267201020687	2.55863901315722e-007
10.64250970440788	2.544844690435377e-007
10.65829930674706	2.530736016147922e-007
10.67408890908624	2.512423509719135e-007
10.68987851142542	2.495284407420285e-007
10.7056681137646	2.483617197333778e-007
10.72145771610378	2.470988290312077e-007
10.73724731844296	2.453894632182489e-007
10.75303692078215	2.437808216950929e-007
10.76882652312133	2.423394561525474e-007
10.78461612546051	2.412167610166879e-007
10.80040572779969	2.397969142222973e-007
10.81619533013887	2.385170989184331e-007
10.83198493247805	2.376126302899677e-007
10.84777453481723	2.368878033751163e-007
10.86356413715641	2.357438055710769e-007
10.8793537394956	2.339555132708105e-007
10.89514334183478	2.323187450752225e-007
10.91093294417396	2.308470986693567e-007
10.92672254651314	2.295982850762397e-007
10.94251214885232	2.280528985847217e-007
10.9583017511915	2.269562092800312e-007
10.97409135353068	2.264626961943819e-007
10.98988095586986	2.252296050398069e-007
11.00567055820905	2.23428096838077e-007
11.02146016054823	2.226284751482514e-007
11.03724976288741	2.224354699363954e-007
11.05303936522659	2.217918615835847e-007
11.06882896756577	2.206966498519494e-007
11.08461856990495	2.199640357022654e-007
11.10040817224413	2.196333043868841e-007
11.11619777458331	2.189610844144894e-007
11.1319873769225	2.177924576564089e-007
11.14777697926168	2.168722501470419e-007
11.16356658160086	2.166333507552364e-007
11.17935618394004	2.161304486327301e-007
11.19514578627922	2.150870144126266e-007
11.2109353886184	2.145938563799868e-007
11.22672499095758	2.141179075310778e-007
11.24251459329677	2.139167880614752e-007
11.25830419563595	2.136375780411367e-007
11.27409379797513	2.133583680212318e-007
11.28988340031431	2.132168703695286e-007
11.30567300265349	2.132128711128736e-007
11.32146260499267	2.131635814678085e-007
11.33725220733185	2.129222683496662e-007
11.35304180967103	2.126809552315239e-007
11.36883141201022	2.125649576981137e-007
11.3846210143494	2.124489601644866e-007
11.40041061668858	2.122183318357691e-007
11.41620021902776	2.127246946494275e-007
11.43198982136694	2.128806484032447e-007
11.44777942370612	2.12897027240767e-007
11.4635690260453	2.127512253138116e-007
11.47935862838449	2.126054233870731e-007
11.49514823072367	2.126978829253626e-007
11.51093783306285	2.126621072480201e-007
11.52672743540203	2.126263315706777e-007
11.54251703774121	2.129536890921931e-007
11.55830664008039	2.132246294563045e-007
11.57409624241957	2.132591229849976e-007
11.58988584475875	2.132936165139075e-007
11.60567544709794	2.140046771483255e-007
11.62146504943712	2.144921285630614e-007
11.6372546517763	2.146919859257086e-007
11.65304425411548	2.148918432885727e-007
11.66883385645466	2.150713167359611e-007
11.68462345879384	2.153150800840095e-007
11.70041306113302	2.152967918723527e-007
11.7162026634722	2.15278503660479e-007
11.73199226581139	2.156123481288248e-007
11.74778186815057	2.161991950787659e-007
11.76357147048975	2.163177335960925e-007
11.77936107282893	2.166633136276974e-007
11.79515067516811	2.170538946919334e-007
11.81094027750729	2.172716461450869e-007
11.82672987984647	2.173182409317097e-007
11.84251948218565	2.173648357181156e-007
11.85830908452484	2.174936824469748e-007
11.87409868686402	2.175958976422671e-007
11.8898882892032	2.175257038481305e-007
11.90567789154238	2.172181974133183e-007
11.92146749388156	2.169106909787229e-007
11.93725709622074	2.171631211555277e-007
11.95304669855992	2.170279431938215e-007
11.9688363008991	2.168927652323321e-007
11.98462590323829	2.166767174318057e-007
12.00041550557747	2.165726221893972e-007
12.01620510791665	2.164806024147845e-007
12.03199471025583	2.154095539060041e-007
12.04778431259501	2.145960923656889e-007
12.06357391493419	2.145252548889625e-007
12.07936351727337	2.143516263828586e-007
12.09515311961255	2.141779978769715e-007
12.11094272195174	2.134910450223449e-007
12.12673232429092	2.132144951933011e-007
12.1425219266301	2.131311522175512e-007
12.15831152896928	2.124970266048545e-007
12.17410113130846	2.119668313222117e-007
12.18989073364764	2.119350746728182e-007
12.20568033598682	2.116442356725826e-007
12.221469938326	2.113533966723469e-007
12.23725954066519	2.10092231546239e-007
12.25304914300437	2.089807283694144e-007
12.26883874534355	2.075743954429998e-007
12.28462834768273	2.059860851855947e-007
12.30041795002191	2.042328981397522e-007
12.31620755236109	2.034603081330251e-007
12.33199715470027	2.032113012022819e-007
12.34778675703946	2.029622942713218e-007
12.36357635937864	2.020063668798245e-007
12.37936596171782	2.013954081905856e-007
12.395155564057	2.008624991837321e-007
12.41094516639618	1.999482330610706e-007
12.42673476873536	1.986679173701482e-007
12.44252437107454	1.97371952621872e-007
12.45831397341373	1.965252165077053e-007
12.47410357575291	1.956774484921948e-007
12.48989317809209	1.947981854339993e-007
12.50568278043127	1.941571388601026e-007
12.52147238277045	1.932668799353634e-007
12.53726198510963	1.920748365919888e-007
12.55305158744881	1.911401500652443e-007
12.56884118978799	1.901420498913366e-007
12.58463079212718	1.893121728522868e-007
12.60042039446636	1.886962156282587e-007
12.61620999680554	1.877799486081026e-007
12.63199959914472	1.872553676645315e-007
12.6477892014839	1.86998006937401e-007
12.66357880382308	1.867556345136207e-007
12.67936840616226	1.860696856618646e-007
12.69515800850144	1.849022545335338e-007
12.71094761084063	1.843327526744511e-007
12.72673721317981	1.842610774631121e-007
12.74252681551899	1.840202764919353e-007
12.75831641785817	1.837794755209753e-007
12.77410602019735	1.833408340846509e-007
12.78989562253653	1.830802386787196e-007
12.80568522487571	1.825398696789563e-007
12.82147482721489	1.820545294608546e-007
12.83726442955408	1.818042943619366e-007
12.85305403189326	1.817375688765565e-007
12.86884363423244	1.815656578043733e-007
12.88463323657162	1.813937467319733e-007
12.9004228389108	1.815152068491109e-007
12.91621244124998	1.815334584110481e-007
12.93200204358916	1.81434797244355e-007
12.94779164592834	1.813361360778788e-007
12.96358124826753	1.811807160379767e-007
12.97937085060671	1.809336980756852e-007
12.99516045294589	1.80802050577444e-007
13.01095005528507	1.80670403078986e-007
13.02673965762425	1.808356322021212e-007
13.04252925996343	1.810263523078452e-007
13.05831886230261	1.813648739556247e-007
13.07410846464179	1.818328409933581e-007
13.08989806698098	1.819223511955598e-007
13.10568766932016	1.820850242999304e-007
13.12147727165934	1.820871745349985e-007
13.13726687399852	1.81891316349209e-007
13.1530564763377	1.816954581638532e-007
13.16884607867688	1.818152350263266e-007
13.18463568101606	1.817644309238652e-007
13.20042528335524	1.81713626821187e-007
13.21621488569443	1.817579068496156e-007
13.23200448803361	1.822524820431319e-007
13.24779409037279	1.824295134812519e-007
13.26358369271197	1.823407223063185e-007
13.27937329505115	1.822519311313851e-007
13.29516289739033	1.820971370725209e-007
13.31095249972951	1.817768343008019e-007
13.3267421020687	1.812598867914801e-007
13.34253170440788	1.805684741625069e-007
13.35832130674706	1.802492269882376e-007
13.37411090908624	1.798257715235341e-007
13.38990051142542	1.786738435677338e-007
13.4056901137646	1.776699488716289e-007
13.42147971610378	1.775692518542812e-007
13.43726931844297	1.774685548369334e-007
13.45305892078215	1.77218597516033e-007
13.46884852312133	1.771582139543839e-007
13.48463812546051	1.76902317177742e-007
13.50042772779969	1.766464204011001e-007
13.51621733013887	1.752733119985122e-007
13.53200693247805	1.74285454573311e-007
13.54779653481723	1.740641961073351e-007
13.56358613715642	1.738444255813387e-007
13.5793757394956	1.736246550553423e-007
13.59516534183478	1.722572701712017e-007
13.61095494417396	1.714748174277622e-007
13.62674454651314	1.71020571204444e-007
13.64253414885232	1.705847270461539e-007
13.6583237511915	1.699106187099449e-007
13.67411335353068	1.686791445490183e-007
13.68990295586987	1.679005988300224e-007
13.70569255820905	1.675334249625401e-007
13.72148216054823	1.666559081685021e-007
13.73727176288741	1.656661549173568e-007
13.75306136522659	1.646336808653563e-007
13.76885096756577	1.636094739618232e-007
13.78464056990495	1.6211898257526e-007
13.80043017224413	1.60347610987004e-007
13.81621977458332	1.588846600876926e-007
13.8320093769225	1.574190886227244e-007
13.84779897926168	1.560123163934189e-007
13.86358858160086	1.549754597767947e-007
13.87937818394004	1.546163983380099e-007
13.89516778627922	1.537957141941031e-007
13.9109573886184	1.523385099913132e-007
13.92674699095758	1.510124788268834e-007
13.94253659329677	1.498854531485887e-007
13.95832619563595	1.492234624419792e-007
13.97411579797513	1.481745284133678e-007
13.98990540031431	1.467730490472153e-007
14.00569500265349	1.452072732599768e-007
14.02148460499267	1.436611905040151e-007
14.03727420733185	1.424574382381805e-007
14.05306380967103	1.410668002226317e-007
14.06885341201022	1.400087090003537e-007
14.0846430143494	1.38992327500774e-007
14.10043261668858	1.374605683905975e-007
14.11622221902776	1.363615771889527e-007
14.13201182136694	1.358800905259128e-007
14.14780142370612	1.351550713518755e-007
14.1635910260453	1.341149879633199e-007
14.17938062838448	1.330317058194277e-007
14.19517023072367	1.324391826174835e-007
14.21095983306285	1.319743194883732e-007
14.22674943540203	1.308645679828392e-007
14.24253903774121	1.300196409341568e-007
14.25832864008039	1.290751936455521e-007
14.27411824241957	1.27861704751547e-007
14.28990784475875	1.27051504156565e-007
14.30569744709793	1.262913415806671e-007
14.32148704943712	1.252263365921717e-007
14.3372766517763	1.241304237937276e-007
14.35306625411548	1.238087834541483e-007
14.36885585645466	1.234323119274523e-007
14.38464545879384	1.230039611058425e-007
14.40043506113302	1.228696763480499e-007
14.4162246634722	1.226337023403547e-007
14.43201426581139	1.218403514996035e-007
14.44780386815057	1.208955458214655e-007
14.46359347048975	1.201779233086196e-007
14.47938307282893	1.196893114371704e-007
14.49517267516811	1.193336070200776e-007
14.51096227750729	1.187327340779632e-007
14.52675187984647	1.18071403082138e-007
14.54254148218566	1.173849545966273e-007
14.55833108452484	1.169029409670962e-007
14.57412068686402	1.163113433036607e-007
14.5899102892032	1.159516480173008e-007
14.60569989154238	1.158749913887733e-007
14.62148949388156	1.157983347602459e-007
14.63727909622074	1.156784056016279e-007
14.65306869855992	1.162361366706388e-007
14.66885830089911	1.164405974743953e-007
14.68464790323829	1.163855452130345e-007
14.70043750557747	1.16330492951457e-007
14.71622710791665	1.162827634119523e-007
14.73201671025583	1.161492872629819e-007
14.74780631259501	1.160158111142284e-007
14.76359591493419	1.159505961438687e-007
14.77938551727337	1.158566883378582e-007
14.79517511961256	1.157627805318476e-007
14.81096472195174	1.155410326164619e-007
14.82675432429092	1.154058845221403e-007
14.8425439266301	1.153253989753106e-007
14.85833352896928	1.155829851724743e-007
14.87412313130846	1.156049610360945e-007
14.88991273364764	1.156269368997147e-007
14.90570233598682	1.157314067534894e-007
14.92149193832601	1.157302800377982e-007
14.93728154066519	1.156823458100306e-007
14.95307114300437	1.154961571788946e-007
14.96886074534355	1.153099685481922e-007
14.98465034768273	1.15961895498333e-007
15.00043995002191	1.167551359527747e-007
15.01622955236109	1.171087795532894e-007
15.03201915470027	1.176849840124356e-007
15.04780875703946	1.185447672201728e-007
15.06359835937864	1.197373697802828e-007
15.07938796171782	1.203319971742646e-007
15.095177564057	1.207317252411005e-007
15.11096716639618	1.216441475561034e-007
15.12675676873536	1.224726958013074e-007
15.14254637107454	1.226848863971307e-007
15.15833597341372	1.228514278450808e-007
15.17412557575291	1.234093515562178e-007
15.18991517809209	1.245589196616388e-007
15.20570478043127	1.252669279705205e-007
15.22149438277045	1.261651309510461e-007
15.23728398510963	1.275497250885233e-007
15.25307358744881	1.285483478389877e-007
15.26886318978799	1.287395806667379e-007
15.28465279212718	1.291818043718754e-007
15.30044239446636	1.304782371082131e-007
15.31623199680554	1.314026940950862e-007
15.33202159914472	1.318837011897011e-007
15.3478112014839	1.326688541685751e-007
15.36360080382308	1.340338187832187e-007
15.37939040616226	1.356692541528131e-007
15.39518000850145	1.374385022029617e-007
15.41096961084062	1.385400447845037e-007
15.42675921317981	1.392729305706338e-007
15.44254881551899	1.402045199376967e-007
15.45833841785817	1.412714630871954e-007
15.47412802019735	1.428844397612962e-007
15.48991762253653	1.442523440383422e-007
15.50570722487571	1.446974425948783e-007
15.52149682721489	1.453619412575703e-007
15.53728642955408	1.459450948981811e-007
15.55307603189326	1.463865267842344e-007
15.56886563423244	1.469915669207161e-007
15.58465523657162	1.473543073408825e-007
15.6004448389108	1.47377985885034e-007
15.61623444124998	1.480879566037509e-007
15.63202404358916	1.490220458073063e-007
15.64781364592835	1.497679116017805e-007
15.66360324826752	1.506015471735948e-007
15.67939285060671	1.512809757668425e-007
15.69518245294589	1.522964456495031e-007
15.71097205528507	1.528504694444429e-007
15.72676165762425	1.528408637614404e-007
15.74255125996343	1.529432448797805e-007
15.75834086230261	1.534380981774424e-007
15.77413046464179	1.537485790654037e-007
15.78992006698098	1.541798140191827e-007
15.80570966932016	1.547669545921056e-007
15.82149927165934	1.551906301452966e-007
15.83728887399852	1.557553329708129e-007
15.8530784763377	1.557225615970905e-007
15.86886807867688	1.557662875958238e-007
15.88465768101606	1.570327960716093e-007
15.90044728335525	1.583471205047517e-007
15.91623688569443	1.584264241066315e-007
15.93202648803361	1.588428371077175e-007
15.94781609037279	1.599771645686716e-007
15.96360569271197	1.60794721805425e-007
15.97939529505115	1.609115710319003e-007
15.99518489739033	1.610284202588092e-007
16.01097449972951	1.611556047782358e-007
16.0267641020687	1.617159490375098e-007
16.04255370440788	1.618179725796851e-007
16.05834330674706	1.61800405427525e-007
16.07413290908624	1.621833093418297e-007
16.08992251142542	1.629266023468832e-007
16.1057121137646	1.631388981755862e-007
16.12150171610378	1.630876650189801e-007
16.13729131844297	1.630432966536616e-007
16.15308092078215	1.629722775639639e-007
16.16887052312133	1.629012584744832e-007
16.18466012546051	1.630105450056967e-007
16.20044972779969	1.636372678464216e-007
16.21623933013887	1.643212105910917e-007
16.23202893247805	1.644236609238143e-007
16.24781853481724	1.644925912748247e-007
16.26360813715641	1.652848800671233e-007
16.2793977394956	1.657485283388088e-007
16.29518734183478	1.656866297583635e-007
16.31097694417396	1.656247311779182e-007
16.32676654651314	1.65657443350082e-007
16.34255614885232	1.666132920391267e-007
16.3583457511915	1.665983834562949e-007
16.37413535353068	1.665834748732463e-007
16.38992495586987	1.66758748789287e-007
16.40571455820905	1.675989274750253e-007
16.42150416054823	1.683498039391131e-007
16.43729376288741	1.684945852456314e-007
16.45308336522659	1.686775352486517e-007
16.46887296756577	1.688599856489257e-007
16.48466256990495	1.696426043360129e-007
16.50045217224414	1.70473874732931e-007
16.51624177458331	1.704553301345654e-007
16.5320313769225	1.703330871345547e-007
16.54782097926168	1.702108441347609e-007
16.56361058160086	1.700432827281707e-007
16.57940018394004	1.698640916703454e-007
16.59518978627922	1.697929844293733e-007
16.6109793886184	1.696492684926526e-007
16.62676899095758	1.695055525561488e-007
16.64255859329677	1.686461932213709e-007
16.65834819563595	1.685652311312572e-007
16.67413779797513	1.682358357929948e-007
16.68992740031431	1.675717571654033e-007
16.70571700265349	1.668785757891721e-007
16.72150660499267	1.660148888544839e-007
16.73729620733185	1.658533886070637e-007
16.75308580967104	1.656918883598604e-007
16.76887541201022	1.654392830369167e-007
16.7846650143494	1.647365276905965e-007
16.80045461668858	1.640868882736828e-007
16.81624421902776	1.637262678289356e-007
16.83203382136694	1.624887836098894e-007
16.84782342370612	1.609040000635255e-007
16.8636130260453	1.60591727943471e-007
16.87940262838449	1.603817906109788e-007
16.89519223072367	1.594114466421746e-007
16.91098183306285	1.587980129273258e-007
16.92677143540203	1.585160470125163e-007
16.94256103774121	1.577853793865037e-007
16.95835064008039	1.568323073012756e-007
16.97414024241957	1.554043301025491e-007
16.98992984475876	1.539032912271053e-007
17.00571944709794	1.523696397309413e-007
17.02150904943712	1.50388037324688e-007
17.0372986517763	1.490168595600413e-007
17.05308825411548	1.477227409621678e-007
17.06887785645466	1.464352000178637e-007
17.08466745879384	1.451326429892635e-007
17.10045706113302	1.441164841763532e-007
17.1162466634722	1.432073599692309e-007
17.13203626581139	1.416587088892436e-007
17.14782586815057	1.398795379181032e-007
17.16361547048975	1.379158338474414e-007
17.17940507282893	1.370704000027648e-007
17.19519467516811	1.360411038433922e-007
17.21098427750729	1.337502548992564e-007
17.22677387984647	1.316940393648273e-007
17.24256348218566	1.304252265727987e-007
17.25835308452484	1.298140401679269e-007
17.27414268686402	1.292308124665499e-007
17.2899322892032	1.279080937114947e-007
17.30572189154238	1.264251091198133e-007
17.32151149388156	1.252736237754553e-007
17.33730109622074	1.233150285014258e-007
17.35309069855992	1.206325459773405e-007
17.3688803008991	1.190143074476183e-007
17.38466990323829	1.183291895661374e-007
17.40045950557747	1.170784499392522e-007
17.41624910791665	1.164091002177695e-007
17.43203871025583	1.158708966815612e-007
17.44782831259501	1.148775020556707e-007
17.46361791493419	1.140591435069924e-007
17.47940751727337	1.132494199434023e-007
17.49519711961256	1.11749868354381e-007
17.51098672195174	1.099730560008821e-007
17.52677632429092	1.085983783906397e-007
17.5425659266301	1.07475183740071e-007
17.55835552896928	1.063604781704683e-007
17.57414513130846	1.050962427872042e-007
17.58993473364764	1.041487640621695e-007
17.60572433598683	1.026186801113532e-007
17.621513938326	1.003999297597216e-007
17.63730354066519	9.89297076307849e-008
17.65309314300437	9.743363400230472e-008
17.66888274534355	9.523236383876012e-008
17.68467234768273	9.361946429176614e-008
17.70046195002191	9.263981795223919e-008
17.71625155236109	9.132154086448699e-008
17.73204115470027	8.965562806593531e-008
17.74783075703946	8.875498563659309e-008
17.76362035937864	8.762536427399728e-008
17.77940996171782	8.713781888386972e-008
17.795199564057	8.651426892871024e-008
17.81098916639618	8.517014618244535e-008
17.82677876873536	8.469103089376977e-008
17.84256837107454	8.380533818123925e-008
17.85835797341373	8.243075417710931e-008
17.87414757575291	8.150583269373943e-008
17.88993717809209	8.049043711665788e-008
17.90572678043127	7.934019032583041e-008
17.92151638277045	7.838660294142742e-008
17.93730598510963	7.680374206086617e-008
17.95309558744881	7.578065309619096e-008
17.96888518978799	7.496962632961256e-008
17.98467479212718	7.338209045146607e-008
18.00046439446636	7.217736564869327e-008
18.01625399680554	7.146358475991488e-008
18.03204359914472	7.061907222687645e-008
18.0478332014839	6.951688691228877e-008
18.06362280382308	6.825679735962195e-008
18.07941240616226	6.74760805309798e-008
18.09520200850145	6.734024607314877e-008
18.11099161084063	6.686061619545075e-008
18.12678121317981	6.602003187173265e-008
18.14257081551899	6.490526825286141e-008
18.15836041785817	6.398197192653173e-008
18.17415002019735	6.303996988223787e-008
18.18993962253653	6.130858653456521e-008
18.20572922487571	5.97963435778389e-008
18.22151882721489	5.88249141361772e-008
18.23730842955408	5.78507535270098e-008
18.25309803189326	5.700015129686542e-008
18.26888763423244	5.621840680979616e-008
18.28467723657162	5.502175604759144e-008
18.3004668389108	5.467973265079092e-008
18.31625644124998	5.368602512870711e-008
18.33204604358916	5.238332062063901e-008
18.34783564592835	5.173874761585894e-008
18.36362524826753	5.018640341649359e-008
18.37941485060671	4.877269238500771e-008
18.39520445294589	4.814849254085145e-008
18.41099405528507	4.765363803755675e-008
18.42678365762425	4.707354689403344e-008
18.44257325996343	4.67602395914056e-008
18.45836286230261	4.663196496480782e-008
18.47415246464179	4.65130053730646e-008
18.48994206698098	4.639404578110455e-008
18.50573166932016	4.559286072313741e-008
18.52152127165934	4.417688573591858e-008
18.53731087399852	4.244876613342281e-008
18.5531004763377	4.138662403020341e-008
18.56889007867688	3.995781576514139e-008
18.58467968101606	3.852413280633175e-008
18.60046928335525	3.793771354292271e-008
18.61625888569443	3.727636600585858e-008
18.63204848803361	3.613766116233354e-008
18.64783809037279	3.499914513326735e-008
18.66362769271197	3.413087337343808e-008
18.67941729505115	3.27410512625248e-008
18.69520689739033	3.118638733368151e-008
18.71099649972951	3.046457327138437e-008
18.72678610206869	2.977999354666222e-008
18.74257570440788	2.903597056823533e-008
18.75836530674706	2.858979071952532e-008
18.77415490908624	2.844353144920535e-008
18.78994451142542	2.805254007472863e-008
18.8057341137646	2.766154870025191e-008
18.82152371610378	2.638414787667874e-008
18.83731331844296	2.479355023718433e-008
18.85310292078215	2.370923845381075e-008
18.86889252312133	2.292834818838282e-008
18.88468212546051	2.189564419531609e-008
18.90047172779969	2.050413865670002e-008
18.91626133013887	1.905101408160477e-008
18.93205093247805	1.857223141357896e-008
18.94784053481723	1.801895120330348e-008
18.96363013715641	1.704195913380946e-008
18.9794197394956	1.644340309053805e-008
18.99520934183478	1.568816507539934e-008
19.01099894417396	1.405756622457725e-008
19.02678854651314	1.258601284716103e-008
19.04257814885232	1.206887347156814e-008
19.0583677511915	1.142151813729973e-008
19.07415735353068	1.042904205594657e-008
19.08994695586987	9.170144313168371e-009
19.10573655820905	8.004937735242579e-009
19.12152616054823	7.254803004001775e-009
19.13731576288741	6.089679500682205e-009
19.15310536522659	4.357242661297278e-009
19.16889496756577	2.959051643471045e-009
19.18468456990495	2.093005305745313e-009
19.20047417224414	4.560985840309367e-010
19.21626377458331	-9.525881379274931e-010
19.2320533769225	-1.656079731248566e-009
19.24784297926168	-3.127038051891837e-009
19.26363258160086	-4.619156050277712e-009
19.27942218394004	-6.020203810724184e-009
19.29521178627922	-7.244201992396768e-009
19.3110013886184	-8.307583591752113e-009
19.32679099095758	-9.704798040058651e-009
19.34258059329677	-1.152191019524775e-008
19.35837019563595	-1.296067419207826e-008
19.37415979797513	-1.408358196470366e-008
19.38994940031431	-1.535691631715866e-008
19.40573900265349	-1.702983429274774e-008
19.42152860499267	-1.860984688941726e-008
19.43731820733185	-2.019751560054447e-008
19.45310780967104	-2.126816052851026e-008
19.46889741201022	-2.213405369752564e-008
19.4846870143494	-2.40622510048593e-008
19.50047661668858	-2.550958197369141e-008
19.51626621902776	-2.742564497162578e-008
19.53205582136694	-2.959966014155248e-008
19.54784542370612	-3.07271075814311e-008
19.5636350260453	-3.160827312387315e-008
19.57942462838448	-3.255771177960651e-008
19.59521423072367	-3.312808670311376e-008
19.61100383306285	-3.417683848579677e-008
19.62679343540203	-3.529969132124756e-008
19.64258303774121	-3.636556676969716e-008
19.65837264008039	-3.85044234461028e-008
19.67416224241957	-4.036490072116365e-008
19.68995184475875	-4.133542594363451e-008
19.70574144709794	-4.218914698714618e-008
19.72153104943712	-4.396909219508104e-008
19.7373206517763	-4.499014036015228e-008
19.75311025411548	-4.557110915167327e-008
19.76889985645466	-4.700331142793585e-008
19.78468945879384	-4.83280609587123e-008
19.80047906113302	-4.9998787610573e-008
19.8162686634722	-5.20544717239578e-008
19.83205826581139	-5.449395205176996e-008
19.84784786815057	-5.642721435700389e-008
19.86363747048975	-5.826819771126424e-008
19.87942707282893	-6.013929137993999e-008
19.89521667516811	-6.139960763689584e-008
19.91100627750729	-6.239730852668213e-008
19.92679587984647	-6.346183619495432e-008
19.94258548218566	-6.477010749072164e-008
19.95837508452484	-6.592768690152039e-008
19.97416468686402	-6.683981569632382e-008
19.9899542892032	-6.855864939539318e-008
20.00574389154238	-7.051582808772702e-008
20.02153349388156	-7.17523644668764e-008
20.03732309622074	-7.320170394126656e-008
20.05311269855993	-7.455622848240827e-008
20.0689023008991	-7.510284301642627e-008
20.08469190323829	-7.58273460434427e-008
20.10048150557747	-7.677441211570955e-008
20.11627110791665	-7.787983218629328e-008
20.13206071025583	-7.940353899697425e-008
20.14785031259501	-8.065797595167672e-008
20.16363991493419	-8.193359994830042e-008
20.17942951727337	-8.400796321929825e-008
20.19521911961256	-8.579592442373683e-008
20.21100872195174	-8.673382421563874e-008
20.22679832429092	-8.789859395853458e-008
20.2425879266301	-8.919076345276916e-008
20.25837752896928	-9.088287512772249e-008
20.27416713130846	-9.286993310204765e-008
20.28995673364764	-9.424306086631799e-008
20.30574633598683	-9.600569001247394e-008
20.321535938326	-9.812238773235227e-008
20.33732554066519	-9.996949405267908e-008
20.35311514300437	-1.014527003133977e-007
20.36890474534355	-1.028923344867719e-007
20.38469434768273	-1.041481828268059e-007
20.40048395002191	-1.04955432740422e-007
20.41627355236109	-1.060214803311199e-007
20.43206315470027	-1.071940697869919e-007
20.44785275703946	-1.087846458111812e-007
20.46364235937864	-1.102195935217491e-007
20.47943196171782	-1.111402629244435e-007
20.495221564057	-1.126254271942209e-007
20.51101116639618	-1.144961992232633e-007
20.52680076873536	-1.157170119187728e-007
20.54259037107454	-1.167668593092183e-007
20.55837997341373	-1.179114076177781e-007
20.5741695757529	-1.192987513860735e-007
20.58995917809209	-1.205364928422766e-007
20.60574878043127	-1.217517634438756e-007
20.62153838277045	-1.233518615749094e-007
20.63732798510963	-1.254672217666092e-007
20.65311758744881	-1.276542998596749e-007
20.66890718978799	-1.289746307752381e-007
20.68469679212717	-1.300552665496786e-007
20.70048639446636	-1.313388041602939e-007
20.71627599680554	-1.331390339486677e-007
20.73206559914472	-1.347236470309113e-007
20.7478552014839	-1.355438782953307e-007
20.76364480382308	-1.371358149438069e-007
20.77943440616226	-1.388973632620444e-007
20.79522400850144	-1.402079546394385e-007
20.81101361084063	-1.413627019504482e-007
20.82680321317981	-1.425377969407286e-007
20.84259281551899	-1.44295905178931e-007
20.85838241785817	-1.455143092523106e-007
20.87417202019735	-1.463600927879664e-007
20.88996162253653	-1.4744075290795e-007
20.90575122487571	-1.485319795083498e-007
20.92154082721489	-1.496257655956602e-007
20.93733042955408	-1.509687595163765e-007
20.95312003189326	-1.519959101012325e-007
20.96890963423244	-1.526135604652465e-007
20.98469923657162	-1.537145070296293e-007
21.0004888389108	-1.547588586278854e-007
21.01627844124998	-1.557081423103623e-007
21.03206804358916	-1.56777636841493e-007
21.04785764592835	-1.578244859742634e-007
21.06364724826753	-1.589453893125099e-007
21.07943685060671	-1.598395914059574e-007
21.09522645294589	-1.608099585064318e-007
21.11101605528507	-1.616740484761473e-007
21.12680565762425	-1.620731197519553e-007
21.14259525996343	-1.629701394869221e-007
21.15838486230262	-1.642335283077827e-007
21.17417446464179	-1.64950897107996e-007
21.18996406698098	-1.65388471648183e-007
21.20575366932016	-1.660804252671521e-007
21.22154327165934	-1.669147648326874e-007
21.23733287399852	-1.680609821219561e-007
21.2531224763377	-1.688901087682024e-007
21.26891207867688	-1.695720718423218e-007
21.28470168101606	-1.706964693590392e-007
21.30049128335525	-1.715192844877877e-007
21.31628088569443	-1.714661279276879e-007
21.33207048803361	-1.716782965981243e-007
21.34786009037279	-1.718904652683439e-007
21.36364969271197	-1.723929962751686e-007
21.37943929505115	-1.72846086692784e-007
21.39522889739033	-1.731481392528312e-007
21.41101849972952	-1.738834793116404e-007
21.42680810206869	-1.749189716710332e-007
21.44259770440788	-1.754621445208306e-007
21.45838730674706	-1.756016201333137e-007
21.47417690908624	-1.757410957457968e-007
21.48996651142542	-1.764208317695578e-007
21.5057561137646	-1.769433669077634e-007
21.52154571610378	-1.779187332056915e-007
21.53733531844296	-1.782526255498032e-007
21.55312492078215	-1.789882989589302e-007
21.56891452312133	-1.796455789617076e-007
21.58470412546051	-1.79498983940863e-007
21.60049372779969	-1.789253736227646e-007
21.61628333013887	-1.784551168053372e-007
21.63207293247805	-1.783208183052821e-007
21.64786253481723	-1.776652148201535e-007
21.66365213715642	-1.771620587284924e-007
21.67944173949559	-1.769617960125768e-007
21.69523134183478	-1.76364702072964e-007
21.71102094417396	-1.758653379898938e-007
21.72681054651314	-1.756802387291052e-007
21.74260014885232	-1.749972624233865e-007
21.7583897511915	-1.745682806993283e-007
21.77417935353068	-1.744044274072827e-007
21.78996895586986	-1.735994049165569e-007
21.80575855820905	-1.730540770870058e-007
21.82154816054823	-1.726500255734044e-007
21.83733776288741	-1.720160000269304e-007
21.85312736522659	-1.709400012279722e-007
21.86891696756577	-1.695297575734795e-007
21.88470656990495	-1.686636683466674e-007
21.90049617224413	-1.676802044998493e-007
21.91628577458332	-1.66199445426115e-007
21.9320753769225	-1.650440748747137e-007
21.94786497926168	-1.645154319930738e-007
21.96365458160086	-1.634082565911497e-007
21.97944418394004	-1.618513738477646e-007
21.99523378627922	-1.609663240595329e-007
22.0110233886184	-1.60356020697432e-007
22.02681299095758	-1.59271811686016e-007
22.04260259329677	-1.576291632713733e-007
22.05839219563595	-1.569308063378936e-007
22.07418179797513	-1.566790971171527e-007
22.08997140031431	-1.562454892483581e-007
22.10576100265349	-1.55466315312049e-007
22.12155060499267	-1.542682718049838e-007
22.13734020733185	-1.527980334815361e-007
22.15312980967104	-1.512269184487589e-007
22.16891941201022	-1.497172859130265e-007
22.1847090143494	-1.485531512766813e-007
22.20049861668858	-1.478303792489064e-007
22.21628821902776	-1.46777199425607e-007
22.23207782136694	-1.455271118990572e-007
22.24786742370612	-1.446066569071002e-007
22.26365702604531	-1.439272677484539e-007
22.27944662838448	-1.431212273746846e-007
22.29523623072367	-1.41932281917407e-007
22.31102583306285	-1.405618598288808e-007
22.32681543540203	-1.401176273523389e-007
22.34260503774121	-1.392120179217939e-007
22.35839464008039	-1.376815618038367e-007
22.37418424241957	-1.369516951005203e-007
22.38997384475875	-1.363539029652829e-007
22.40576344709794	-1.356549108894739e-007
22.42155304943712	-1.350978176811041e-007
22.4373426517763	-1.343639531236566e-007
22.45313225411548	-1.339957457053252e-007
22.46892185645466	-1.337034505300653e-007
22.48471145879384	-1.327406921973733e-007
22.50050106113302	-1.314073688114294e-007
22.51629066347221	-1.304785441475463e-007
22.53208026581138	-1.295858713141074e-007
22.54786986815057	-1.28192329721874e-007
22.56365947048975	-1.268370783114297e-007
22.57944907282893	-1.253939001250991e-007
22.59523867516811	-1.239034929689017e-007
22.61102827750729	-1.217411984980391e-007
22.62681787984647	-1.197169852578707e-007
22.64260748218565	-1.179523401780708e-007
22.65839708452484	-1.159950384198999e-007
22.67418668686402	-1.135673531004171e-007
22.6899762892032	-1.10785536201188e-007
22.70576589154238	-1.087932419417161e-007
22.72155549388156	-1.065785127380824e-007
22.73734509622074	-1.03530418123915e-007
22.75313469855992	-1.00450803024307e-007
22.76892430089911	-9.850925645712473e-008
22.78471390323829	-9.696622412956255e-008
22.80050350557747	-9.440702883464422e-008
22.81629310791665	-9.216881206646974e-008
22.83208271025583	-9.057894816144607e-008
22.84787231259501	-8.883845737175933e-008
22.86366191493419	-8.606618827735127e-008
22.87945151727337	-8.25692246749811e-008
22.89524111961256	-8.021749807614852e-008
22.91103072195174	-7.829289970528487e-008
22.92682032429092	-7.581480067678746e-008
22.9426099266301	-7.348959450963893e-008
22.95839952896928	-7.078724718564446e-008
22.97418913130846	-6.724626097132959e-008
22.98997873364764	-6.417786451405616e-008
23.00576833598683	-6.129904356073218e-008
23.02155793832601	-5.837817171881234e-008
23.03734754066519	-5.603256018958495e-008
23.05313714300437	-5.371365898224588e-008
23.06892674534355	-5.079804979305283e-008
23.08471634768273	-4.753185089143366e-008
23.10050595002191	-4.443820075653894e-008
23.1162955523611	-4.139087589230366e-008
23.13208515470027	-3.779128487100061e-008
23.14787475703946	-3.433326312162789e-008
23.16366435937864	-3.115380808036729e-008
23.17945396171782	-2.79791057633625e-008
23.195243564057	-2.434909818693418e-008
23.21103316639618	-2.062184092693938e-008
23.22682276873536	-1.764785020831779e-008
23.24261237107454	-1.376008418557499e-008
23.25840197341373	-9.310550378198099e-009
23.27419157575291	-5.062854222664948e-009
23.28998117809209	-8.629748990060526e-010
23.30577078043127	3.148243418998192e-009
23.32156038277045	8.195610473040946e-009
23.33734998510963	1.342261198283151e-008
23.35313958744881	1.773215568823261e-008
23.368929189788	2.198061107346744e-008
23.38471879212717	2.590902001796402e-008
23.40050839446636	3.034326780202573e-008
23.41629799680554	3.561187005246373e-008
23.43208759914472	4.071713921582898e-008
23.4478772014839	4.614798739780053e-008
23.46366680382308	5.237334612306563e-008
23.47945640616226	5.840578965908214e-008
23.49524600850144	6.42225629887954e-008
23.51103561084063	7.035607495014216e-008
23.52682521317981	7.692544301074814e-008
23.54261481551899	8.368694014203662e-008
23.55840441785817	9.059005613449439e-008
23.57419402019735	9.817890526692824e-008
23.58998362253653	1.054994153302982e-007
23.60577322487571	1.127404803172825e-007
23.6215628272149	1.207030506089873e-007
23.63735242955407	1.288778849347326e-007
23.65314203189326	1.370016924162696e-007
23.66893163423244	1.451495940348654e-007
23.68472123657162	1.536079618808407e-007
23.7005108389108	1.626159418937918e-007
23.71630044124998	1.719937141567325e-007
23.73209004358916	1.814787740311939e-007
23.74787964592834	1.909044224752358e-007
23.76366924826753	2.005012407404333e-007
23.77945885060671	2.102727092781736e-007
23.79524845294589	2.204695557438911e-007
23.81103805528507	2.299874977864779e-007
23.82682765762425	2.390245651025247e-007
23.84261725996343	2.485660509235835e-007
23.85840686230261	2.580522939863578e-007
23.8741964646418	2.679032346424373e-007
23.88998606698098	2.773000462575042e-007
23.90577566932016	2.861914688791125e-007
23.92156527165934	2.954650334540017e-007
23.93735487399852	3.036160091903807e-007
23.9531444763377	3.112009754556964e-007
23.96893407867688	3.192022559885769e-007
23.98472368101606	3.270772556511481e-007
24.00051328335525	3.344486271118601e-007
24.01630288569443	3.411973931045226e-007
24.03209248803361	3.47865502806511e-007
24.04788209037279	3.541020385760922e-007
24.06367169271197	3.595605325315381e-007
24.07946129505115	3.64680567000418e-007
24.09525089739033	3.700600488131152e-007
24.11104049972952	3.751787546594533e-007
24.1268301020687	3.788565401897839e-007
24.14261970440788	3.817787007163575e-007
24.15840930674706	3.846013275326642e-007
24.17419890908624	3.871930603464857e-007
24.18998851142542	3.889248611087422e-007
24.2057781137646	3.901634196455065e-007
24.22156771610379	3.902603453347694e-007
24.23735731844296	3.901487364082416e-007
24.25314692078215	3.900371274817138e-007
24.26893652312133	3.881065807002492e-007
24.28472612546051	3.861406637527872e-007
24.30051572779969	3.845339625037445e-007
24.31630533013887	3.820634570895695e-007
24.33209493247805	3.787279613941697e-007
24.34788453481723	3.750401807597024e-007
24.36367413715642	3.709718043466009e-007
24.3794637394956	3.661161869813849e-007
24.39525334183478	3.601195048439851e-007
24.41104294417396	3.537504477636386e-007
24.42683254651314	3.469184464001233e-007
24.44262214885232	3.399771026199767e-007
24.4584117511915	3.327407152393849e-007
24.47420135353069	3.246803872462237e-007
24.48999095586986	3.168766157112153e-007
24.50578055820905	3.086641878135513e-007
24.52157016054823	2.997835777608822e-007
24.53735976288741	2.908172577564903e-007
24.55314936522659	2.8204585431112e-007
24.56893896756577	2.735122446057437e-007
24.58472856990495	2.646783966815322e-007
24.60051817224413	2.556125598672e-007
24.61630777458332	2.467980856604626e-007
24.6320973769225	2.382768826420922e-007
24.64788697926168	2.296045877438289e-007
24.66367658160086	2.206442775111103e-007
24.67946618394004	2.120750918612e-007
24.69525578627922	2.040987280890316e-007
24.7110453886184	1.960890063240628e-007
24.72683499095759	1.879337286896533e-007
24.74262459329676	1.802488672254538e-007
24.75841419563595	1.732335850753407e-007
24.77420379797513	1.663685079088782e-007
24.78999340031431	1.600576445485568e-007
24.80578300265349	1.540007220290299e-007
24.82157260499267	1.483694737135048e-007
24.83736220733185	1.437457538707408e-007
24.85315180967104	1.390941002034525e-007
24.86894141201022	1.349619049395394e-007
24.8847310143494	1.317916193991579e-007
24.90052061668858	1.289811930459302e-007
24.91631021902776	1.273860947804354e-007
24.93209982136694	1.262232949422477e-007
24.94788942370612	1.256607341255239e-007
24.96367902604531	1.260634947175456e-007
24.97946862838449	1.26945074080875e-007
24.99525823072367	1.287159107732187e-007
25.01104783306285	1.318683717148154e-007
25.02683743540203	1.356736786398485e-007
25.04262703774121	1.39929814245909e-007
25.05841664008039	1.456076846077185e-007
25.07420624241957	1.528225294664207e-007
25.08999584475875	1.613193840201404e-007
25.10578544709794	1.701839689323935e-007
25.12157504943712	1.802998817542097e-007
25.1373646517763	1.924360538757206e-007
25.15315425411548	2.057866772225796e-007
25.16894385645466	2.201036945327726e-007
25.18473345879384	2.359111755461611e-007
25.20052306113302	2.533714560887333e-007
25.21631266347221	2.724325703831049e-007
25.23210226581139	2.930402221213747e-007
25.24789186815057	3.15526901823902e-007
25.26368147048975	3.398818451789357e-007
25.27947107282893	3.664262732861086e-007
25.29526067516811	3.941636875417348e-007
25.31105027750729	4.235760988654906e-007
25.32683987984647	4.554388285690856e-007
25.34262948218565	4.890219781556252e-007
25.35841908452484	5.245733302569784e-007
25.37420868686402	5.620610310352187e-007
25.3899982892032	6.023344347723478e-007
25.40578789154238	6.448990036891488e-007
25.42157749388156	6.893276174278762e-007
25.43736709622074	7.367226800586869e-007
25.45315669855992	7.870221500868094e-007
25.46894630089911	8.398443573183131e-007
25.48473590323829	8.952641763987444e-007
25.50052550557747	9.543972153544175e-007
25.51631510791665	1.017695937807241e-006
25.53210471025583	1.083918907549258e-006
25.54789431259501	1.153364633775696e-006
25.56368391493419	1.226999317485104e-006
25.57947351727337	1.305252982390518e-006
25.59526311961255	1.388348703539521e-006
25.61105272195174	1.476294547514889e-006
25.62684232429092	1.569025158201787e-006
25.6426319266301	1.667543496724957e-006
25.65842152896928	1.771588090036325e-006
25.67421113130846	1.891213679656393e-006
25.69000073364764	2.017386821112025e-006
25.70579033598682	2.141792230159721e-006
25.72157993832601	2.274084004526451e-006
25.73736954066519	2.420410798522309e-006
25.75315914300437	2.577253497169137e-006
25.76894874534355	2.740270417351046e-006
25.78473834768273	2.915159751297296e-006
25.80052795002191	3.102013046405155e-006
25.81631755236109	3.303734753308399e-006
25.83210715470028	3.523393498283504e-006
25.84789675703946	3.763024137637145e-006
25.86368635937864	4.023564175780446e-006
25.87947596171782	4.308438314687239e-006
25.895265564057	4.62336604424617e-006
25.91105516639618	4.970049448375924e-006
25.92684476873536	5.351792519848802e-006
25.94263437107454	5.773907018405845e-006
25.95842397341373	6.245155973517731e-006
25.97421357575291	6.773073754511678e-006
25.99000317809209	7.359768868529359e-006
26.00579278043127	8.013328524511055e-006
26.02158238277045	8.750697051064732e-006
26.03737198510963	9.58026636768629e-006
26.05316158744881	1.050822505029025e-005
26.068951189788	1.154844659948646e-005
26.08474079212718	1.271902909072312e-005
26.10053039446636	1.403590073505113e-005
26.11631999680554	1.55014764968253e-005
26.13210959914472	1.713218749398106e-005
26.1478992014839	1.894924822129691e-005
26.16368880382308	2.095660055709357e-005
26.17947840616226	2.316709315548717e-005
26.19526800850144	2.559837046424147e-005
26.21105761084063	2.827178791521274e-005
26.22684721317981	3.120005215773397e-005
26.24263681551899	3.437581879258398e-005
26.25842641785817	3.780358954866346e-005
26.27421602019735	4.150299634948459e-005
26.29000562253653	4.547730629563939e-005
26.30579522487571	4.972532870003467e-005
26.3215848272149	5.421492084621235e-005
26.33737442955408	5.896551226841347e-005
26.35316403189326	6.4012548320241e-005
26.36895363423244	6.931155048561202e-005
26.38474323657162	7.481742991647137e-005
26.4005328389108	8.055692905022593e-005
26.41632244124998	8.65353139790255e-005
26.43211204358916	9.27037781418825e-005
26.44790164592834	9.901097791726612e-005
26.46369124826753	0.0001054874890932072
26.47948085060671	0.0001121479111199286
26.49527045294589	0.0001189040391464291
26.51106005528507	0.0001257005122364484
26.52684965762425	0.0001325448961299758
26.54263925996343	0.0001394571764326824
26.55842886230261	0.0001463759571025704
26.5742184646418	0.0001532095523013976
26.59000806698098	0.0001599430626970401
26.60579766932016	0.0001666084340626501
26.62158727165934	0.0001731597455915321
26.63737687399852	0.0001795350443847543
26.6531664763377	0.0001857119922434739
26.66895607867688	0.0001916934125453357
26.68474568101606	0.0001974482699226739
26.70053528335524	0.0002029241320380397
26.71632488569443	0.0002081197474043141
26.73211448803361	0.0002130587088581741
26.74790409037279	0.0002176993108474773
26.76369369271197	0.0002220059715804352
26.77948329505115	0.0002259782197994746
26.79527289739033	0.0002296231622210283
26.81106249972951	0.000232946059870735
26.8268521020687	0.000235917426445147
26.84264170440788	0.0002385264577154603
26.85843130674706	0.0002408027015305422
26.87422090908624	0.0002427426848952625
26.89001051142542	0.0002443402668759695
26.9058001137646	0.0002456024595956831
26.92158971610378	0.0002465340478968764
26.93737931844296	0.0002471359063132578
26.95316892078215	0.000247151937099743
26.96895852312133	0.0002471113466962055
26.98474812546051	0.0002470707562926685
27.00053772779969	0.0002464580659373148
27.01632733013887	0.0002455615766813783
27.03211693247805	0.0002444024925592296
27.04790653481723	0.0002429966443901032
27.06369613715642	0.0002413383255620019
27.0794857394956	0.0002394462912500785
27.09527534183478	0.0002373415300760328
27.11106494417396	0.0002350199934156704
27.12685454651314	0.0002324889549036313
27.14264414885232	0.0002297716387874506
27.1584337511915	0.0002268883354283905
27.17422335353069	0.0002238360381048284
27.19001295586986	0.0002206085943494962
27.20580255820905	0.0002172374836501101
27.22159216054823	0.0002137576703943481
27.23738176288741	0.0002101492673979488
27.25317136522659	0.0002064200528818722
27.26896096756577	0.0002025893968301798
27.28475056990495	0.0001986876233202356
27.30054017224413	0.0001947288378426081
27.31632977458332	0.0001906712814861021
27.3321193769225	0.0001865334385574475
27.34790897926168	0.0001823739594777162
27.36369858160086	0.0001781770092654786
27.37948818394004	0.0001739286394903045
27.39527778627922	0.0001696441002147539
27.4110673886184	0.0001653630063256448
27.42685699095759	0.0001610993607921666
27.44264659329676	0.0001568167846432004
27.45843619563595	0.0001525157957393023
27.47422579797513	0.0001482523499635592
27.49001540031431	0.0001440186715617124
27.50580500265349	0.0001397931788464605
27.52159460499267	0.0001355826800334104
27.53738420733185	0.0001314290821763386
27.55317380967103	0.0001273438598060233
27.56896341201022	0.0001232935191925431
27.5847530143494	0.0001192692751851893
27.60054261668858	0.0001153112256806785
27.61633221902776	0.0001114352007116682
27.63212182136694	0.0001076147949758532
27.64791142370612	0.0001038335157828706
27.6637010260453	0.0001001389012683538
27.67949062838449	9.654416215623099e-005
27.69528023072367	9.301677684524115e-005
27.71106983306285	8.955344809670409e-005
27.72685943540203	8.617004536881287e-005
27.74264903774121	8.287618951930776e-005
27.75843864008039	7.966838169711616e-005
27.77422824241957	7.652652356698983e-005
27.79001784475875	7.346823027679539e-005
27.80580744709794	7.050913473448535e-005
27.82159704943712	6.763933123039227e-005
27.8373866517763	6.484592940300075e-005
27.85317625411548	6.21377445906865e-005
27.86896585645466	5.952426501782131e-005
27.88475545879384	5.701088080554344e-005
27.90054506113302	5.457413520590739e-005
27.91633466347221	5.220087756414404e-005
27.93212426581139	4.991450699686124e-005
27.94791386815057	4.771330583538242e-005
27.96370347048975	4.558171750864456e-005
27.97949307282893	4.352885082780809e-005
27.99528267516811	4.156185719216541e-005
28.01107227750729	3.967664803317572e-005
28.02686187984648	3.785088400736197e-005
28.04265148218565	3.608732524043742e-005
28.05844108452484	3.441278054265367e-005
28.07423068686402	3.28191406494809e-005
28.0900202892032	3.128487794580126e-005
28.10580989154238	2.981078341937333e-005
28.12159949388156	2.840527985472469e-005
28.13738909622074	2.707001619501291e-005
28.15317869855992	2.578675673953743e-005
28.16896830089911	2.455450263635873e-005
28.18475790323829	2.338647582317559e-005
28.20054750557747	2.228457285416994e-005
28.21633710791665	2.123459697420463e-005
28.23212671025583	2.022568754056074e-005
28.24791631259501	1.926758258532103e-005
28.26370591493419	1.836222304647177e-005
28.27949551727338	1.748829549518753e-005
28.29528511961255	1.665008013126078e-005
28.31107472195174	1.58613748767098e-005
28.32686432429092	1.511652933230794e-005
28.3426539266301	1.440803839678623e-005
28.35844352896928	1.373211132884114e-005
28.37423313130846	1.308990262841991e-005
28.39002273364764	1.248553136334765e-005
28.40581233598682	1.19128117632547e-005
28.42160193832601	1.136504142934384e-005
28.43739154066519	1.084591330778031e-005
28.45318114300437	1.035830145285055e-005
28.46897074534355	9.897034888655364e-006
28.48476034768273	9.457793737742892e-006
28.50054995002191	9.042261267402148e-006
28.51633955236109	8.650876735164089e-006
28.53212915470028	8.280472224614279e-006
28.54791875703945	7.928737780904657e-006
28.56370835937864	7.59677275433677e-006
28.57949796171782	7.284783572164381e-006
28.595287564057	6.989083080705507e-006
28.61107716639618	6.706857248051611e-006
28.62686676873536	6.44058521939348e-006
28.64265637107454	6.19116767406518e-006
28.65844597341372	5.955346909486793e-006
28.67423557575291	5.731044781450171e-006
28.69002517809209	5.518532802754319e-006
28.70581478043127	5.317940116147165e-006
28.72160438277045	5.128376430181157e-006
28.73739398510963	4.948225950454806e-006
28.75318358744881	4.777141806755654e-006
28.76897318978799	4.615962658094863e-006
28.78476279212718	4.464272893116121e-006
28.80055239446636	4.31965757227812e-006
28.81634199680554	4.181801394910955e-006
28.83213159914472	4.052111011939707e-006
28.8479212014839	3.930041058208562e-006
28.86371080382308	3.813399031109234e-006
28.87950040616226	3.702657896256095e-006
28.89529000850144	3.597623502123778e-006
28.91107961084063	3.497579804315545e-006
28.92686921317981	3.402511905975514e-006
28.94265881551899	3.312059863966538e-006
28.95844841785817	3.225947240159503e-006
28.97423802019735	3.144579965836487e-006
28.99002762253653	3.067251342858028e-006
29.00581722487571	2.993673151527754e-006
29.0216068272149	2.924141715762458e-006
29.03739642955408	2.857988252889018e-006
29.05318603189326	2.795062991422289e-006
29.06897563423244	2.735003740936617e-006
29.08476523657162	2.677908458448633e-006
29.1005548389108	2.623773910487119e-006
29.11634444124998	2.571001764753098e-006
29.13213404358917	2.519903388883754e-006
29.14792364592834	2.471706620230411e-006
29.16371324826753	2.424728708213132e-006
29.17950285060671	2.374750357225872e-006
29.19529245294589	2.328058432771434e-006
29.21108205528507	2.288314470679778e-006
29.22687165762425	2.250280580843147e-006
29.24266125996343	2.213653621338952e-006
29.25845086230261	2.178320079675254e-006
29.2742404646418	2.144465926189922e-006
29.29003006698098	2.112487508267339e-006
29.30581966932016	2.082096766506955e-006
29.32160927165934	2.052061018658659e-006
29.33739887399852	2.022752812554226e-006
29.3531884763377	1.995027614359012e-006
29.36897807867688	1.968018727084098e-006
29.38476768101607	1.941681408132055e-006
29.40055728335524	1.917057759145925e-006
29.41634688569443	1.889368828348649e-006
29.43213648803361	1.856260519809451e-006
29.44792609037279	1.827718689184806e-006
29.46371569271197	1.804871716868176e-006
29.47950529505115	1.782896347975529e-006
29.49529489739033	1.761419022858158e-006
29.51108449972951	1.740052766074354e-006
29.5268741020687	1.720158059880265e-006
29.54266370440788	1.701389616481659e-006
29.55845330674706	1.683141840613193e-006
29.57424290908624	1.665070352764499e-006
29.59003251142542	1.647102227022874e-006
29.6058221137646	1.629896017142597e-006
29.62161171610378	1.61310528548164e-006
29.63740131844297	1.596168184224986e-006
29.65319092078214	1.57988011571927e-006
29.66898052312133	1.564036152917154e-006
29.68477012546051	1.548868193933283e-006
29.70055972779969	1.534055209472494e-006
29.71634933013887	1.519515298226354e-006
29.73213893247805	1.50570538743071e-006
29.74792853481723	1.491628249213886e-006
29.76371813715641	1.477554951878884e-006
29.7795077394956	1.463205041519946e-006
29.79529734183478	1.448745532816285e-006
29.81108694417396	1.435403397445157e-006
29.82687654651314	1.422401160141619e-006
29.84266614885232	1.408844998353458e-006
29.8584557511915	1.39565367452397e-006
29.87424535353068	1.382577524546491e-006
29.89003495586987	1.36994067945575e-006
29.90582455820905	1.357100529058393e-006
29.92161416054823	1.343629540134219e-006
29.93740376288741	1.330694677979111e-006
29.95319336522659	1.318252481234856e-006
29.96898296756577	1.305617548853473e-006
29.98477256990495	1.292896647526803e-006
30.00056217224413	1.280643971863235e-006
30.01635177458332	1.268061653016041e-006
30.0321413769225	1.255189551690886e-006
30.04793097926168	1.242830366967066e-006
30.06372058160086	1.230789127813292e-006
30.07951018394004	1.218211727989403e-006
30.09529978627922	1.20479197060399e-006
30.1110893886184	1.192252423290506e-006
30.12687899095759	1.179811247660869e-006
30.14266859329677	1.166813549921368e-006
30.15845819563595	1.154344358084104e-006
30.17424779797513	1.142036179698327e-006
30.19003740031431	1.129977631127849e-006
30.20582700265349	1.117322342128382e-006
30.22161660499267	1.104158553096903e-006
30.23740620733186	1.091502816814817e-006
30.25319580967103	1.078844993198953e-006
30.26898541201022	1.066465433288352e-006
30.2847750143494	1.053544989213038e-006
30.30056461668858	1.039635024416936e-006
30.31635421902776	1.026321328981327e-006
30.33214382136694	1.013454103946081e-006
30.34793342370612	1.000594763759426e-006
30.3637230260453	9.876289409982766e-007
30.37951262838449	9.745955211527303e-007
30.39530223072367	9.614066070469211e-007
30.41109183306285	9.479998905250354e-007
30.42688143540203	9.345745239567986e-007
30.44267103774121	9.210452569046422e-007
30.45846064008039	9.080833333055191e-007
30.47425024241957	8.944635750741427e-007
30.49003984475876	8.807795088619508e-007
30.50582944709793	8.678506256052081e-007
30.52161904943712	8.550217325362531e-007
30.5374086517763	8.420721668465307e-007
30.55319825411548	8.288710605060864e-007
30.56898785645466	8.159415804398496e-007
30.58477745879384	8.027989082091697e-007
30.60056706113302	7.893113363396931e-007
30.6163566634722	7.754418523990211e-007
30.63214626581139	7.616680500178129e-007
30.64793586815057	7.49242401421827e-007
30.66372547048975	7.367869533721379e-007
30.67951507282893	7.231079130435181e-007
30.69530467516811	7.099074855721442e-007
30.71109427750729	6.975251829962909e-007
[truncated: 1,120 more rows]
