# Supplementary material for: Tailored design of protein nanoparticle scaffolds for multivalent presentation of viral glycoprotein antigens
Source: eLife. 2020 Aug 4;9:e57659. doi: 10.7554/eLife.57659 (PMC7402677; doi:10.7554/eLife.57659)
Supplement: Figure 2—source data 3. [file elife-57659-fig2-data3.txt]

differential refractive index data:
time (min)	differential refractive index (RIU)
-0.3693611919879913	0.0007975421271485338
-0.3535715932983927	0.0007975455632548062
-0.3377819946087939	0.0007975459494721459
-0.3219923959191953	0.0007975450169435385
-0.3062027972295966	0.000797543386617808
-0.2904131985399979	0.0007975419977841534
-0.2746235998503992	0.0007975409181453353
-0.2588340011608005	0.000797539455099552
-0.2430444024712018	0.0007975379556822893
-0.2272548037816031	0.0007975369840019055
-0.2114652050920044	0.0007975357198245871
-0.1956756064024057	0.0007975349778753738
-0.1798860077128071	0.0007975342956422714
-0.1640964090232084	0.0007975339238397198
-0.1483068103336097	0.0007975337517181987
-0.132517211644011	0.0007975330547900139
-0.1167276129544123	0.0007975328509479482
-0.1009380142648136	0.0007975321931132522
-0.08514841557521491	0.0007975308697816078
-0.06935881688561624	0.0007975297468361353
-0.05356921819601757	0.0007975289562275903
-0.03777961950641884	0.0007975280904683032
-0.02199002081682017	0.0007975280607869394
-0.006200422127221494	0.0007975283866416772
0.009589176562377233	0.0007975280945144021
0.0253787752519759	0.0007975275823497889
0.04116837394157458	0.0007975272725203403
0.05695797263117325	0.0007975274944276277
0.07274757132077198	0.0007975264882705044
0.08853717001037065	0.0007975251356560336
0.1043267686999693	0.0007975249495126124
0.120116367389568	0.0007975247143356349
0.1359059660791667	0.0007975242434837255
0.1516955647687654	0.0007975232089218891
0.1674851634583641	0.0007975219443532815
0.1832747621479628	0.000797521715710356
0.1990643608375615	0.000797521758796585
0.2148539595271601	0.0007975215534768207
0.2306435582167589	0.0007975213762690562
0.2464331569063576	0.0007975215808491217
0.2622227555959562	0.0007975216753421492
0.2780123542855549	0.0007975211193696234
0.2938019529751537	0.0007975206618120515
0.3095915516647523	0.0007975206222177379
0.325381150354351	0.0007975213606097034
0.3411707490439497	0.0007975214378685981
0.3569603477335483	0.0007975205039654285
0.3727499464231471	0.0007975201577566965
0.3885395451127458	0.0007975202320348504
0.4043291438023444	0.0007975196855942567
0.4201187424919431	0.0007975191340589511
0.4359083411815418	0.0007975192281602952
0.4516979398711405	0.0007975191580178627
0.4674875385607392	0.0007975188997054422
0.4832771372503378	0.0007975183552922817
0.4990667359399366	0.0007975177633643659
0.5148563346295353	0.0007975174996623037
0.5306459333191339	0.0007975167414025384
0.5464355320087326	0.0007975155659253214
0.5622251306983314	0.0007975153884046636
0.57801472938793	0.0007975161324529916
0.5938043280775287	0.0007975163762125173
0.6095939267671274	0.0007975156921081818
0.625383525456726	0.0007975154307796081
0.6411731241463248	0.0007975155500654502
0.6569627228359234	0.0007975152053999874
0.6727523215255222	0.0007975143107480442
0.6885419202151208	0.0007975143615159187
0.7043315189047195	0.0007975147832051271
0.7201211175943183	0.0007975141827870239
0.7359107162839169	0.0007975135420281088
0.7517003149735155	0.0007975132635839961
0.7674899136631144	0.0007975133300047003
0.783279512352713	0.0007975133340558301
0.7990691110423116	0.0007975131151945713
0.8148587097319104	0.0007975128602859849
0.8306483084215091	0.0007975127930747888
0.8464379071111077	0.0007975127400682165
0.8622275058007065	0.0007975124313962565
0.8780171044903051	0.0007975120797521562
0.8938067031799037	0.0007975123010682558
0.9095963018695026	0.0007975119307634463
0.9253859005591012	0.0007975112961281567
0.9411754992486998	0.0007975109454581562
0.9569650979382986	0.000797510645941296
0.9727546966278973	0.0007975103754371007
0.9885442953174959	0.0007975098276147321
1.004333894007095	0.0007975101161505966
1.020123492696693	0.0007975111259627216
1.035913091386292	0.0007975109656425709
1.051702690075891	0.0007975099786702247
1.067492288765489	0.0007975094817757529
1.083281887455088	0.000797509406269591
1.099071486144687	0.0007975096243179949
1.114861084834285	0.0007975098144686873
1.130650683523884	0.0007975096259697134
1.146440282213483	0.0007975098363516309
1.162229880903082	0.000797510081154218
1.17801947959268	0.000797509212276851
1.193809078282279	0.0007975086147952178
1.209598676971878	0.0007975083253309431
1.225388275661476	0.0007975074754253205
1.241177874351075	0.0007975064071342571
1.256967473040674	0.0007975056406378647
1.272757071730272	0.00079750558414576
1.288546670419871	0.0007975056551194619
1.30433626910947	0.0007975054071226045
1.320125867799068	0.0007975050637314256
1.335915466488667	0.0007975046431437485
1.351705065178266	0.0007975039735852499
1.367494663867864	0.0007975035402278102
1.383284262557463	0.0007975031559087694
1.399073861247062	0.0007975031676474134
1.414863459936661	0.0007975036413046436
1.430653058626259	0.0007975039462264451
1.446442657315858	0.0007975043292085863
1.462232256005457	0.0007975043246352722
1.478021854695055	0.00079750429370689
1.493811453384654	0.0007975035030612495
1.509601052074253	0.0007975027559747706
1.525390650763851	0.0007975032235402601
1.54118024945345	0.0007975036843802001
1.556969848143049	0.0007975034335137767
1.572759446832647	0.0007975025102131074
1.588549045522246	0.0007975018374697681
1.604338644211845	0.0007975018411974991
1.620128242901443	0.0007975021357294665
1.635917841591042	0.0007975015874544033
1.651707440280641	0.0007975008585671204
1.667497038970239	0.0007975007104676735
1.683286637659838	0.0007975005391189302
1.699076236349437	0.000797500089465907
1.714865835039036	0.0007975000277334451
1.730655433728634	0.0007975000735607566
1.746445032418233	0.0007974996427759748
1.762234631107832	0.0007974994042595511
1.77802422979743	0.0007974994265301675
1.793813828487029	0.0007974993238413621
1.809603427176628	0.0007974986823260505
1.825393025866227	0.0007974984171316775
1.841182624555825	0.0007974984451845156
1.856972223245424	0.0007974979955896398
1.872761821935022	0.0007974979307112351
1.888551420624621	0.0007974977323271756
1.90434101931422	0.0007974969173060923
1.920130618003819	0.0007974963962136044
1.935920216693417	0.0007974967931916446
1.951709815383016	0.0007974973076966188
1.967499414072615	0.0007974978045278023
1.983289012762213	0.0007974985226161996
1.999078611451812	0.0007974987956398611
2.014868210141411	0.0007974980067434013
2.030657808831009	0.0007974971038562073
2.046447407520608	0.0007974970681792811
2.062237006210207	0.0007974973067901588
2.078026604899805	0.0007974975273882924
2.093816203589404	0.0007974973518177513
2.109605802279003	0.0007974973029775024
2.125395400968602	0.0007974972891230028
2.1411849996582	0.0007974972817944992
2.156974598347799	0.0007974966393940307
2.172764197037397	0.0007974961041378551
2.188553795726996	0.0007974968956923587
2.204343394416595	0.0007974976590175887
2.220132993106194	0.0007974975150456788
2.235922591795792	0.0007974971513737689
2.251712190485391	0.0007974974067741187
2.26750178917499	0.0007974974168708781
2.283291387864589	0.000797496556076352
2.299080986554187	0.0007974958467128973
2.314870585243786	0.0007974956554661673
2.330660183933384	0.0007974955618170024
2.346449782622983	0.0007974955486277815
2.362239381312582	0.0007974960293274189
2.378028980002181	0.0007974968319551591
2.393818578691779	0.0007974978481492838
2.409608177381378	0.0007974978818372206
2.425397776070977	0.0007974970840031332
2.441187374760575	0.0007974971651660564
2.456976973450174	0.0007974975833988013
2.472766572139773	0.0007974974612081452
2.488556170829372	0.0007974970256444115
2.50434576951897	0.0007974969416573834
2.520135368208569	0.0007974972206458502
2.535924966898167	0.0007974974730098605
2.551714565587766	0.0007974975210069766
2.567504164277365	0.0007974976137800527
2.583293762966964	0.0007974979370149278
2.599083361656562	0.0007974979166222799
2.614872960346161	0.0007974971321625849
2.63066255903576	0.0007974972175089729
2.646452157725358	0.0007974978372057831
2.662241756414957	0.0007974974084893733
2.678031355104556	0.0007974972348336301
2.693820953794154	0.0007974977575278418
2.709610552483753	0.0007974980070324449
2.725400151173352	0.0007974976830034565
2.74118974986295	0.0007974975093062912
2.756979348552549	0.0007974976975822288
2.772768947242148	0.0007974976180392044
2.788558545931747	0.0007974977764619292
2.804348144621345	0.000797497020391157
2.820137743310944	0.0007974959502509516
2.835927342000542	0.0007974959043571205
2.851716940690141	0.000797496183496429
2.86750653937974	0.0007974957358861525
2.883296138069339	0.0007974964985099313
2.899085736758937	0.000797497866503821
2.914875335448536	0.0007974981228438668
2.930664934138135	0.0007974982253149355
2.946454532827733	0.0007974983463284592
2.962244131517332	0.0007974990149883717
2.978033730206931	0.0007974990388405119
2.993823328896529	0.0007974982144700802
3.009612927586128	0.0007974974481455431
3.025402526275727	0.0007974975355307814
3.041192124965325	0.0007974976628787574
3.056981723654924	0.000797496945880189
3.072771322344523	0.0007974965416598812
3.088560921034122	0.0007974962682179781
3.10435051972372	0.0007974964977617565
3.120140118413319	0.0007974968536930074
3.135929717102917	0.0007974964371812862
3.151719315792517	0.000797496454218343
3.167508914482115	0.000797496347421596
3.183298513171714	0.000797496386421528
3.199088111861312	0.0007974964436543969
3.214877710550911	0.0007974958004250236
3.23066730924051	0.0007974954121637549
3.246456907930109	0.0007974949641567588
3.262246506619707	0.0007974948478788624
3.278036105309306	0.0007974948221193213
3.293825703998905	0.0007974939433723032
3.309615302688503	0.000797493529975379
3.325404901378102	0.0007974935129111496
3.341194500067701	0.0007974937090820721
3.356984098757299	0.0007974943785878868
3.372773697446898	0.0007974946717184474
3.388563296136497	0.0007974943466169865
3.404352894826095	0.0007974948316106617
3.420142493515694	0.0007974953956978729
3.435932092205293	0.0007974951258531764
3.451721690894892	0.000797495274693386
3.46751128958449	0.0007974954901271551
3.483300888274089	0.0007974958432033054
3.499090486963687	0.0007974958242088051
3.514880085653286	0.0007974958992215204
3.530669684342885	0.0007974961112289388
3.546459283032484	0.0007974966491394923
3.562248881722082	0.0007974971160547052
3.578038480411681	0.0007974968488399889
3.59382807910128	0.0007974972046462475
3.609617677790878	0.0007974977093826922
3.625407276480477	0.000797497799031927
3.641196875170076	0.0007974971387523127
3.656986473859674	0.0007974962221712746
3.672776072549273	0.0007974962814982028
3.688565671238872	0.0007974965667906972
3.70435526992847	0.0007974965805659468
3.720144868618069	0.0007974970016066576
3.735934467307668	0.000797497226004509
3.751724065997267	0.0007974970350970265
3.767513664686865	0.0007974964416105986
3.783303263376464	0.0007974963586143903
3.799092862066063	0.0007974962462177322
3.814882460755661	0.0007974963306043021
3.83067205944526	0.0007974963525219156
3.846461658134858	0.0007974959424289788
3.862251256824457	0.0007974963980530711
3.878040855514056	0.0007974970322049797
3.893830454203655	0.0007974971396447235
3.909620052893254	0.0007974971068853795
3.925409651582852	0.0007974976486625013
3.941199250272451	0.0007974984199824772
3.956988848962049	0.0007974982705736157
3.972778447651648	0.0007974975359283453
3.988568046341247	0.0007974973046455706
4.004357645030845	0.0007974968869464649
4.020147243720444	0.0007974964597715525
4.035936842410043	0.0007974955957062868
4.051726441099642	0.0007974950901066341
4.067516039789241	0.0007974960295774888
4.083305638478839	0.0007974965215280383
4.099095237168438	0.0007974965074275797
4.114884835858036	0.0007974965586151289
4.130674434547635	0.0007974964877898401
4.146464033237233	0.000797496987713995
4.162253631926832	0.0007974967504736633
4.178043230616431	0.0007974959805499163
4.19383282930603	0.0007974960006370403
4.209622427995629	0.0007974957469649445
4.225412026685227	0.0007974951635173737
4.241201625374826	0.0007974950078763476
4.256991224064425	0.0007974953727372785
4.272780822754023	0.0007974962344352778
4.288570421443622	0.0007974961261720835
4.30436002013322	0.0007974956047538325
4.320149618822819	0.0007974955777070469
4.335939217512418	0.0007974953609393314
4.351728816202017	0.0007974950869941374
4.367518414891616	0.0007974945735491595
4.383308013581214	0.0007974947284507232
4.399097612270813	0.0007974955797687058
4.414887210960411	0.0007974958605568253
4.43067680965001	0.0007974957389880428
4.446466408339609	0.0007974948920556335
4.462256007029207	0.0007974940335290593
4.478045605718806	0.0007974934618963865
4.493835204408405	0.0007974926668891228
4.509624803098004	0.0007974927542168255
4.525414401787602	0.000797493222772655
4.541204000477201	0.0007974932841600334
4.5569935991668	0.0007974929160407957
4.572783197856398	0.0007974922711441927
4.588572796545997	0.0007974914561312262
4.604362395235595	0.0007974908025964401
4.620151993925194	0.0007974905396956704
4.635941592614794	0.0007974905055155337
4.651731191304392	0.000797490771334052
4.667520789993991	0.0007974911823170667
4.683310388683589	0.0007974908864678303
4.699099987373188	0.0007974903559025402
4.714889586062786	0.0007974900894750809
4.730679184752385	0.0007974898710885731
4.746468783441984	0.0007974893106422601
4.762258382131582	0.0007974889903873567
4.778047980821182	0.0007974890439868629
4.79383757951078	0.0007974886462795061
4.809627178200379	0.0007974881612660528
4.825416776889977	0.0007974876766467259
4.841206375579576	0.0007974871891658709
4.856995974269175	0.0007974873388621932
4.872785572958773	0.0007974870421705453
4.888575171648372	0.0007974862876932037
4.90436477033797	0.0007974863524546818
4.92015436902757	0.0007974863377092403
4.935943967717169	0.0007974854586121904
4.951733566406767	0.000797484590073072
4.967523165096366	0.0007974849664410976
4.983312763785964	0.0007974852663632136
4.999102362475563	0.0007974845572998149
5.014891961165161	0.0007974840437139704
5.03068155985476	0.0007974841690124396
5.046471158544359	0.0007974837111111416
5.062260757233958	0.0007974830713704691
5.078050355923557	0.0007974823673899747
5.093839954613155	0.0007974818814393815
5.109629553302754	0.0007974822658946551
5.125419151992353	0.0007974820213222964
5.141208750681951	0.0007974816806743099
5.15699834937155	0.0007974822456069899
5.172787948061148	0.0007974825469313921
5.188577546750747	0.0007974822229472282
5.204367145440346	0.0007974816871410359
5.220156744129945	0.0007974816047138354
5.235946342819544	0.0007974819256722841
5.251735941509142	0.0007974820431485141
5.267525540198741	0.0007974817322999548
5.283315138888339	0.0007974810959453219
5.299104737577938	0.0007974810540680059
5.314894336267537	0.000797481204778428
5.330683934957135	0.0007974807916390413
5.346473533646734	0.0007974806053152157
5.362263132336333	0.0007974810005038685
5.378052731025932	0.0007974806818019381
5.39384232971553	0.000797480165102489
5.409631928405129	0.0007974798207583829
5.425421527094728	0.0007974789525196916
5.441211125784326	0.0007974784252013534
5.457000724473925	0.0007974777813928458
5.472790323163523	0.0007974772319057863
5.488579921853122	0.0007974777315574885
5.504369520542721	0.0007974783206956514
5.52015911923232	0.0007974785384587405
5.535948717921919	0.0007974787351613942
5.551738316611517	0.0007974790100396127
5.567527915301116	0.0007974792537877749
5.583317513990714	0.0007974791956481109
5.599107112680313	0.0007974780907829486
5.614896711369912	0.0007974775947319802
5.63068631005951	0.0007974781753241101
5.646475908749109	0.0007974777582843093
5.662265507438708	0.0007974769502185881
5.678055106128307	0.0007974769432625868
5.693844704817906	0.0007974771654111309
5.709634303507504	0.0007974769193090962
5.725423902197103	0.0007974764663948818
5.741213500886701	0.0007974765523765611
5.7570030995763	0.0007974774798930687
5.772792698265898	0.0007974783660254865
5.788582296955497	0.0007974779483758381
5.804371895645096	0.0007974771369339862
5.820161494334695	0.0007974772004911487
5.835951093024294	0.000797477642364268
5.851740691713892	0.0007974773860963727
5.867530290403491	0.000797476825915187
5.883319889093089	0.0007974773699050502
5.899109487782688	0.0007974781321350141
5.914899086472287	0.0007974782685113761
5.930688685161885	0.0007974785403323773
5.946478283851484	0.0007974784816955923
5.962267882541083	0.000797477820372989
5.978057481230682	0.0007974771448874898
5.993847079920281	0.0007974766149097345
6.009636678609879	0.0007974768539890073
6.025426277299478	0.0007974768000399495
6.041215875989076	0.0007974764708274871
6.057005474678675	0.0007974765388714003
6.072795073368273	0.000797476610964461
6.088584672057872	0.0007974768896904886
6.104374270747472	0.0007974765456312907
6.12016386943707	0.0007974766894926913
6.135953468126669	0.0007974779717174515
6.151743066816267	0.0007974787739981581
6.167532665505866	0.0007974782030759251
6.183322264195465	0.0007974777019252776
6.199111862885063	0.0007974783903925111
6.214901461574662	0.0007974787648043062
6.23069106026426	0.0007974784227533002
6.24648065895386	0.0007974786167259816
6.262270257643458	0.0007974791892752491
6.278059856333057	0.0007974790920353197
6.293849455022656	0.0007974784741867674
6.309639053712254	0.0007974775131656006
6.325428652401853	0.0007974766392398401
6.341218251091451	0.0007974764271788625
6.35700784978105	0.000797476056146606
6.372797448470649	0.0007974755220085086
6.388587047160248	0.0007974753518842917
6.404376645849847	0.0007974752581406483
6.420166244539445	0.0007974752456361331
6.435955843229044	0.0007974756925967286
6.451745441918642	0.0007974762772991377
6.467535040608241	0.0007974767578207295
6.48332463929784	0.0007974764832406045
6.499114237987438	0.0007974758551926175
6.514903836677037	0.0007974760854011905
6.530693435366635	0.0007974761699630178
6.546483034056235	0.0007974758268869648
6.562272632745834	0.0007974749311055761
6.578062231435432	0.0007974746087862157
6.593851830125031	0.0007974752259989517
6.609641428814629	0.000797475066832477
6.625431027504228	0.0007974740339029011
6.641220626193826	0.0007974737116742544
6.657010224883425	0.0007974742452935454
6.672799823573024	0.000797474178864166
6.688589422262623	0.000797473122986675
6.704379020952222	0.000797472827213079
6.72016861964182	0.0007974733940842834
6.735958218331419	0.0007974732582482619
6.751747817021017	0.000797472965243088
6.767537415710616	0.0007974734517091868
6.783327014400215	0.0007974747495635104
6.799116613089813	0.0007974755920361016
6.814906211779412	0.000797475535748217
6.830695810469011	0.0007974756421829955
6.84648540915861	0.0007974758386154448
6.862275007848209	0.0007974758967003342
6.878064606537807	0.0007974754599812206
6.893854205227406	0.0007974750505395463
6.909643803917004	0.0007974751945721026
6.925433402606603	0.0007974754060633224
6.941223001296201	0.0007974754897950943
6.9570125999858	0.0007974752708066753
6.972802198675399	0.0007974756229093742
6.988591797364998	0.0007974767049258226
7.004381396054597	0.000797476965614281
7.020170994744195	0.0007974768735235982
7.035960593433794	0.0007974775498422483
7.051750192123393	0.0007974783346075662
7.067539790812991	0.0007974785318370168
7.08332938950259	0.000797478716607265
7.099118988192188	0.0007974793934258681
7.114908586881787	0.000797480220568422
7.130698185571386	0.0007974803963351476
7.146487784260985	0.0007974802045605688
7.162277382950584	0.0007974804678119102
7.178066981640182	0.0007974807044532829
7.193856580329781	0.0007974803410521454
7.209646179019379	0.0007974798381296522
7.225435777708978	0.0007974800937463206
7.241225376398577	0.0007974808561041883
7.257014975088175	0.00079748112014081
7.272804573777774	0.0007974809574158059
7.288594172467373	0.0007974809513784804
7.304383771156972	0.0007974817724239703
7.32017336984657	0.0007974830156046815
7.335962968536169	0.0007974836695728567
7.351752567225768	0.0007974838777207546
7.367542165915366	0.0007974840104543947
7.383331764604965	0.000797484086238395
7.399121363294563	0.0007974840777104332
7.414910961984162	0.000797484327102568
7.430700560673762	0.0007974853546343882
7.44649015936336	0.0007974864549108507
7.462279758052959	0.0007974864565296362
7.478069356742557	0.0007974858673138447
7.493858955432156	0.0007974864434635898
7.509648554121754	0.0007974875739202662
7.525438152811353	0.0007974879368026679
7.541227751500952	0.0007974876629374247
7.55701735019055	0.0007974877304994042
7.572806948880149	0.0007974885889459727
7.588596547569748	0.0007974883077057778
7.604386146259347	0.0007974872102421044
7.620175744948946	0.0007974875237623621
7.635965343638544	0.0007974885435880957
7.651754942328143	0.0007974893893845903
7.667544541017742	0.0007974896111657975
7.683334139707339	0.0007974898535608633
7.699123738396938	0.0007974909985578217
7.714913337086537	0.000797491078553203
7.730702935776137	0.0007974901949671658
7.746492534465736	0.0007974895208320947
7.762282133155333	0.0007974893255183169
7.778071731844932	0.0007974891040868665
7.793861330534531	0.0007974888932224381
7.80965092922413	0.0007974888332842058
7.825440527913729	0.0007974890453634482
7.841230126603326	0.0007974894164948165
7.857019725292925	0.0007974895365367891
7.872809323982525	0.0007974892570829194
7.888598922672124	0.0007974888903220503
7.904388521361721	0.000797489190938417
7.92017812005132	0.0007974893107060203
7.935967718740919	0.0007974888463790792
7.951757317430518	0.0007974892572016675
7.967546916120117	0.0007974897523566321
7.983336514809714	0.0007974899551908709
7.999126113499313	0.0007974901534137276
8.014915712188913	0.000797489940814314
8.030705310878512	0.0007974901449148268
8.046494909568111	0.0007974899736770776
8.062284508257708	0.000797490092478796
8.078074106947307	0.000797490874046082
8.093863705636906	0.00079749095848255
8.109653304326505	0.0007974904984861456
8.125442903016104	0.0007974902127236049
8.141232501705701	0.0007974898765946068
8.157022100395301	0.0007974899212336309
8.1728116990849	0.0007974897665082118
8.188601297774499	0.0007974887348698155
8.204390896464098	0.0007974884227214923
8.220180495153695	0.000797488513675876
8.235970093843294	0.0007974885980241538
8.251759692532893	0.0007974889118625698
8.267549291222492	0.0007974893056510972
8.283338889912089	0.000797489707641951
8.299128488601689	0.0007974897656153695
8.314918087291288	0.0007974896633686361
8.330707685980887	0.000797489879641986
8.346497284670486	0.0007974903795804812
8.362286883360083	0.0007974899349200874
8.378076482049682	0.0007974888662634611
8.393866080739281	0.0007974883608638586
8.40965567942888	0.0007974884606817527
8.425445278118479	0.0007974884918893629
8.441234876808076	0.000797488089575702
8.457024475497676	0.0007974883008845172
8.472814074187275	0.0007974890023544415
8.488603672876874	0.0007974892384825173
8.504393271566473	0.0007974893356357148
8.52018287025607	0.0007974897704726498
8.535972468945669	0.0007974903598025916
8.551762067635268	0.0007974907224987571
8.567551666324867	0.000797490553371213
8.583341265014466	0.0007974908238814796
8.599130863704064	0.00079749202278466
8.614920462393663	0.0007974922129104463
8.630710061083262	0.0007974914724811167
8.646499659772861	0.0007974913469326067
8.662289258462458	0.0007974916328566567
8.678078857152057	0.0007974916415285034
8.693868455841656	0.0007974909715642475
8.709658054531255	0.0007974908038057204
8.725447653220854	0.0007974915340331058
8.741237251910452	0.0007974916267237924
8.757026850600051	0.0007974906988564406
8.77281644928965	0.0007974901745995045
8.788606047979249	0.0007974902130312844
8.804395646668848	0.0007974903629699862
8.820185245358445	0.0007974902565978319
8.835974844048044	0.0007974899373153105
8.851764442737643	0.0007974904307721845
8.867554041427242	0.0007974910382387321
8.883343640116841	0.0007974916498989518
8.899133238806439	0.0007974918049165565
8.914922837496038	0.0007974914837096427
8.930712436185637	0.0007974916471193035
8.946502034875236	0.0007974912017540673
8.962291633564833	0.0007974909538828365
8.978081232254432	0.0007974916560910564
8.993870830944031	0.0007974920423726201
9.00966042963363	0.0007974917745367264
9.025450028323229	0.0007974915323270749
9.041239627012827	0.0007974917883503026
9.057029225702426	0.0007974915505558319
9.072818824392025	0.0007974913229948189
9.088608423081624	0.0007974914675018253
9.104398021771223	0.0007974910762054164
9.12018762046082	0.0007974908870272763
9.135977219150419	0.0007974908693535043
9.151766817840018	0.0007974910762745671
9.167556416529617	0.0007974909308495069
9.183346015219216	0.0007974909888951935
9.199135613908814	0.0007974911473665738
9.214925212598413	0.0007974905092959726
9.230714811288012	0.0007974905525845473
9.246504409977611	0.0007974904581479355
9.26229400866721	0.0007974900820390498
9.278083607356807	0.0007974900103314485
9.293873206046406	0.0007974896951838471
9.309662804736005	0.0007974896444638228
9.325452403425604	0.0007974898702936696
9.341242002115202	0.0007974901729370477
9.357031600804801	0.0007974902387267161
9.3728211994944	0.0007974901752355192
9.388610798183999	0.0007974900313671729
9.404400396873598	0.000797489605962561
9.420189995563195	0.0007974894052834423
9.435979594252794	0.0007974895494910943
9.451769192942393	0.0007974897618212464
9.467558791631992	0.0007974895360346138
9.483348390321591	0.0007974895284486751
9.499137989011189	0.0007974900886001244
9.514927587700788	0.0007974903184966585
9.530717186390387	0.0007974901106780145
9.546506785079986	0.0007974895562362666
9.562296383769585	0.0007974893485719466
9.578085982459182	0.0007974890354383197
9.593875581148781	0.0007974883092440778
9.60966517983838	0.0007974878665048687
9.625454778527979	0.0007974876713903652
9.641244377217578	0.0007974876540182018
9.657033975907176	0.000797487170141903
9.672823574596775	0.0007974864644357346
9.688613173286374	0.0007974860040595291
9.704402771975973	0.0007974857700232889
9.72019237066557	0.0007974853936082691
9.735981969355169	0.0007974850063396676
9.751771568044768	0.0007974853228178407
9.767561166734367	0.0007974859823695289
9.783350765423966	0.0007974858588571918
9.799140364113564	0.0007974852751979493
9.814929962803163	0.00079748517489012
9.830719561492762	0.0007974850446860202
9.846509160182361	0.0007974844596696465
9.86229875887196	0.0007974835119248031
9.878088357561557	0.000797482536303717
9.893877956251156	0.0007974817157004433
9.909667554940755	0.0007974811327081959
9.925457153630354	0.0007974806668106204
9.941246752319953	0.0007974807091250495
9.957036351009551	0.0007974809557227554
9.97282594969915	0.000797481305266779
9.988615548388749	0.0007974811824099774
10.00440514707835	0.0007974805828460814
10.02019474576795	0.0007974805612105545
10.03598434445754	0.0007974803683536324
10.05177394314714	0.0007974793708636946
10.06756354183674	0.0007974785552879145
10.08335314052634	0.0007974792791358672
10.09914273921594	0.0007974802099869278
10.11493233790554	0.0007974799255976049
10.13072193659514	0.0007974797719363696
10.14651153528474	0.0007974799325879986
10.16230113397433	0.0007974795750126186
10.17809073266393	0.0007974792282065191
10.19388033135353	0.0007974790834341687
10.20966993004313	0.0007974790422789236
10.22545952873273	0.0007974792911914164
10.24124912742233	0.0007974791431220382
10.25703872611193	0.0007974789001387934
10.27282832480152	0.0007974785505779942
10.28861792349112	0.000797477965099287
10.30440752218072	0.0007974777316534272
10.32019712087032	0.0007974773048078558
10.33598671955992	0.0007974768543439986
10.35177631824952	0.0007974767065589916
10.36756591693912	0.0007974762945468578
10.38335551562872	0.0007974758631656317
10.39914511431831	0.0007974762741531012
10.41493471300791	0.0007974769238365515
10.43072431169751	0.0007974763665312388
10.44651391038711	0.0007974755762194981
10.46230350907671	0.000797475344326448
10.47809310776631	0.0007974753516337875
10.49388270645591	0.0007974753158236994
10.50967230514551	0.0007974750765353835
10.5254619038351	0.0007974753392104882
10.5412515025247	0.0007974756210943591
10.5570411012143	0.0007974754482248036
10.5728306999039	0.0007974745780224933
10.5886202985935	0.0007974737552186087
10.6044098972831	0.0007974734641127162
10.6201994959727	0.0007974726891625888
10.63598909466229	0.0007974716280925503
10.65177869335189	0.0007974717886048653
10.66756829204149	0.0007974723001218415
10.68335789073109	0.0007974723207296869
10.69914748942069	0.0007974724008395524
10.71493708811029	0.000797472256004884
10.73072668679989	0.000797472200010966
10.74651628548949	0.0007974721143946043
10.76230588417909	0.0007974722345142658
10.77809548286868	0.0007974728415929661
10.79388508155828	0.0007974732887954761
10.80967468024788	0.0007974736374250999
10.82546427893748	0.0007974740383660128
10.84125387762708	0.0007974741445204883
10.85704347631668	0.0007974740189838093
10.87283307500627	0.000797474038909608
10.88862267369587	0.0007974736268293469
10.90441227238547	0.0007974732325812811
10.92020187107507	0.0007974733025640518
10.93599146976467	0.000797473463010958
10.95178106845427	0.0007974735327740809
10.96757066714387	0.000797473364617892
10.98336026583347	0.0007974729880125354
10.99914986452307	0.000797473497014773
11.01493946321266	0.0007974738929694688
11.03072906190226	0.0007974739085804636
11.04651866059186	0.000797473872348278
11.06230825928146	0.000797473994794755
11.07809785797106	0.000797474159524282
11.09388745666066	0.0007974737789631793
11.10967705535026	0.0007974744361683113
11.12546665403985	0.0007974753033104613
11.14125625272945	0.0007974754609115115
11.15704585141905	0.0007974750830334803
11.17283545010865	0.00079747496341354
11.18862504879825	0.0007974755659692962
11.20441464748785	0.0007974761070857357
11.22020424617745	0.0007974761768931717
11.23599384486704	0.0007974761423250585
11.25178344355664	0.0007974762149881059
11.26757304224624	0.0007974758084569446
11.28336264093584	0.0007974760855266388
11.29915223962544	0.0007974771373480377
11.31494183831504	0.00079747779572435
11.33073143700464	0.0007974777677981217
11.34652103569424	0.0007974772239435049
11.36231063438384	0.0007974768581585681
11.37810023307343	0.0007974766959532916
11.39388983176303	0.0007974768244837342
11.40967943045263	0.0007974769529390294
11.42546902914223	0.0007974767793187982
11.44125862783183	0.0007974766023440637
11.45704822652143	0.0007974768433412624
11.47283782521103	0.000797476936497515
11.48862742390062	0.0007974769328778758
11.50441702259022	0.0007974770413489452
11.52020662127982	0.0007974772979915457
11.53599621996942	0.0007974770478743229
11.55178581865902	0.0007974766038432845
11.56757541734862	0.000797476415101955
11.58336501603822	0.0007974767425542658
11.59915461472782	0.0007974776698913651
11.61494421341741	0.0007974781053651622
11.63073381210701	0.00079747837535922
11.64652341079661	0.0007974786732192874
11.66231300948621	0.0007974784587520385
11.67810260817581	0.0007974776038412334
11.69389220686541	0.0007974771918642291
11.70968180555501	0.0007974775972820086
11.7254714042446	0.0007974780665856707
11.7412610029342	0.0007974781436091617
11.7570506016238	0.0007974782590805536
11.7728402003134	0.0007974791938447429
11.788629799003	0.0007974800550027201
11.8044193976926	0.0007974804022637399
11.8202089963822	0.0007974806896994272
11.83599859507179	0.0007974810649245272
11.85178819376139	0.0007974811790103959
11.86757779245099	0.000797481454671674
11.88336739114059	0.0007974821891201566
11.89915698983019	0.0007974825775800872
11.91494658851979	0.0007974829042253378
11.93073618720939	0.0007974828346738671
11.94652578589899	0.0007974831338604482
11.96231538458859	0.0007974840384241756
11.97810498327818	0.0007974843463975164
11.99389458196778	0.0007974842564253071
12.00968418065738	0.0007974842590663915
12.02547377934698	0.0007974847611507197
12.04126337803658	0.0007974851922734715
12.05705297672618	0.0007974847598999063
12.07284257541578	0.000797484674671907
12.08863217410537	0.0007974851838023878
12.10442177279497	0.0007974856866702776
12.12021137148457	0.0007974854279042284
12.13600097017417	0.0007974852830328009
12.15179056886377	0.0007974860989739027
12.16758016755337	0.0007974861561288521
12.18336976624297	0.0007974851649559977
12.19915936493257	0.0007974840643409001
12.21494896362216	0.0007974834804559049
12.23073856231176	0.0007974836223492186
12.24652816100136	0.000797483520610094
12.26231775969096	0.0007974825821612538
12.27810735838056	0.0007974824448707912
12.29389695707016	0.0007974835623728935
12.30968655575976	0.0007974843618359026
12.32547615444935	0.0007974846330346447
12.34126575313895	0.000797485055488115
12.35705535182855	0.0007974852117406565
12.37284495051815	0.000797485526540878
12.38863454920775	0.0007974854860745874
12.40442414789735	0.0007974859169327675
12.42021374658695	0.0007974868799426376
12.43600334527655	0.0007974873566781734
12.45179294396614	0.0007974875851919658
12.46758254265574	0.0007974871892147622
12.48337214134534	0.0007974871499351467
12.49916174003494	0.0007974869222352077
12.51495133872454	0.0007974865706908539
12.53074093741414	0.0007974864069278301
12.54653053610374	0.0007974865041114357
12.56232013479334	0.0007974870412708781
12.57810973348293	0.0007974869682044456
12.59389933217253	0.0007974866254503562
12.60968893086213	0.0007974870097864332
12.62547852955173	0.0007974872109048348
12.64126812824133	0.0007974874979591012
12.65705772693093	0.0007974874995084863
12.67284732562053	0.0007974871241944689
12.68863692431012	0.0007974878779382617
12.70442652299972	0.0007974878898295926
12.72021612168932	0.0007974869861672836
12.73600572037892	0.0007974870384535117
12.75179531906852	0.0007974872860940041
12.76758491775812	0.0007974866749537641
12.78337451644772	0.0007974857334595647
12.79916411513732	0.0007974858043698704
12.81495371382691	0.0007974870210954345
12.83074331251651	0.0007974874876235835
12.84653291120611	0.0007974875876227456
12.86232250989571	0.0007974887747065351
12.87811210858531	0.0007974899500875483
12.89390170727491	0.0007974901154508483
12.90969130596451	0.0007974901869288715
12.9254809046541	0.0007974904928055174
12.9412705033437	0.0007974913217363277
12.9570601020333	0.0007974917212091381
12.9728497007229	0.0007974916818934861
12.9886392994125	0.0007974915535375165
13.0044288981021	0.0007974914460606535
13.0202184967917	0.000797491330127041
13.0360080954813	0.0007974908288463666
13.05179769417089	0.0007974910437203601
13.06758729286049	0.0007974918228496362
13.08337689155009	0.0007974921589037104
13.09916649023969	0.0007974918579863932
13.11495608892929	0.0007974915124331292
13.13074568761889	0.0007974919388165346
13.14653528630849	0.000797492718637868
13.16232488499809	0.0007974931994722887
13.17811448368768	0.0007974934624347366
13.19390408237728	0.0007974936676480695
13.20969368106688	0.0007974932880167031
13.22548327975648	0.0007974926458993012
13.24127287844608	0.0007974924420836923
13.25706247713568	0.0007974923934419112
13.27285207582528	0.0007974928546430171
13.28864167451487	0.0007974929992542874
13.30443127320447	0.0007974921679059979
13.32022087189407	0.0007974927058808375
13.33601047058367	0.0007974939459589804
13.35180006927327	0.0007974940382849183
13.36758966796287	0.0007974943495784722
13.38337926665247	0.0007974941737900812
13.39916886534207	0.0007974941903432989
13.41495846403167	0.0007974945853548971
13.43074806272126	0.0007974948635167128
13.44653766141086	0.0007974953024638096
13.46232726010046	0.0007974954170214838
13.47811685879006	0.0007974957437468727
13.49390645747966	0.0007974958517358303
13.50969605616926	0.0007974958309438115
13.52548565485885	0.0007974959636583507
13.54127525354845	0.0007974956005764246
13.55706485223805	0.0007974953266063162
13.57285445092765	0.0007974959819497495
13.58864404961725	0.0007974969148701893
13.60443364830685	0.0007974970810701009
13.62022324699645	0.0007974970298025056
13.63601284568605	0.000797497821515179
13.65180244437564	0.0007974988892265509
13.66759204306524	0.0007974988639502128
13.68338164175484	0.0007974985656314978
13.69917124044444	0.0007974987814881047
13.71496083913404	0.0007974990244292727
13.73075043782364	0.0007974988091244385
13.74654003651324	0.000797498460685001
13.76232963520284	0.0007974980375009577
13.77811923389243	0.0007974976438987439
13.79390883258203	0.0007974979979856216
13.80969843127163	0.0007974982066756994
13.82548802996123	0.0007974983097463744
13.84127762865083	0.0007974986328302511
13.85706722734043	0.0007974991158420694
13.87285682603003	0.0007974994943592074
13.88864642471962	0.0007974995219341094
13.90443602340922	0.000797499736674807
13.92022562209882	0.0007974996110294741
13.93601522078842	0.0007974994281455667
13.95180481947802	0.0007974998455395391
13.96759441816762	0.0007975008026905429
13.98338401685722	0.0007975018329526073
13.99917361554682	0.0007975021928262936
14.01496321423642	0.0007975024433502348
14.03075281292601	0.0007975031562238491
14.04654241161561	0.0007975036111398058
14.06233201030521	0.0007975031907462678
14.07812160899481	0.0007975030422317108
14.09391120768441	0.0007975027610051315
14.10970080637401	0.0007975026374773959
14.1254904050636	0.0007975030752090856
14.1412800037532	0.0007975030387989844
14.1570696024428	0.0007975028686584903
14.1728592011324	0.0007975033057443588
14.188648799822	0.0007975032831151283
14.2044383985116	0.0007975023678921756
14.2202279972012	0.0007975022274612301
14.2360175958908	0.0007975023642554713
14.25180719458039	0.0007975022662081698
14.26759679326999	0.0007975018049353335
14.28338639195959	0.0007975020441425469
14.29917599064919	0.0007975029280551979
14.31496558933879	0.0007975035609584096
14.33075518802839	0.0007975035909482435
14.34654478671799	0.0007975028267061434
14.36233438540759	0.00079750315073748
14.37812398409718	0.0007975030389381362
14.39391358278678	0.0007975021715812371
14.40970318147638	0.0007975028590707101
14.42549278016598	0.0007975036822875947
14.44128237885558	0.0007975037222365396
14.45707197754518	0.0007975036900250718
14.47286157623478	0.0007975034605898061
14.48865117492437	0.0007975035786005478
14.50444077361397	0.0007975035368285206
14.52023037230357	0.0007975028646998806
14.53601997099317	0.0007975031074955698
14.55180956968277	0.0007975035924659393
14.56759916837237	0.0007975035637398529
14.58338876706197	0.0007975034228173799
14.59917836575157	0.0007975033857386499
14.61496796444117	0.0007975033864479103
14.63075756313076	0.0007975036822272202
14.64654716182036	0.0007975041123149373
14.66233676050996	0.0007975041615880138
14.67812635919956	0.000797504949390836
14.69391595788916	0.0007975059022621004
14.70970555657876	0.0007975062801994215
14.72549515526836	0.0007975066086825857
14.74128475395795	0.0007975069721496371
14.75707435264755	0.0007975080710646793
14.77286395133715	0.0007975081508013666
14.78865355002675	0.0007975072757727481
14.80444314871635	0.0007975077226501049
14.82023274740595	0.0007975080174696036
14.83602234609555	0.0007975075205306377
14.85181194478515	0.0007975068135921104
14.86760154347474	0.0007975067088191062
14.88339114216434	0.0007975070594968385
14.89918074085394	0.0007975068430467287
14.91497033954354	0.000797506539803423
14.93075993823314	0.0007975065797829526
14.94654953692274	0.0007975069884096599
14.96233913561234	0.0007975071907978233
14.97812873430193	0.0007975066728102807
14.99391833299153	0.0007975064627552478
15.00970793168113	0.0007975063700730398
15.02549753037073	0.0007975058550421999
15.04128712906033	0.0007975052952528682
15.05707672774993	0.0007975047330103609
15.07286632643953	0.0007975047242504894
15.08865592512912	0.0007975047835675443
15.10444552381872	0.0007975043422680388
15.12023512250832	0.0007975038935079561
15.13602472119792	0.0007975039094849153
15.15181431988752	0.0007975036375615229
15.16760391857712	0.0007975031843534987
15.18339351726672	0.0007975030095351913
15.19918311595632	0.0007975021167630924
15.21497271464592	0.0007975018138999791
15.23076231333551	0.0007975021886653998
15.24655191202511	0.0007975020117104061
15.26234151071471	0.0007975017942770511
15.27813110940431	0.0007975010400433148
15.29392070809391	0.0007974999260367935
15.30971030678351	0.0007974989808016646
15.32549990547311	0.000797498055851945
15.3412895041627	0.000797497303029329
15.3570791028523	0.0007974966115489922
15.3728687015419	0.0007974961382809685
15.3886583002315	0.0007974960779262554
15.4044478989211	0.0007974959939184889
15.4202374976107	0.0007974956708304262
15.4360270963003	0.0007974948811974061
15.4518166949899	0.000797494340945307
15.46760629367949	0.0007974942643091399
15.48339589236909	0.0007974941337402493
15.49918549105869	0.0007974940984078248
15.51497508974829	0.000797493901948408
15.53076468843789	0.0007974937652676185
15.54655428712749	0.0007974939173525025
15.56234388581709	0.0007974935566026462
15.57813348450668	0.000797493152335442
15.59392308319628	0.0007974931576919569
15.60971268188588	0.0007974927862901967
15.62550228057548	0.0007974926725355165
15.64129187926508	0.0007974930092139821
15.65708147795468	0.0007974929298979298
15.67287107664428	0.0007974927416916879
15.68866067533387	0.0007974925923496732
15.70445027402348	0.0007974927344223227
15.72023987271307	0.0007974939752501283
15.73602947140267	0.0007974952117406428
15.75181907009227	0.0007974957203607784
15.76760866878187	0.0007974964869980036
15.78339826747147	0.0007974976528136815
15.79918786616107	0.0007974982664993086
15.81497746485066	0.0007974987089704805
15.83076706354026	0.0007974997579322118
15.84655666222986	0.0007975007416319959
15.86234626091946	0.0007975018117667612
15.87813585960906	0.0007975020658757384
15.89392545829866	0.0007975021721245123
15.90971505698826	0.0007975027648347823
15.92550465567786	0.0007975032135922887
15.94129425436746	0.0007975039057688131
15.95708385305705	0.0007975048570658638
15.97287345174665	0.0007975059617225184
15.98866305043625	0.0007975073486760899
16.00445264912585	0.0007975082748966002
16.02024224781545	0.0007975082855379974
16.03603184650505	0.0007975089900066377
16.05182144519464	0.0007975101564329862
16.06761104388424	0.0007975116214549728
16.08340064257384	0.0007975128190195809
16.09919024126344	0.0007975136658534172
16.11497983995304	0.0007975147210185982
16.13076943864264	0.0007975155310506049
16.14655903733224	0.0007975160443933058
16.16234863602184	0.0007975165399322518
16.17813823471143	0.0007975174446383948
16.19392783340103	0.0007975179128916814
16.20971743209063	0.0007975184088757937
16.22550703078023	0.0007975195562631936
16.24129662946983	0.0007975207988074556
16.25708622815943	0.000797521999648892
16.27287582684903	0.0007975223291693144
16.28866542553862	0.0007975228785984137
16.30445502422823	0.0007975239473216311
16.32024462291782	0.0007975243337420401
16.33603422160742	0.0007975245968573493
16.35182382029702	0.0007975252304757288
16.36761341898662	0.0007975266319013512
16.38340301767622	0.0007975272344368086
16.39919261636582	0.0007975268685402149
16.41498221505541	0.0007975270726178349
16.43077181374501	0.0007975275871931487
16.44656141243461	0.00079752797461622
16.46235101112421	0.0007975280021795618
16.47814060981381	0.0007975281617089516
16.49393020850341	0.0007975285056831533
16.50971980719301	0.0007975287809990778
16.52550940588261	0.0007975288182079961
16.54129900457221	0.0007975290663114712
16.5570886032618	0.0007975299036590578
16.5728782019514	0.0007975304767336255
16.588667800641	0.0007975309296822021
16.6044573993306	0.0007975310717581276
16.6202469980202	0.000797531356807779
16.6360365967098	0.0007975319266314505
16.65182619539939	0.0007975317925626802
16.667615794089	0.0007975316940170279
16.68340539277859	0.0007975323337719584
16.69919499146819	0.0007975334005270802
16.71498459015779	0.0007975337998540663
16.73077418884739	0.0007975335535562788
16.74656378753699	0.0007975334163926312
16.76235338622659	0.0007975337151561495
16.77814298491619	0.000797534146497393
16.79393258360578	0.0007975339351645914
16.80972218229538	0.0007975343811274599
16.82551178098498	0.0007975353381290388
16.84130137967458	0.0007975354429999858
16.85709097836418	0.000797535368634571
16.87288057705378	0.0007975354432257636
16.88867017574337	0.000797536155587472
16.90445977443298	0.0007975365986272269
16.92024937312257	0.0007975355411474853
16.93603897181217	0.0007975349449012379
16.95182857050177	0.0007975358996404876
16.96761816919137	0.0007975369456411425
16.98340776788097	0.0007975373184164687
16.99919736657057	0.0007975372349907405
17.01498696526016	0.0007975374463225318
17.03077656394976	0.0007975379016023772
17.04656616263936	0.0007975380997423326
17.06235576132896	0.0007975380599859508
17.07814536001856	0.0007975377475711857
17.09393495870816	0.0007975371780911404
17.10972455739776	0.000797536860003487
17.12551415608736	0.0007975370463361337
17.14130375477696	0.000797537315545886
17.15709335346655	0.0007975377055325726
17.17288295215615	0.0007975378785948556
17.18867255084575	0.0007975379817948635
17.20446214953535	0.0007975388623253898
17.22025174822495	0.0007975394454731835
17.23604134691455	0.000797540133276427
17.25183094560414	0.0007975409984936255
17.26762054429375	0.0007975411645172629
17.28341014298334	0.0007975414788983615
17.29919974167294	0.0007975412595634114
17.31498934036254	0.0007975406401337994
17.33077893905214	0.0007975406847498363
17.34656853774174	0.0007975410245457052
17.36235813643134	0.0007975414033928184
17.37814773512094	0.0007975414994430507
17.39393733381053	0.0007975417855343433
17.40972693250013	0.000797542497039605
17.42551653118973	0.0007975427618707508
17.44130612987933	0.0007975427892228772
17.45709572856893	0.00079754302164509
17.47288532725853	0.0007975432202149951
17.48867492594812	0.0007975430326615023
17.50446452463773	0.0007975428886138243
17.52025412332732	0.0007975431835123985
17.53604372201692	0.0007975439201935998
17.55183332070652	0.0007975446905444788
17.56762291939612	0.0007975444647526196
17.58341251808572	0.0007975443337374478
17.59920211677532	0.0007975452515351412
17.61499171546491	0.0007975453462826483
17.63078131415451	0.0007975449077826335
17.64657091284411	0.0007975447617188761
17.66236051153371	0.000797545011704477
17.67815011022331	0.0007975453270261735
17.69393970891291	0.0007975452523053566
17.70972930760251	0.0007975452990200058
17.72551890629211	0.000797545240139674
17.74130850498171	0.000797544702828284
17.7570981036713	0.0007975447898538004
17.7728877023609	0.0007975456674938968
17.7886773010505	0.0007975463060627875
17.8044668997401	0.0007975468548977785
17.8202564984297	0.0007975467484641625
17.8360460971193	0.0007975464841605696
17.85183569580889	0.000797546687062789
17.8676252944985	0.0007975466623839807
17.88341489318809	0.0007975469453506519
17.89920449187769	0.0007975471582125511
17.91499409056729	0.0007975472419236168
17.93078368925689	0.0007975476580905586
17.94657328794649	0.0007975474754453163
17.96236288663609	0.0007975477257280052
17.97815248532569	0.0007975485689974476
17.99394208401528	0.0007975494966260284
18.00973168270488	0.0007975495354922158
18.02552128139448	0.0007975489462003695
18.04131088008408	0.0007975486457940381
18.05710047877368	0.0007975492688600023
18.07289007746328	0.0007975499918929891
18.08867967615287	0.0007975492902626726
18.10446927484248	0.0007975492261242084
18.12025887353207	0.0007975499356035328
18.13604847222167	0.0007975500312490532
18.15183807091127	0.0007975504545983564
18.16762766960087	0.0007975505288005403
18.18341726829047	0.0007975502030539487
18.19920686698007	0.0007975503666349671
18.21499646566967	0.0007975497880236546
18.23078606435926	0.0007975497462494075
18.24657566304886	0.0007975497481918321
18.26236526173846	0.0007975496494125117
18.27815486042806	0.0007975505995489942
18.29394445911766	0.0007975512964907187
18.30973405780726	0.000797551359127986
18.32552365649686	0.0007975514437020741
18.34131325518646	0.0007975515862290576
18.35710285387605	0.0007975521471209681
18.37289245256565	0.0007975526732007481
18.38868205125525	0.0007975531027142257
18.40447164994485	0.0007975534079959905
18.42026124863445	0.0007975536214980078
18.43605084732405	0.0007975543239451263
18.45184044601364	0.0007975547944875414
18.46763004470325	0.0007975546986278178
18.48341964339284	0.0007975550189520577
18.49920924208244	0.0007975561858474448
18.51499884077204	0.000797557171966389
18.53078843946164	0.0007975571871303172
18.54657803815124	0.0007975568320689585
18.56236763684084	0.0007975570129757582
18.57815723553044	0.0007975575761014563
18.59394683422003	0.0007975575827148529
18.60973643290963	0.0007975573128180328
18.62552603159923	0.0007975573924838985
18.64131563028883	0.0007975579348627209
18.65710522897843	0.0007975580914592122
18.67289482766803	0.0007975576056621772
18.68868442635763	0.0007975578709989452
18.70447402504723	0.0007975586358114202
18.72026362373682	0.000797558829162055
18.73605322242642	0.0007975586945096382
18.75184282111602	0.000797559099852462
18.76763241980562	0.0007975596939002365
18.78342201849522	0.0007975602600157597
18.79921161718482	0.0007975607204191226
18.81500121587442	0.0007975612750004175
18.83079081456401	0.0007975619499910164
18.84658041325361	0.0007975620025507183
18.86237001194321	0.0007975615932356374
18.87815961063281	0.0007975617535049013
18.89394920932241	0.0007975626461925463
18.90973880801201	0.0007975633085779339
18.92552840670161	0.0007975633930900288
18.94131800539121	0.0007975636878460394
18.9571076040808	0.0007975642703000941
18.9728972027704	0.000797564545460825
18.98868680146	0.0007975644110807392
19.0044764001496	0.0007975650310672296
19.0202659988392	0.0007975662535933665
19.0360555975288	0.0007975668866058953
19.05184519621839	0.0007975672604227491
19.067634794908	0.0007975673266784574
19.08342439359759	0.0007975677691880492
19.09921399228719	0.00079756874921748
19.11500359097679	0.000797569022762897
19.13079318966639	0.0007975689741455488
19.14658278835599	0.0007975687129440458
19.16237238704559	0.0007975690380538347
19.17816198573519	0.0007975700115176439
19.19395158442478	0.0007975707553208093
19.20974118311438	0.000797571256681462
19.22553078180398	0.0007975714640696728
19.24132038049358	0.0007975714379879034
19.25710997918318	0.0007975715309865052
19.27289957787278	0.0007975722523007845
19.28868917656238	0.0007975727451043691
19.30447877525198	0.0007975724944691412
19.32026837394157	0.0007975721000855275
19.33605797263117	0.0007975726924025718
19.35184757132077	0.0007975738438857119
19.36763717001037	0.0007975745025712205
19.38342676869997	0.0007975744563908858
19.39921636738957	0.000797574766941202
19.41500596607917	0.0007975760845618453
19.43079556476876	0.0007975763258645613
19.44658516345836	0.0007975760207839586
19.46237476214796	0.0007975761386710523
19.47816436083756	0.000797576633558344
19.49395395952716	0.0007975769727281266
19.50974355821676	0.000797577452033434
19.52553315690636	0.0007975787762768594
19.54132275559596	0.0007975795697422411
19.55711235428555	0.0007975796554877762
19.57290195297515	0.000797579863357376
19.58869155166475	0.0007975798049567625
19.60448115035435	0.0007975795088403506
19.62027074904395	0.0007975795337117843
19.63606034773355	0.0007975790046695026
19.65184994642315	0.0007975786996907351
19.66763954511275	0.0007975791679944587
19.68342914380234	0.0007975800063907465
19.69921874249194	0.0007975806774214436
19.71500834118154	0.0007975807484250425
19.73079793987114	0.0007975807934159213
19.74658753856074	0.0007975813354040854
19.76237713725034	0.0007975810223274194
19.77816673593994	0.0007975806658667023
19.79395633462953	0.000797581351206387
19.80974593331913	0.0007975816506952655
19.82553553200873	0.0007975814710766199
19.84132513069833	0.0007975819016199215
19.85711472938793	0.0007975829911144592
19.87290432807753	0.0007975835362801877
19.88869392676713	0.0007975837714554082
19.90448352545673	0.0007975837428210003
19.92027312414632	0.0007975843730814365
19.93606272283592	0.0007975851260300826
19.95185232152552	0.00079758514938533
19.96764192021512	0.0007975850417996638
19.98343151890472	0.0007975846111536658
19.99922111759432	0.0007975848578785011
20.01501071628392	0.0007975851330960608
20.03080031497351	0.0007975846567103016
20.04658991366311	0.0007975843743703824
20.06237951235271	0.0007975844179800192
20.07816911104231	0.0007975838150442127
20.09395870973191	0.0007975830937032814
20.10974830842151	0.0007975831881339222
20.12553790711111	0.0007975839186065683
20.14132750580071	0.0007975837689165322
20.1571171044903	0.0007975833585346146
20.1729067031799	0.0007975839619315627
20.1886963018695	0.0007975842332882956
20.2044859005591	0.0007975844350130946
20.2202754992487	0.0007975845364755876
20.2360650979383	0.0007975845264639901
20.2518546966279	0.0007975848446636224
20.2676442953175	0.0007975847720588031
20.28343389400709	0.0007975843257819026
20.29922349269669	0.0007975842502635693
20.31501309138629	0.0007975847926093567
20.33080269007589	0.0007975850807309775
20.34659228876549	0.0007975841679414897
20.36238188745509	0.0007975838538379899
20.37817148614469	0.0007975843255816791
20.39396108483428	0.0007975847447626981
20.40975068352388	0.0007975848840687528
20.42554028221348	0.0007975846438997585
20.44132988090308	0.000797584912112331
20.45711947959268	0.0007975849420790703
20.47290907828228	0.0007975842708661606
20.48869867697188	0.0007975842372949551
20.50448827566148	0.0007975847565325103
20.52027787435107	0.0007975852903579621
20.53606747304067	0.0007975857040087119
20.55185707173027	0.0007975861905974004
20.56764667041987	0.0007975868020962046
20.58343626910947	0.0007975871912951094
20.59922586779907	0.0007975871380402537
20.61501546648867	0.0007975866799097651
20.63080506517827	0.0007975863236124862
20.64659466386786	0.0007975861564567642
20.66238426255746	0.0007975856608266449
20.67817386124706	0.0007975850459246144
20.69396345993666	0.0007975853345864609
20.70975305862626	0.000797585806134682
20.72554265731586	0.0007975856322744838
20.74133225600546	0.0007975854600657913
20.75712185469505	0.000797585411673439
20.77291145338465	0.0007975852308597858
20.78870105207425	0.0007975851566913698
20.80449065076385	0.0007975848722106077
20.82028024945345	0.0007975852810065468
20.83606984814305	0.0007975864475455762
20.85185944683265	0.0007975869801239881
20.86764904552225	0.0007975864680618837
20.88343864421184	0.0007975863439843239
20.89922824290144	0.0007975869521827397
20.91501784159104	0.0007975872923648937
20.93080744028064	0.0007975872478018401
20.94659703897024	0.0007975872671773156
20.96238663765984	0.0007975876358506656
20.97817623634944	0.0007975880586028277
20.99396583503903	0.0007975877757248813
21.00975543372864	0.000797586742010093
21.02554503241823	0.0007975868059082684
21.04133463110783	0.0007975874610808514
21.05712422979743	0.0007975878374100356
21.07291382848703	0.0007975879522257065
21.08870342717663	0.0007975879233779159
21.10449302586623	0.0007975883237944781
21.12028262455582	0.0007975884370377275
21.13607222324542	0.0007975883564075247
21.15186182193502	0.0007975885898732216
21.16765142062462	0.0007975890804341564
21.18344101931422	0.0007975887350409682
21.19923061800382	0.0007975882326350855
21.21502021669342	0.0007975891406538263
21.23080981538302	0.0007975894180270661
21.24659941407261	0.0007975896750587976
21.26238901276221	0.0007975904832800795
21.27817861145181	0.0007975902430506005
21.29396821014141	0.0007975902644548085
21.30975780883101	0.0007975900088039575
21.32554740752061	0.0007975895734216945
21.34133700621021	0.000797590174166592
21.3571266048998	0.0007975905443614262
21.3729162035894	0.0007975900223853717
21.388705802279	0.0007975898675827847
21.4044954009686	0.0007975901872621246
21.4202849996582	0.0007975904671100129
21.4360745983478	0.0007975905698698254
21.4518641970374	0.0007975903867449287
21.467653795727	0.0007975904393797251
21.48344339441659	0.0007975906829703612
21.49923299310619	0.0007975907467186956
21.51502259179579	0.0007975904757882621
21.53081219048539	0.0007975903532229334
21.54660178917499	0.0007975903427386979
21.56239138786459	0.0007975901039988146
21.57818098655419	0.0007975896366388426
21.59397058524378	0.0007975895063592197
21.60976018393339	0.0007975899797299166
21.62554978262298	0.0007975903097806261
21.64133938131258	0.0007975901818967962
21.65712898000218	0.0007975897314291289
21.67291857869178	0.0007975898170057847
21.68870817738138	0.0007975905644556648
21.70449777607098	0.0007975909367891643
21.72028737476057	0.0007975912036813651
21.73607697345017	0.0007975916774278094
21.75186657213977	0.0007975915220672425
21.76765617082937	0.000797590525288491
21.78344576951897	0.0007975898298744922
21.79923536820857	0.0007975899277782088
21.81502496689817	0.0007975907554110422
21.83081456558777	0.0007975906752585345
21.84660416427736	0.0007975901428217233
21.86239376296696	0.0007975905612881256
21.87818336165656	0.0007975912475584439
21.89397296034616	0.0007975915462794585
21.90976255903576	0.000797591288361602
21.92555215772536	0.0007975911470444502
21.94134175641496	0.0007975908793264099
21.95713135510455	0.0007975902228352778
21.97292095379415	0.0007975894086187955
21.98871055248375	0.0007975889080532584
22.00450015117335	0.0007975889461197985
22.02028974986295	0.0007975888141272032
22.03607934855255	0.0007975885570578705
22.05186894724215	0.0007975885753944367
22.06765854593175	0.0007975884367311634
22.08344814462134	0.0007975885087887596
22.09923774331094	0.0007975890039224558
22.11502734200054	0.000797589548112978
22.13081694069014	0.000797590236301828
22.14660653937974	0.0007975904609538847
22.16239613806934	0.0007975903016630838
22.17818573675894	0.0007975905804420021
22.19397533544853	0.0007975908632584903
22.20976493413814	0.0007975907967683431
22.22555453282773	0.0007975899692783296
22.24134413151733	0.0007975891509413478
22.25713373020693	0.0007975887967297395
22.27292332889653	0.000797588190865793
22.28871292758613	0.0007975875821409447
22.30450252627573	0.0007975870400583346
22.32029212496532	0.0007975864032688844
22.33608172365492	0.0007975859717223164
22.35187132234452	0.0007975861150103929
22.36766092103412	0.0007975862315501687
22.38345051972372	0.0007975864984646695
22.39924011841332	0.0007975871702133912
22.41502971710292	0.0007975878107301767
22.43081931579252	0.0007975883958658372
22.44660891448212	0.0007975890104962326
22.46239851317171	0.0007975891720297275
22.47818811186131	0.0007975881760495573
22.49397771055091	0.0007975872007690267
22.50976730924051	0.0007975868961217952
22.52555690793011	0.0007975857936869923
22.54134650661971	0.0007975842905912999
22.5571361053093	0.0007975838721414013
22.57292570399891	0.0007975839256979768
22.5887153026885	0.0007975846537506391
22.6045049013781	0.0007975855862856973
22.6202945000677	0.0007975858020157707
22.6360840987573	0.000797585854539648
22.6518736974469	0.0007975857256463298
22.6676632961365	0.0007975848809349977
22.68345289482609	0.0007975840714436213
22.69924249351569	0.0007975840939125279
22.71503209220529	0.0007975846402735966
22.73082169089489	0.0007975860173883758
22.74661128958449	0.0007975864915051521
22.76240088827409	0.0007975859156584668
22.77819048696369	0.000797585865208244
22.79398008565328	0.0007975858225212674
22.80976968434289	0.0007975855337576443
22.82555928303248	0.0007975852631460969
22.84134888172208	0.0007975851492685997
22.85713848041168	0.0007975849109776748
22.87292807910128	0.0007975845579120657
22.88871767779088	0.0007975849312045666
22.90450727648048	0.0007975860059846557
22.92029687517007	0.0007975856729443619
22.93608647385967	0.0007975846972903211
22.95187607254927	0.0007975847143132528
22.96766567123887	0.0007975854468506397
22.98345526992847	0.000797586101277036
22.99924486861807	0.0007975856833099403
23.01503446730767	0.0007975850070864486
23.03082406599727	0.0007975850589604025
23.04661366468687	0.0007975858475527456
23.06240326337646	0.0007975860432753125
23.07819286206606	0.0007975859622364493
23.09398246075566	0.0007975865052481203
23.10977205944526	0.0007975870884874256
23.12556165813486	0.0007975876118332684
23.14135125682446	0.000797588259896571
23.15714085551405	0.0007975893702247315
23.17293045420366	0.0007975902122965905
23.18872005289325	0.0007975898559133232
23.20450965158285	0.0007975896515328231
23.22029925027245	0.0007975904997645313
23.23608884896205	0.0007975909787748737
23.25187844765165	0.0007975911587710519
23.26766804634125	0.0007975914707221256
23.28345764503084	0.0007975916981897015
23.29924724372044	0.0007975921335740616
23.31503684241004	0.0007975921594574056
23.33082644109964	0.0007975916924066507
23.34661603978924	0.0007975920420213875
23.36240563847884	0.0007975932221323723
23.37819523716844	0.0007975930577891281
23.39398483585803	0.0007975924930175516
23.40977443454764	0.0007975928942886074
23.42556403323723	0.0007975933866228182
23.44135363192683	0.0007975939863222743
23.45714323061643	0.000797593990825802
23.47293282930603	0.000797594037942716
23.48872242799563	0.0007975945393487959
23.50451202668523	0.0007975946972758459
23.52030162537482	0.0007975946644705168
23.53609122406442	0.0007975951172892779
23.55188082275402	0.0007975964117362954
23.56767042144362	0.0007975972397986161
23.58346002013322	0.0007975968584347229
23.59924961882282	0.0007975966734780867
23.61503921751242	0.0007975965747508127
23.63082881620202	0.0007975960508497163
23.64661841489162	0.000797595444443595
23.66240801358121	0.0007975953515471941
23.67819761227081	0.0007975956987481866
23.69398721096041	0.0007975958344299908
23.70977680965001	0.0007975955761442193
23.72556640833961	0.0007975950973487462
23.74135600702921	0.0007975954599261824
23.7571456057188	0.0007975966493239454
23.77293520440841	0.0007975968754360433
23.788724803098	0.0007975964103787766
23.8045144017876	0.000797596381035364
23.8203040004772	0.0007975967198232334
23.8360935991668	0.0007975968312159669
23.8518831978564	0.0007975969098162134
23.867672796546	0.0007975978778519843
23.8834623952356	0.0007975982449729406
23.89925199392519	0.0007975980914777578
23.91504159261479	0.000797597600696336
23.93083119130439	0.0007975971103036529
23.94662078999399	0.0007975969091835607
23.96241038868359	0.0007975971621423633
23.97819998737319	0.0007975973177881742
23.99398958606278	0.0007975969889836561
24.00977918475239	0.0007975973461329147
24.02556878344198	0.0007975975920167541
24.04135838213158	0.0007975974029775222
24.05714798082118	0.0007975976635974523
24.07293757951078	0.0007975978684434036
24.08872717820038	0.0007975973183075471
24.10451677688998	0.0007975975230233731
24.12030637557957	0.0007975979444124541
24.13609597426917	0.0007975983091178825
24.15188557295877	0.0007975989065102951
24.16767517164837	0.0007975987709646435
24.18346477033797	0.0007975984326101265
24.19925436902757	0.0007975990909065532
24.21504396771717	0.0007975996134945203
24.23083356640677	0.000797599203552251
24.24662316509637	0.0007975989050359067
24.26241276378596	0.0007975989393718412
24.27820236247556	0.0007975987775179632
24.29399196116516	0.0007975981398269352
24.30978155985476	0.0007975975756730545
24.32557115854436	0.0007975975742138921
24.34136075723396	0.0007975980851423194
24.35715035592355	0.0007975983951343357
24.37293995461316	0.0007975981709831695
24.38872955330275	0.0007975983523930698
24.40451915199235	0.0007975988618933261
24.42030875068195	0.0007975988852276996
24.43609834937155	0.0007975991347385431
24.45188794806115	0.0007975992757456199
24.46767754675075	0.0007975990660006039
24.48346714544035	0.0007975986467927925
24.49925674412994	0.0007975980408712394
24.51504634281954	0.0007975975083326879
24.53083594150914	0.000797597444376368
24.54662554019874	0.0007975970109044499
24.56241513888834	0.0007975964693841868
24.57820473757794	0.0007975967696803114
24.59399433626754	0.000797596724831991
24.60978393495714	0.0007975964530780697
24.62557353364673	0.0007975963115444994
24.64136313233633	0.0007975964811959597
24.65715273102593	0.0007975975225366619
24.67294232971553	0.0007975979332094988
24.68873192840513	0.0007975971965929547
24.70452152709473	0.0007975971813124768
24.72031112578432	0.0007975980116869795
24.73610072447392	0.0007975986317137587
24.75189032316352	0.0007975987340772462
24.76767992185312	0.0007975994928992232
24.78346952054272	0.000797600408199781
24.79925911923232	0.0007976004526422879
24.81504871792192	0.0007976003515658605
24.83083831661152	0.0007975995423424463
24.84662791530112	0.0007975992548622977
24.86241751399071	0.000797599388321911
24.87820711268031	0.0007975987275587056
24.89399671136991	0.0007975986585479152
24.90978631005951	0.0007975993682925193
24.92557590874911	0.0007975993119356209
24.94136550743871	0.0007975992048481078
24.9571551061283	0.0007975996141013968
24.97294470481791	0.0007976002297958854
24.9887343035075	0.0007976009149425946
25.0045239021971	0.0007976012502504445
25.0203135008867	0.000797601734258288
25.0361030995763	0.0007976021264977767
25.0518926982659	0.0007976030114143053
25.0676822969555	0.0007976039068454347
25.0834718956451	0.0007976041821777029
25.09926149433469	0.0007976046430449701
25.11505109302429	0.0007976050127909733
25.13084069171389	0.0007976044586231607
25.14663029040349	0.0007976043470003651
25.16241988909309	0.0007976050946972159
25.17820948778269	0.0007976059750279576
25.19399908647229	0.0007976066200629205
25.20978868516189	0.0007976066659550956
25.22557828385148	0.0007976067616419458
25.24136788254108	0.0007976068252910187
25.25715748123068	0.000797606954293782
25.27294707992028	0.0007976073986198139
25.28873667860988	0.0007976073289354761
25.30452627729948	0.0007976073410723256
25.32031587598907	0.0007976077237359183
25.33610547467867	0.0007976081189504054
25.35189507336827	0.0007976085259008854
25.36768467205787	0.000797608869703083
25.38347427074747	0.0007976093226412874
25.39926386943707	0.0007976093472820971
25.41505346812667	0.0007976094245783136
25.43084306681627	0.0007976098993671722
25.44663266550587	0.0007976101905130604
25.46242226419546	0.000797609819562048
25.47821186288506	0.0007976095809063801
25.49400146157466	0.0007976105290697464
25.50979106026426	0.0007976114249641715
25.52558065895386	0.0007976119501942995
25.54137025764346	0.0007976123184429145
25.55715985633305	0.0007976126162190245
25.57294945502266	0.0007976130328110278
25.58873905371225	0.000797612706182583
25.60452865240185	0.0007976118484873684
25.62031825109145	0.0007976120870364404
25.63610784978105	0.0007976124289550931
25.65189744847065	0.0007976120315991459
25.66768704716025	0.0007976117442742933
25.68347664584985	0.0007976122293742769
25.69926624453944	0.0007976130337804953
25.71505584322904	0.000797613361342903
25.73084544191864	0.0007976141581796728
25.74663504060824	0.0007976147550427294
25.76242463929784	0.0007976150422459854
25.77821423798744	0.0007976152182039047
25.79400383667704	0.0007976151434272095
25.80979343536664	0.0007976158592321656
25.82558303405623	0.0007976162225164199
25.84137263274583	0.0007976156600306578
25.85716223143543	0.0007976157883856852
25.87295183012503	0.0007976161255101203
25.88874142881463	0.0007976167177502833
25.90453102750423	0.0007976181011700182
25.92032062619383	0.0007976185422742586
25.93611022488342	0.0007976181355493719
25.95189982357302	0.0007976183099566331
25.96768942226262	0.0007976182792846527
25.98347902095222	0.0007976178898508154
25.99926861964182	0.0007976177529164094
26.01505821833142	0.0007976176530543144
26.03084781702102	0.0007976170809373765
26.04663741571062	0.0007976162821838672
26.06242701440021	0.0007976160213615082
26.07821661308981	0.0007976161074374501
26.09400621177941	0.0007976160023894003
26.10979581046901	0.0007976160159126381
26.12558540915861	0.0007976165233023701
26.14137500784821	0.0007976171467176865
26.1571646065378	0.0007976178384938553
26.17295420522741	0.0007976185613037405
26.188743803917	0.0007976183547936848
26.2045334026066	0.0007976185716014498
26.2203230012962	0.0007976191038835619
26.2361125999858	0.0007976194956913796
26.2519021986754	0.0007976202725890344
26.267691797365	0.0007976207165268009
26.2834813960546	0.0007976213729071495
26.29927099474419	0.000797621174601331
26.31506059343379	0.0007976208739695712
26.33085019212339	0.0007976215260840516
26.34663979081299	0.0007976228367823633
26.36242938950259	0.0007976233401321332
26.37821898819219	0.0007976232451609445
26.39400858688179	0.0007976242346269634
26.40979818557139	0.0007976245565274359
26.42558778426098	0.0007976242277986653
26.44137738295058	0.0007976241777452859
26.45716698164018	0.0007976241249886578
26.47295658032978	0.0007976248102483539
26.48874617901938	0.0007976248961054101
26.50453577770898	0.0007976243129396421
26.52032537639858	0.0007976246471497967
26.53611497508818	0.0007976254140359818
26.55190457377777	0.0007976254643761201
26.56769417246737	0.0007976250965384483
26.58348377115697	0.0007976259015668836
26.59927336984657	0.00079762717148886
26.61506296853617	0.00079762809935769
26.63085256722577	0.0007976290046202642
26.64664216591537	0.0007976300908174521
26.66243176460496	0.0007976315962067821
26.67822136329456	0.0007976324420670378
26.69401096198416	0.0007976328461520842
26.70980056067376	0.0007976343485053421
26.72559015936336	0.000797636232734263
26.74137975805296	0.0007976371778034053
26.75716935674255	0.0007976372907560683
26.77295895543216	0.0007976377507640262
26.78874855412175	0.0007976395504913254
26.80453815281135	0.0007976414679527059
26.82032775150095	0.0007976428149527527
26.83611735019055	0.0007976442289197419
26.85190694888015	0.0007976456731030098
26.86769654756975	0.0007976471178656903
26.88348614625935	0.0007976485825800572
26.89927574494894	0.0007976501421804923
26.91506534363854	0.0007976521227981806
26.93085494232814	0.0007976548150495026
26.94664454101774	0.0007976561539138875
26.96243413970734	0.0007976572250128544
26.97822373839694	0.0007976592180719632
26.99401333708654	0.0007976605656352663
27.00980293577614	0.0007976617430055639
27.02559253446573	0.0007976629515846728
27.04138213315533	0.0007976649366291405
27.05717173184493	0.0007976678412159432
27.07296133053453	0.0007976703783924877
27.08875092922413	0.0007976728050306146
27.10454052791373	0.0007976756418496824
27.12033012660333	0.0007976782814214322
27.13611972529293	0.0007976800949625846
27.15190932398252	0.0007976819262568477
27.16769892267212	0.0007976846623195061
27.18348852136172	0.0007976876016900816
27.19927812005132	0.0007976904872257556
27.21506771874092	0.0007976937519094169
27.23085731743052	0.0007976968918015618
27.24664691612012	0.0007976999506702919
27.26243651480971	0.0007977032558237836
27.27822611349931	0.0007977057697172328
27.29401571218891	0.0007977085104958357
27.30980531087851	0.0007977116325686675
27.32559490956811	0.0007977145912505256
27.34138450825771	0.0007977176843091619
27.35717410694731	0.0007977207728706491
27.37296370563691	0.0007977248987941723
27.3887533043265	0.0007977287936104551
27.4045429030161	0.0007977318375358637
27.4203325017057	0.0007977350967598444
27.4361221003953	0.0007977387950613688
27.4519116990849	0.0007977429178830616
27.4677012977745	0.0007977471246554158
27.4834908964641	0.0007977514025404776
27.49928049515369	0.000797756346131434
27.51507009384329	0.0007977615627810541
27.53085969253289	0.0007977661039560795
27.54664929122249	0.0007977704336311891
27.56243888991209	0.0007977750653204108
27.57822848860169	0.0007977804604354931
27.59401808729129	0.000797785964018668
27.60980768598089	0.0007977909219980668
27.62559728467048	0.0007977969196540656
27.64138688336008	0.0007978035687738644
27.65717648204968	0.0007978095870882563
27.67296608073928	0.0007978156253983669
27.68875567942888	0.000797822049802334
27.70454527811848	0.0007978290975767364
27.72033487680808	0.00079783674753442
27.73612447549768	0.0007978445663608704
27.75191407418727	0.0007978527119572096
27.76770367287687	0.0007978612323915728
27.78349327156647	0.000797870293000945
27.79928287025607	0.0007978792915761823
27.81507246894567	0.000797888324804124
27.83086206763527	0.000797898313131903
27.84665166632487	0.0007979086491027128
27.86244126501446	0.000797919062904829
27.87823086370407	0.0007979295880823563
27.89402046239366	0.000797941091662748
27.90981006108326	0.000797953386782234
27.92559965977286	0.0007979661644429923
27.94138925846246	0.0007979797723400395
27.95717885715206	0.0007979945466326129
27.97296845584166	0.0007980119727117999
27.98875805453125	0.0007980333411272011
28.00454765322085	0.0007980538821400962
28.02033725191045	0.0007980721842483195
28.03612685060005	0.0007980914482733619
28.05191644928965	0.0007981099871770021
28.06770604797925	0.0007981293058702652
28.08349564666885	0.0007981510523718445
28.09928524535844	0.0007981745056091212
28.11507484404804	0.0007981988623091525
28.13086444273764	0.0007982238588858858
28.14665404142724	0.0007982507823072327
28.16244364011684	0.0007982791359062355
28.17823323880644	0.0007983087957502337
28.19402283749604	0.000798340417135376
28.20981243618564	0.0007983736137363944
28.22560203487523	0.0007984085289210026
28.24139163356483	0.0007984449623714879
28.25718123225443	0.0007984828081069896
28.27297083094403	0.0007985225914499323
28.28876042963363	0.0007985654570867661
28.30455002832323	0.0007986095634783257
28.32033962701283	0.0007986554615939012
28.33612922570243	0.0007987043602390116
28.35191882439202	0.0007987552520927138
28.36770842308162	0.000798808442520867
28.38349802177122	0.0007988642713172726
28.39928762046082	0.0007989224433823777
28.41507721915042	0.0007989834102458652
28.43086681784002	0.0007990471996123934
28.44665641652962	0.0007991131435110618
28.46244601521921	0.0007991817282620664
28.47823561390882	0.0007992527084423474
28.49402521259841	0.0007993255486277391
28.50981481128801	0.0007994006854505625
28.52560440997761	0.0007994785287132752
28.54139400866721	0.0007995592331045788
28.55718360735681	0.0007996418582071039
28.57297320604641	0.0007997270003599493
28.588762804736	0.0007998152235419587
28.6045524034256	0.0007999049917504195
28.6203420021152	0.0007999967666215649
28.6361316008048	0.0008000910399517744
28.6519211994944	0.000800187070626767
28.667710798184	0.0008002850131523356
28.6835003968736	0.0008003851837325223
28.69928999556319	0.0008004870206929331
28.7150795942528	0.0008005908762778157
28.73086919294239	0.0008006961211159171
28.74665879163199	0.0008008017101659287
28.76244839032159	0.0008009085702604112
28.77823798901119	0.0008010167800281979
28.79402758770079	0.0008011267760077285
28.80981718639039	0.0008012370907782204
28.82560678507998	0.0008013468044066266
28.84139638376958	0.0008014573986075378
28.85718598245918	0.0008015684488956252
28.87297558114878	0.0008016799378325482
28.88876517983838	0.000801792093740456
28.90455477852798	0.0008019037083641363
28.92034437721758	0.0008020148411778949
28.93613397590718	0.0008021259226792086
28.95192357459677	0.0008022353664382509
28.96771317328637	0.0008023437130052735
28.98350277197597	0.0008024510656335235
28.99929237066557	0.0008025571452323608
29.01508196935517	0.0008026614583289877
29.03087156804477	0.0008027634833086684
29.04666116673437	0.0008028646772654076
29.06245076542396	0.0008029645490783706
29.07824036411357	0.0008030618033746638
29.09402996280316	0.0008031567980945369
29.10981956149276	0.0008032498375940599
29.12560916018236	0.0008033401963107313
29.14139875887196	0.0008034279746452388
29.15718835756156	0.0008035131340422844
29.17297795625116	0.0008035949073340843
29.18876755494075	0.0008036745186800012
29.20455715363035	0.0008037509860658743
29.22034675231995	0.0008038241540789771
29.23613635100955	0.0008038961159901168
29.25192594969915	0.0008039671024040023
29.26771554838875	0.0008040327566610032
29.28350514707835	0.0008040929018967456
29.29929474576794	0.0008041507347067665
29.31508434445755	0.0008042049318387675
29.33087394314714	0.0008042552102993156
29.34666354183674	0.0008043023280981963
29.36245314052634	0.0008043461143123551
29.37824273921594	0.0008043858756899923
29.39403233790554	0.0008044220698752639
29.40982193659514	0.000804455143119795
29.42561153528473	0.0008044847803009298
29.44140113397433	0.0008045116193096975
29.45719073266393	0.0008045353093937049
29.47298033135353	0.0008045549779708695
29.48876993004313	0.0008045711773015216
29.50455952873273	0.0008045844388955404
29.52034912742233	0.0008045945964044736
29.53613872611193	0.0008046009153268028
29.55192832480152	0.0008046042994091401
29.56771792349112	0.0008046057630871511
29.58350752218072	0.0008046048188260606
29.59929712087032	0.0008046005203466171
29.61508671955992	0.000804593222268859
29.63087631824952	0.000804583338699318
29.64666591693912	0.0008045707332880218
29.66245551562871	0.0008045549504234095
29.67824511431832	0.0008045368085115201
29.69403471300791	0.0008045167355053843
29.70982431169751	0.0008044940999716297
29.72561391038711	0.0008044695390860171
29.74140350907671	0.0008044427179172994
29.75719310776631	0.0008044143604294847
29.77298270645591	0.0008043845227843203
29.7887723051455	0.0008043519332565511
29.8045619038351	0.00080431651209807
29.8203515025247	0.000804279878830841
29.8361411012143	0.0008042425591894469
29.8519306999039	0.000804203128534412
29.8677202985935	0.0008041620616359384
29.8835098972831	0.0008041203671992562
29.89929949597269	0.0008040783993899282
29.9150890946623	0.0008040348867069594
29.93087869335189	0.0008039881165195668
29.94666829204149	0.0008039391443798115
29.96245789073109	0.0008038899379240548
29.97824748942069	0.0008038404238685708
29.99403708811029	0.000803791206433469
30.00982668679989	0.0008037422373957393
30.02561628548948	0.0008036925070017153
30.04140588417908	0.0008036416678212481
30.05719548286868	0.0008035903951322022
30.07298508155828	0.0008035387797399381
30.08877468024788	0.0008034870451880849
30.10456427893748	0.0008034351915860783
30.12035387762708	0.0008033827397246288
30.13614347631668	0.0008033294283621336
30.15193307500628	0.0008032765512938518
30.16772267369587	0.0008032243321957625
30.18351227238547	0.0008031706736097815
30.19930187107507	0.0008031164011002702
30.21509146976467	0.000803062862214678
30.23088106845427	0.0008030103149461262
30.24667066714387	0.0008029573774648449
30.26246026583346	0.0008029039534220736
30.27824986452307	0.0008028517402722696
30.29403946321266	0.0008027997660282628
30.30982906190226	0.0008027468619480187
30.32561866059186	0.0008026938497018891
30.34140825928146	0.0008026415788393801
30.35719785797106	0.0008025901809446538
30.37298745666066	0.0008025393523547427
30.38877705535025	0.0008024884174874193
30.40456665403985	0.000802437514028074
30.42035625272945	0.0008023872202223203
30.43614585141905	0.0008023374472957405
30.45193545010865	0.0008022873947088705
30.46772504879825	0.0008022378474846961
30.48351464748785	0.0008021893521206962
30.49930424617745	0.0008021413781382012
30.51509384486705	0.00080209420821113
30.53088344355664	0.0008020472141543035
30.54667304224624	0.0008020005366290162
30.56246264093584	0.0008019550182038297
30.57825223962544	0.0008019099869364163
30.59404183831504	0.0008018658943750439
30.60983143700464	0.0008018223784276064
30.62562103569423	0.0008017786631397149
30.64141063438383	0.0008017349240712088
30.65720023307343	0.0008016921429735089
30.67298983176303	0.0008016503826533378
30.68877943045263	0.0008016083824023547
30.70456902914223	0.0008015668550526063
30.72035862783183	0.0008015264779183557
30.73614822652143	0.000801487191275916
30.75193782521103	0.000801448650055723
30.76772742390062	0.0008014099760838389
30.78351702259022	0.0008013716326312067
30.79930662127982	0.0008013342308209136
30.81509621996942	0.0008012970926544198
30.83088581865902	0.0008012605600178813
30.84667541734862	0.0008012250784194836
30.86246501603821	0.0008011898166061864
30.87825461472782	0.0008011547349261253
30.89404421341741	0.0008011196551024448
30.90983381210701	0.0008010851513182919
30.92562341079661	0.0008010514820557023
30.94141300948621	0.0008010188998904601
30.95720260817581	0.000800986530838083
30.97299220686541	0.000800954641819819
30.988781805555	0.0008009234476126539
31.0045714042446	0.0008008923599590539
31.0203610029342	0.0008008614540805837
31.0361506016238	0.0008008308381068017
31.0519402003134	0.0008008020627369644
31.067729799003	0.0008007740881204005
31.0835193976926	0.0008007453094740659
31.0993089963822	0.0008007165473345976
31.1150985950718	0.0008006892479002469
31.13088819376139	0.0008006625095309122
31.14667779245099	0.0008006353246283825
31.16246739114059	0.0008006083013788971
[truncated: 11,735 more rows]
[truncated: 2 more columns]
