# Supplementary material for: Tailored design of protein nanoparticle scaffolds for multivalent presentation of viral glycoprotein antigens
Source: eLife. 2020 Aug 4;9:e57659. doi: 10.7554/eLife.57659 (PMC7402677; doi:10.7554/eLife.57659)
Supplement: Figure 2—source data 4. [file elife-57659-fig2-data4.txt]

differential refractive index data:
time (min)	differential refractive index (RIU)
-0.1360024809837341	2.93648654927018e-007
-0.120212882563721	3.023715837197042e-007
-0.1044232841437078	3.078489558787769e-007
-0.08863368572369462	3.08288443961588e-007
-0.07284408730368146	3.080594414890279e-007
-0.05705448888366829	3.064129492018907e-007
-0.04126489046365511	3.047664569147536e-007
-0.02547529204364195	3.012950202945499e-007
-0.009685693623628783	2.979340453402649e-007
0.006103904796384396	2.946125267766814e-007
0.02189350321639755	2.912666145215058e-007
0.03768310163641073	2.88201305999415e-007
0.05347270005642391	2.859060827543514e-007
0.06926229847643706	2.832205799042487e-007
0.08505189689645024	2.798807411560539e-007
0.1008414953164634	2.768016108471983e-007
0.1166310937364766	2.741200749707618e-007
0.1324206921564897	2.723790696533236e-007
0.1482102905765029	2.718035922875609e-007
0.1639998889965161	2.711884014686911e-007
0.1797894874165292	2.705857729318515e-007
0.1955790858365424	2.705055538249427e-007
0.2113686842565556	2.70090829394408e-007
0.2271582826765687	2.695464477243387e-007
0.2429478810965819	2.690020660542694e-007
0.2587374795165951	2.679564344847163e-007
0.2745270779366082	2.674527350808575e-007
0.2903166763566214	2.668897731798827e-007
0.3061062747766346	2.66918330844669e-007
0.3218958731966478	2.664961678449629e-007
0.3376854716166609	2.660740048452567e-007
0.3534750700366741	2.655732489278238e-007
0.3692646684566873	2.649487676055254e-007
0.3850542668767004	2.643242862832287e-007
0.4008438652967136	2.637801519547743e-007
0.4166334637167267	2.634612045776947e-007
0.43242306213674	2.630395615827092e-007
0.4482126605567531	2.626179185877238e-007
0.4640022589767663	2.626104407825852e-007
0.4797918573967794	2.632020026408115e-007
0.4955814558167926	2.63869124645946e-007
0.5113710542368057	2.642225668360595e-007
0.527160652656819	2.647630619348001e-007
0.5429502510768322	2.646535646568731e-007
0.5587398494968453	2.643499062292704e-007
0.5745294479168585	2.637896222402276e-007
0.5903190463368716	2.632293382511849e-007
0.6061086447568848	2.627968798937625e-007
0.621898243176898	2.623644215363368e-007
0.6376878415969112	2.619118814272623e-007
0.6534774400169243	2.614892834521243e-007
0.6692670384369375	2.610666854769864e-007
0.6850566368569506	2.610598737060786e-007
0.7008462352769638	2.608536808349619e-007
0.7166358336969769	2.606957081111095e-007
0.7324254321169902	2.604688415687321e-007
0.7482150305370033	2.602419750263563e-007
0.7640046289570165	2.599876352958866e-007
0.7797942273770296	2.596119892877432e-007
0.7955838257970428	2.591385264565872e-007
0.8113734242170559	2.586650636254328e-007
0.8271630226370692	2.581487576349264e-007
0.8429526210570824	2.573946194755543e-007
0.8587422194770955	2.564048102779031e-007
0.8745318178971087	2.55817127036365e-007
0.8903214163171218	2.551745009655184e-007
0.906111014737135	2.545318748946718e-007
0.9219006131571481	2.537026167921071e-007
0.9376902115771613	2.533969273918565e-007
0.9534798099971744	2.530715266293942e-007
0.9692694084171876	2.526640285887138e-007
0.9850590068372009	2.521375045540809e-007
1.000848605257214	2.516109805194496e-007
1.016638203677227	2.506457701939472e-007
1.03242780209724	2.494734986960444e-007
1.048217400517254	2.488431849753915e-007
1.064006998937267	2.484045080442904e-007
1.07979659735728	2.47965831113191e-007
1.095586195777293	2.469436917311761e-007
1.111375794197306	2.465671279162594e-007
1.127165392617319	2.460821805804296e-007
1.142954991037332	2.455972332446014e-007
1.158744589457346	2.450320857077719e-007
1.174534187877359	2.445855440707749e-007
1.190323786297372	2.441390024337814e-007
1.206113384717385	2.434873491256049e-007
1.221902983137398	2.426106838636974e-007
1.237692581557412	2.416565342892972e-007
1.253482179977425	2.409691365858281e-007
1.269271778397438	2.400869057821679e-007
1.285061376817451	2.395784096241897e-007
1.300850975237464	2.390712075283218e-007
1.316640573657477	2.385640054324555e-007
1.332430172077491	2.381784735715506e-007
1.348219770497504	2.377124555933866e-007
1.364009368917517	2.372464376152244e-007
1.37979896733753	2.370595620133682e-007
1.395588565757543	2.372371920380185e-007
1.411378164177557	2.368025986345839e-007
1.42716776259757	2.363680052311492e-007
1.442957361017583	2.359084203786256e-007
1.458746959437596	2.35482945182899e-007
1.474536557857609	2.35057469987174e-007
1.490326156277622	2.34576804975629e-007
1.506115754697635	2.341539942587271e-007
1.521905353117649	2.337311835418285e-007
1.537694951537662	2.328700237421594e-007
1.553484549957675	2.323520186239066e-007
1.569274148377688	2.313626829159297e-007
1.585063746797701	2.304863780025531e-007
1.600853345217715	2.300665725476229e-007
1.616642943637728	2.294141258172116e-007
1.632432542057741	2.283710264210871e-007
1.648222140477754	2.272454767693384e-007
1.664011738897767	2.261604243398983e-007
1.67980133731778	2.246933173327492e-007
1.695590935737793	2.234986351572812e-007
1.711380534157807	2.224205346195791e-007
1.72717013257782	2.210598074439654e-007
1.742959730997833	2.198382304142558e-007
1.758749329417846	2.179973940854808e-007
1.774538927837859	2.157914950604416e-007
1.790328526257873	2.135870152903391e-007
1.806118124677886	2.11064389969468e-007
1.821907723097899	2.090532264963619e-007
1.837697321517912	2.078577636176161e-007
1.853486919937925	2.065287219928767e-007
1.869276518357938	2.046436664021131e-007
1.885066116777951	2.026370404763197e-007
1.900855715197965	2.012232248109505e-007
1.916645313617978	1.995917349738961e-007
1.932434912037991	1.976113355960729e-007
1.948224510458004	1.958960536594762e-007
1.964014108878017	1.929168294360833e-007
1.97980370729803	1.898728270205722e-007
1.995593305718044	1.875455441115944e-007
2.011382904138057	1.854180074123269e-007
2.02717250255807	1.838179250076999e-007
2.042962100978083	1.821944571015688e-007
2.058751699398096	1.802313436262981e-007
2.074541297818109	1.785109846789377e-007
2.090330896238123	1.776424336469264e-007
2.106120494658136	1.76773558574765e-007
2.121910093078149	1.74938433444443e-007
2.137699691498162	1.725433292749558e-007
2.153489289918175	1.703301322611567e-007
2.169278888338189	1.688068684377787e-007
2.185068486758202	1.671987406072743e-007
2.200858085178215	1.655500966889825e-007
2.216647683598228	1.639477517586496e-007
2.232437282018241	1.62033327106648e-007
2.248226880438254	1.601960496472028e-007
2.264016478858268	1.586292155849926e-007
2.27980607727828	1.576605141172936e-007
2.295595675698294	1.565207138507084e-007
2.311385274118307	1.558674800846993e-007
2.32717487253832	1.554616055651607e-007
2.342964470958334	1.550557310456255e-007
2.358754069378346	1.546442918520737e-007
2.37454366779836	1.542202426585703e-007
2.390333266218373	1.53796193465067e-007
2.406122864638386	1.544361720696643e-007
2.421912463058399	1.549505661404938e-007
2.437702061478412	1.550588953913098e-007
2.453491659898425	1.554564332996805e-007
2.469281258318439	1.556186160112363e-007
2.485070856738452	1.553185471525376e-007
2.500860455158465	1.559167984191397e-007
2.516650053578478	1.57416810216589e-007
2.532439651998491	1.591051569010241e-007
2.548229250418505	1.598726303725581e-007
2.564018848838518	1.600828706944191e-007
2.579808447258531	1.609341593871165e-007
2.595598045678544	1.614627175817416e-007
2.611387644098557	1.619979744687844e-007
2.62717724251857	1.625054530202482e-007
2.642966840938584	1.636259883034566e-007
2.658756439358597	1.648535865866269e-007
2.67454603777861	1.657295862165274e-007
2.690335636198623	1.657160656499963e-007
2.706125234618636	1.653119233200938e-007
2.72191483303865	1.6482268275743e-007
2.737704431458663	1.643334421947679e-007
2.753494029878676	1.635893030351962e-007
2.769283628298689	1.635759744129615e-007
2.785073226718702	1.63172893129487e-007
2.800862825138715	1.627938729851715e-007
2.816652423558729	1.624614223583142e-007
2.832442021978741	1.620143319033665e-007
2.848231620398755	1.615672414484188e-007
2.864021218818768	1.611322551303557e-007
2.879810817238781	1.606972688122943e-007
2.895600415658794	1.597424257560569e-007
2.911390014078807	1.589680753511977e-007
2.927179612498821	1.581818232420408e-007
2.942969210918834	1.575195263674392e-007
2.958758809338847	1.568572294928359e-007
2.97454840775886	1.553827452092407e-007
2.990338006178873	1.539237473286718e-007
3.006127604598886	1.524343530412031e-007
3.0219172030189	1.513750639672538e-007
3.037706801438913	1.505155453580252e-007
3.053496399858926	1.496968415734086e-007
3.069285998278939	1.491156556063855e-007
3.085075596698952	1.486553935005391e-007
3.100865195118966	1.478312664705296e-007
3.116654793538979	1.47239213578376e-007
3.132444391958992	1.465685328955038e-007
3.148233990379005	1.459602035850945e-007
3.164023588799018	1.456614004378338e-007
3.179813187219031	1.452902833958716e-007
3.195602785639045	1.446413285086207e-007
3.211392384059058	1.439923736213698e-007
3.227181982479071	1.433487214996851e-007
3.242971580899084	1.42119494465822e-007
3.258761179319097	1.400382489414392e-007
3.27455077773911	1.38641368522156e-007
3.290340376159123	1.375046658542982e-007
3.306129974579137	1.362251510346351e-007
3.32191957299915	1.348711372940576e-007
3.337709171419163	1.334816343909868e-007
3.353498769839176	1.318398710414382e-007
3.369288368259189	1.29785733304985e-007
3.385077966679202	1.280475781880082e-007
3.400867565099216	1.262774429992965e-007
3.416657163519229	1.245399821765715e-007
3.432446761939242	1.233657414828796e-007
3.448236360359255	1.227011676467065e-007
3.464025958779268	1.222464119349238e-007
3.479815557199281	1.216441180105235e-007
3.495605155619295	1.205388052266677e-007
3.511394754039308	1.188973105183855e-007
3.527184352459321	1.177739024533477e-007
3.542973950879334	1.16419028992938e-007
3.558763549299347	1.146846141663668e-007
3.574553147719361	1.131811339147355e-007
3.590342746139374	1.116809747177189e-007
3.606132344559387	1.104299019345575e-007
3.6219219429794	1.093057396681105e-007
3.637711541399413	1.0811016587935e-007
3.653501139819426	1.066641238558698e-007
3.66929073823944	1.053612467466292e-007
3.685080336659452	1.047275363962428e-007
3.700869935079466	1.045511661533544e-007
3.716659533499479	1.046263378136971e-007
3.732449131919492	1.041336003762397e-007
3.748238730339506	1.036408629387822e-007
3.764028328759518	1.029658003933428e-007
3.779817927179532	1.021222680514879e-007
3.795607525599545	1.011718809812034e-007
3.811397124019558	9.964564114203444e-008
3.827186722439571	9.811136249975229e-008
3.842976320859584	9.63502331154826e-008
3.858765919279597	9.4923557939304e-008
3.87455551769961	9.360563557101672e-008
3.890345116119624	9.253499086610352e-008
3.906134714539637	9.116010704888004e-008
3.92192431295965	8.980207117308945e-008
3.937713911379664	8.87551458812693e-008
3.953503509799677	8.744584087632383e-008
3.96929310821969	8.619229173991823e-008
3.985082706639703	8.426375808932155e-008
4.000872305059716	8.259644898951796e-008
4.016661903479729	8.126525193854365e-008
4.032451501899742	7.979593571771032e-008
4.048241100319755	7.777484062887339e-008
4.064030698739769	7.572426196595785e-008
4.079820297159782	7.427535882094946e-008
4.095609895579795	7.280780994039485e-008
4.111399493999809	7.177768587039935e-008
4.127189092419822	7.116599929726988e-008
4.142978690839835	6.980935413013687e-008
4.158768289259847	6.814398665645343e-008
4.174557887679861	6.699874518722769e-008
4.190347486099874	6.594205644350959e-008
4.206137084519887	6.514694905047763e-008
4.2219266829399	6.459033853941481e-008
4.237716281359914	6.39075512575534e-008
4.253505879779927	6.340535168770238e-008
4.26929547819994	6.244090701172704e-008
4.285085076619953	6.15830957614434e-008
4.300874675039967	6.136660608896318e-008
4.316664273459979	6.101498058642087e-008
4.332453871879992	6.066335508387687e-008
4.348243470300006	6.046004280875997e-008
4.364033068720019	6.012804405476761e-008
4.379822667140032	5.979604530077186e-008
4.395612265560045	5.941622248965322e-008
4.411401863980059	5.909179029755512e-008
4.427191462400072	5.905729365814712e-008
4.442981060820085	5.871055416170783e-008
4.458770659240098	5.83120767206566e-008
4.474560257660111	5.737318171459139e-008
4.490349856080124	5.64342867085245e-008
4.506139454500137	5.50595557936822e-008
4.521929052920151	5.396874306388031e-008
4.537718651340164	5.277211270316885e-008
4.553508249760177	5.205713416067583e-008
4.56929784818019	5.096111343151997e-008
4.585087446600204	5.050951291520764e-008
4.600877045020217	5.029825715584824e-008
4.61666664344023	4.998147704080156e-008
4.632456241860242	4.947053895986935e-008
4.648245840280256	4.895960087893545e-008
4.664035438700269	4.774943445061216e-008
4.679825037120282	4.672788957919326e-008
4.695614635540295	4.575554737846136e-008
4.711404233960309	4.465676523617433e-008
4.727193832380322	4.405332987919535e-008
4.742983430800335	4.344989452221637e-008
4.758773029220349	4.212190037957857e-008
4.774562627640361	4.15541123885367e-008
4.790352226060374	4.104329848896528e-008
4.806141824480387	3.97455903115508e-008
4.821931422900401	3.805191233511816e-008
4.837721021320414	3.71579455327139e-008
4.853510619740427	3.629360831062697e-008
4.86930021816044	3.450679198645205e-008
4.885089816580454	3.247243635441009e-008
4.900879415000467	3.054103219165787e-008
4.91666901342048	2.900078497454057e-008
4.932458611840493	2.760275223131897e-008
4.948248210260506	2.640049633731771e-008
4.964037808680519	2.464258472933353e-008
4.979827407100532	2.246812475669878e-008
4.995617005520546	2.064996849145472e-008
5.011406603940559	1.856405635196524e-008
5.027196202360572	1.694353849720068e-008
5.042985800780585	1.599248758487275e-008
5.058775399200599	1.520349437586626e-008
5.074564997620612	1.468018284387473e-008
5.090354596040625	1.420490434032154e-008
5.106144194460637	1.372962583676836e-008
5.121933792880651	1.315890341930909e-008
5.137723391300664	1.284377148629069e-008
5.153512989720677	1.266884853694729e-008
5.169302588140691	1.24723334713084e-008
5.185092186560704	1.203351079145134e-008
5.200881784980717	1.159468811159598e-008
5.21667138340073	1.074674687098674e-008
5.232460981820744	1.004009779406119e-008
5.248250580240756	9.411741376746271e-009
5.264040178660769	9.576747937207561e-009
5.279829777080782	9.622789055918e-009
5.295619375500796	9.397902257664542e-009
5.311408973920809	9.040260513172552e-009
5.327198572340822	8.616241295560451e-009
5.342988170760836	8.192222077951737e-009
5.358777769180849	7.66863460344436e-009
5.374567367600862	6.905292351519542e-009
5.390356966020875	6.251175495836008e-009
5.406146564440888	6.091820077275883e-009
5.421936162860901	5.749521700851331e-009
5.437725761280914	5.294767257026163e-009
5.453515359700927	4.840012813200995e-009
5.469304958120941	4.174892308973771e-009
5.485094556540954	2.832834171180796e-009
5.500884154960967	2.231075446623449e-009
5.51667375338098	1.800073574369948e-009
5.532463351800994	1.369071702116446e-009
5.548252950221007	8.17034022862072e-010
5.564042548641019	-4.348503431423928e-011
5.579832147061033	-7.688477830940558e-010
5.595621745481046	-1.625127796257028e-009
5.611411343901059	-2.222641225906255e-009
5.627200942321072	-3.547263609551246e-009
5.642990540741086	-5.22568391919556e-009
5.658780139161099	-7.092779102244992e-009
5.674569737581112	-9.034547616325206e-009
5.690359336001125	-1.074412370614832e-008
5.706148934421139	-1.260820526253501e-008
5.721938532841151	-1.445679402379337e-008
5.737728131261164	-1.642054607180908e-008
5.753517729681178	-1.829955949122499e-008
5.769307328101191	-2.025628751060245e-008
5.785096926521204	-2.202534432683062e-008
5.800886524941217	-2.345786277767164e-008
5.816676123361231	-2.478579529828646e-008
5.832465721781244	-2.627788359309373e-008
5.848255320201257	-2.800532508455097e-008
5.86404491862127	-2.939438292338899e-008
5.879834517041283	-3.080698363046379e-008
5.895624115461296	-3.185557898461997e-008
5.911413713881309	-3.272139709815601e-008
5.927203312301323	-3.33926487338185e-008
5.942992910721336	-3.315542874400542e-008
5.958782509141349	-3.271438625692628e-008
5.974572107561362	-3.238302689606593e-008
5.990361705981376	-3.260265684240626e-008
6.006151304401389	-3.288070726651525e-008
6.021940902821402	-3.311119672269879e-008
6.037730501241414	-3.35142921473985e-008
6.053520099661428	-3.353000872166719e-008
6.069309698081441	-3.320262981357775e-008
6.085099296501454	-3.341519147183813e-008
6.100888894921467	-3.36277531301019e-008
6.116678493341481	-3.360109230108223e-008
6.132468091761494	-3.2822264630302e-008
6.148257690181507	-3.211695026763864e-008
6.164047288601521	-3.222625694516155e-008
6.179836887021533	-3.256658308575692e-008
6.195626485441546	-3.29069092263523e-008
6.211416083861559	-3.328411086656672e-008
6.227205682281573	-3.378111179362856e-008
6.242995280701586	-3.427811272069041e-008
6.258784879121599	-3.489491293460307e-008
6.274574477541612	-3.496053132060256e-008
6.290364075961626	-3.503026176811665e-008
6.306153674381639	-3.504828337145063e-008
6.321943272801652	-3.518355845903338e-008
6.337732871221665	-3.541317734634961e-008
6.353522469641678	-3.582644131960695e-008
6.369312068061691	-3.630131636323577e-008
6.385101666481704	-3.677619140686459e-008
6.400891264901718	-3.7805454646522e-008
6.416680863321731	-3.907011169844714e-008
6.432470461741744	-4.044290094638636e-008
6.448260060161757	-4.214435576864857e-008
6.464049658581771	-4.411611881711696e-008
6.479839257001784	-4.591892953893679e-008
6.495628855421797	-4.744985856609327e-008
6.511418453841809	-4.901348186538811e-008
6.527208052261823	-5.119206175050627e-008
6.542997650681836	-5.326976634437035e-008
6.558787249101849	-5.562246104684685e-008
6.574576847521863	-5.871706581938614e-008
6.590366445941876	-6.110779054957427e-008
6.606156044361889	-6.380752770449426e-008
6.621945642781902	-6.634609806146562e-008
6.637735241201916	-6.842701876555221e-008
6.653524839621928	-7.069779544606339e-008
6.669314438041941	-7.269699491845652e-008
6.685104036461954	-7.530468500040308e-008
6.700893634881968	-7.827303901911318e-008
6.716683233301981	-8.125786463935827e-008
6.732472831721994	-8.413663967860404e-008
6.748262430142008	-8.672625958015321e-008
6.764052028562021	-8.948150199888676e-008
6.779841626982034	-9.246757203680195e-008
6.795631225402047	-9.573385385692595e-008
6.81142082382206	-9.888076890056006e-008
6.827210422242073	-1.019366341956955e-007
6.843000020662086	-1.047527985224198e-007
6.858789619082099	-1.075987157064587e-007
6.874579217502113	-1.107682289345977e-007
6.890368815922126	-1.127376657137993e-007
6.906158414342139	-1.142700413237046e-007
6.921948012762152	-1.162609845903659e-007
6.937737611182166	-1.182331911677098e-007
6.953527209602179	-1.202145987904782e-007
6.969316808022191	-1.220890761820992e-007
6.985106406442205	-1.241146196478548e-007
7.000896004862218	-1.261298986632914e-007
7.016685603282231	-1.285436697297829e-007
7.032475201702244	-1.310092707685258e-007
7.048264800122258	-1.334814320414479e-007
7.064054398542271	-1.355235512637078e-007
7.079843996962284	-1.370304966935364e-007
7.095633595382297	-1.386169669150206e-007
7.111423193802311	-1.403857408333812e-007
7.127212792222323	-1.424920653210418e-007
7.143002390642336	-1.440843017306173e-007
7.15879198906235	-1.454308384936582e-007
7.174581587482363	-1.466512329932587e-007
7.190371185902376	-1.47626285596897e-007
7.206160784322389	-1.483687545820057e-007
7.221950382742403	-1.478584466188306e-007
7.237739981162416	-1.471762263303344e-007
7.253529579582429	-1.46898826479884e-007
7.269319178002442	-1.460409342114326e-007
7.285108776422455	-1.452054919786996e-007
7.300898374842468	-1.444490181864705e-007
7.316687973262481	-1.439040032548559e-007
7.332477571682494	-1.432080833385002e-007
7.348267170102508	-1.428823362304948e-007
7.364056768522521	-1.42962531567052e-007
7.379846366942534	-1.426459026461311e-007
7.395635965362548	-1.424751457363917e-007
7.411425563782561	-1.420054157371164e-007
7.427215162202574	-1.408534179478338e-007
7.443004760622586	-1.403417510341377e-007
7.4587943590426	-1.397669194717473e-007
7.474583957462613	-1.387529248220745e-007
7.490373555882626	-1.381278833638354e-007
7.506163154302639	-1.376898815988883e-007
7.521952752722653	-1.370705100648894e-007
7.537742351142666	-1.365867617668378e-007
7.553531949562679	-1.358282431325485e-007
7.569321547982693	-1.351347429798907e-007
7.585111146402706	-1.351770686382735e-007
7.600900744822718	-1.346734174537151e-007
7.616690343242731	-1.342252316197004e-007
7.632479941662745	-1.344465012862945e-007
7.648269540082758	-1.336931054762756e-007
7.664059138502771	-1.321732426876225e-007
7.679848736922784	-1.31538705722711e-007
7.695638335342798	-1.313134643258591e-007
7.711427933762811	-1.309399821251147e-007
7.727217532182824	-1.298220531895273e-007
7.743007130602837	-1.280962375216252e-007
7.75879672902285	-1.266630492598385e-007
7.774586327442863	-1.254044666441622e-007
7.790375925862876	-1.243681228070507e-007
7.80616552428289	-1.236435631638675e-007
7.821955122702903	-1.235788030702955e-007
7.837744721122916	-1.236544848112719e-007
7.853534319542929	-1.232312151855411e-007
7.869323917962943	-1.228817128722303e-007
7.885113516382955	-1.217182820841299e-007
7.900903114802969	-1.201045773124187e-007
7.916692713222982	-1.185858766273363e-007
7.932482311642994	-1.169093239062005e-007
7.948271910063008	-1.154588380636096e-007
7.964061508483022	-1.139957974663958e-007
7.979851106903034	-1.122549398456335e-007
7.995640705323048	-1.099923796786244e-007
8.011430303743062	-1.075894206499603e-007
8.027219902163074	-1.056124015921276e-007
8.043009500583088	-1.040044829841957e-007
8.0587990990031	-1.022814169801512e-007
8.074588697423113	-1.012536121626999e-007
8.090378295843127	-1.00645331840065e-007
8.106167894263139	-9.937998987142368e-008
8.121957492683153	-9.814513571076641e-008
8.137747091103167	-9.689973639050821e-008
8.153536689523179	-9.625637865079763e-008
8.169326287943193	-9.594360630045381e-008
8.185115886363207	-9.561184994307937e-008
8.200905484783219	-9.557837618244401e-008
8.216695083203232	-9.457181146920653e-008
8.232484681623244	-9.352260623966806e-008
8.248274280043258	-9.302023370023602e-008
8.264063878463272	-9.255072527861503e-008
8.279853476883284	-9.205053338287282e-008
8.295643075303298	-9.15068070647308e-008
8.311432673723312	-9.063667646479841e-008
8.327222272143324	-8.985553788367109e-008
8.343011870563338	-8.928175849187059e-008
8.358801468983351	-8.816210243279341e-008
8.374591067403364	-8.77464018954918e-008
8.390380665823377	-8.726555705750876e-008
8.406170264243389	-8.67346922357873e-008
8.421959862663403	-8.646587953913513e-008
8.437749461083417	-8.591176607059089e-008
8.453539059503429	-8.591352651157956e-008
8.469328657923443	-8.548726916110117e-008
8.485118256343457	-8.509098915733856e-008
8.500907854763469	-8.540941957983432e-008
8.516697453183483	-8.52624278376902e-008
8.532487051603495	-8.494818656101863e-008
8.548276650023508	-8.499262801348135e-008
8.564066248443522	-8.442922536124348e-008
8.579855846863534	-8.338836185882147e-008
8.595645445283548	-8.328800862804891e-008
8.611435043703562	-8.369530731843755e-008
8.627224642123574	-8.393314625952318e-008
8.643014240543588	-8.414002951244139e-008
8.658803838963602	-8.41426076137633e-008
8.674593437383614	-8.458435329202509e-008
8.690383035803627	-8.502609897028688e-008
8.706172634223639	-8.555229824416322e-008
8.721962232643653	-8.54772531066345e-008
8.737751831063667	-8.505072428923869e-008
8.753541429483679	-8.525940005224833e-008
8.769331027903693	-8.551744769154199e-008
8.785120626323707	-8.589916576817221e-008
8.800910224743719	-8.633127445884545e-008
8.816699823163733	-8.676338314952208e-008
8.832489421583746	-8.699408441463396e-008
8.848279020003758	-8.734046275443406e-008
8.864068618423772	-8.773838202346506e-008
8.879858216843784	-8.83807124914394e-008
8.895647815263798	-8.902304295941374e-008
8.911437413683812	-9.048189454649294e-008
8.927227012103824	-9.160954324639394e-008
8.943016610523838	-9.198567928734445e-008
8.958806208943852	-9.185922121336687e-008
8.974595807363864	-9.195346482959073e-008
8.990385405783878	-9.234575081035567e-008
9.006175004203891	-9.278411268535315e-008
9.021964602623903	-9.322247456035233e-008
9.037754201043917	-9.357746072658255e-008
9.053543799463929	-9.358508168174106e-008
9.069333397883943	-9.342508008134074e-008
9.085122996303957	-9.256837561994926e-008
9.100912594723969	-9.170226992930185e-008
9.116702193143983	-9.116449807644709e-008
9.132491791563997	-9.069116338092687e-008
9.148281389984009	-9.012541463874444e-008
9.164070988404022	-8.847918668096258e-008
9.179860586824036	-8.6984163426346e-008
9.195650185244048	-8.585994621212296e-008
9.211439783664062	-8.476745624602254e-008
9.227229382084074	-8.338215464054937e-008
9.243018980504088	-8.173546377228906e-008
9.258808578924102	-8.017761211709403e-008
9.274598177344114	-7.827318904342378e-008
9.290387775764128	-7.680251445916159e-008
9.306177374184141	-7.586719587181045e-008
9.321966972604153	-7.487264476972276e-008
9.337756571024167	-7.331393448401214e-008
9.353546169444179	-7.18087212807267e-008
9.369335767864193	-6.985684883946568e-008
9.385125366284207	-6.760995715549959e-008
9.400914964704219	-6.57416928874001e-008
9.416704563124233	-6.393851952647926e-008
9.432494161544247	-6.224488831311103e-008
9.448283759964259	-5.971833819823436e-008
9.464073358384272	-5.679696213401144e-008
9.479862956804286	-5.390713762930861e-008
9.495652555224298	-5.117658016393962e-008
9.511442153644312	-4.86958425491374e-008
9.527231752064324	-4.592707658078023e-008
9.543021350484338	-4.322546768641773e-008
9.558810948904352	-4.055615192019113e-008
9.574600547324364	-3.75322092865033e-008
9.590390145744378	-3.435511511167702e-008
9.606179744164392	-3.052110651420159e-008
9.621969342584404	-2.715707962938209e-008
9.637758941004417	-2.422566138087804e-008
9.653548539424431	-2.055106942765563e-008
9.669338137844443	-1.657635540222447e-008
9.685127736264457	-1.223351202918206e-008
9.700917334684469	-7.778192263717607e-009
9.716706933104483	-3.808644888649671e-009
9.732496531524497	8.125254883963051e-011
9.748286129944509	4.210082477534136e-009
9.764075728364523	8.027402069966456e-009
9.779865326784536	1.185610615099258e-008
9.795654925204548	1.530650341879688e-008
9.811444523624562	1.889622976685167e-008
9.827234122044576	2.339914880982061e-008
9.843023720464588	2.779625196817224e-008
9.858813318884602	3.180062903380584e-008
9.874602917304614	3.59801231154948e-008
9.890392515724628	4.080314298356562e-008
9.906182114144642	4.59174216312397e-008
9.921971712564654	5.126039930048395e-008
9.937761310984667	5.682235813571419e-008
9.953550909404681	6.154092872317003e-008
9.969340507824693	6.593614965696323e-008
9.985130106244707	7.062795149613438e-008
10.00091970466472	7.549347239725124e-008
10.01670930308473	8.065606658669526e-008
10.03249890150475	8.532877694769523e-008
10.04828849992476	8.95335907697749e-008
10.06407809834477	9.357584111930562e-008
10.07986769676479	9.739935062144741e-008
10.0956572951848	1.015742058006794e-007
10.11144689360481	1.052644411796385e-007
10.12723649202483	1.078967135353779e-007
10.14302609044484	1.110502947093113e-007
10.15881568886485	1.149771184868194e-007
10.17460528728487	1.188811688152888e-007
10.19039488570488	1.224081052784053e-007
10.20618448412489	1.255955889826969e-007
10.2219740825449	1.284204175519387e-007
10.23776368096492	1.312048117630991e-007
10.25355327938493	1.345860843135702e-007
10.26934287780494	1.381585964707741e-007
10.28513247622496	1.422687037520873e-007
10.30092207464497	1.469795212210851e-007
10.31671167306498	1.511653519250156e-007
10.332501271485	1.555860426571271e-007
10.34829086990501	1.606115529025434e-007
10.36408046832502	1.662148881271236e-007
10.37987006674504	1.717681602115366e-007
10.39565966516505	1.768271459598843e-007
10.41144926358506	1.821850197067504e-007
10.42723886200508	1.877914690987069e-007
10.44302846042509	1.941910786613572e-007
10.4588180588451	2.008664388132419e-007
10.47460765726512	2.076574491833749e-007
10.49039725568513	2.146393793760719e-007
10.50618685410514	2.212100414905346e-007
10.52197645252515	2.284186745274237e-007
10.53776605094517	2.364137976754062e-007
10.55355564936518	2.449632786029267e-007
10.56934524778519	2.537074131825308e-007
10.58513484620521	2.630040730687991e-007
10.60092444462522	2.72625856980109e-007
10.61671404304523	2.815490497358261e-007
10.63250364146525	2.90329090944002e-007
10.64829323988526	2.994029417065987e-007
10.66408283830527	3.092792528729414e-007
10.67987243672529	3.194462865287741e-007
10.6956620351453	3.301194741416482e-007
10.71145163356531	3.416325666648074e-007
10.72724123198533	3.539674352406819e-007
10.74303083040534	3.667342661306411e-007
10.75882042882535	3.794767027411131e-007
10.77461002724537	3.926238663589084e-007
10.79039962566538	4.06323999418575e-007
10.80618922408539	4.208785808827111e-007
10.82197882250541	4.357661861208132e-007
10.83776842092542	4.507114663429159e-007
10.85355801934543	4.657056255642891e-007
10.86934761776544	4.805750295030809e-007
10.88513721618546	4.963777565577867e-007
10.90092681460547	5.129442652107864e-007
10.91671641302548	5.299722620205249e-007
10.9325060114455	5.465482438434487e-007
10.94829560986551	5.632924851840703e-007
10.96408520828552	5.809627694510543e-007
10.97987480670554	5.984142983319641e-007
10.99566440512555	6.15986657232546e-007
11.01145400354556	6.334806140403824e-007
11.02724360196558	6.505035718923377e-007
11.04303320038559	6.674256083045425e-007
11.0588227988056	6.847055650535521e-007
11.07461239722562	7.017943822226832e-007
11.09040199564563	7.182592122250815e-007
11.10619159406564	7.343721077595428e-007
11.12198119248566	7.49588990153803e-007
11.13777079090567	7.64632797652038e-007
11.15356038932568	7.801422260976146e-007
11.16934998774569	7.956846053375602e-007
11.18513958616571	8.109646391458571e-007
11.20092918458572	8.255798869802461e-007
11.21671878300573	8.396857111986395e-007
11.23250838142575	8.534518199410259e-007
11.24829797984576	8.667987965280194e-007
11.26408757826577	8.804219754666134e-007
11.27987717668579	8.946137325353419e-007
11.2956667751058	9.087509752040979e-007
11.31145637352581	9.231364080657404e-007
11.32724597194583	9.379965674728478e-007
11.34303557036584	9.528083865872506e-007
11.35882516878585	9.680159587026193e-007
11.37461476720587	9.839758610029661e-007
11.39040436562588	1.000780197314352e-006
11.40619396404589	1.01925347608002e-006
11.42198356246591	1.038889896033503e-006
11.43777316088592	1.059406686279491e-006
11.45356275930593	1.081364856525381e-006
11.46935235772595	1.104780727620318e-006
11.48514195614596	1.130176013282458e-006
11.50093155456597	1.157666641372116e-006
11.51672115298598	1.187096966924447e-006
11.532510751406	1.218048947947625e-006
11.54830034982601	1.250513823880298e-006
11.56408994824602	1.284779487142132e-006
11.57987954666604	1.320756585075412e-006
11.59566914508605	1.357640310274662e-006
11.61145874350606	1.395320109167204e-006
11.62724834192608	1.433340944858134e-006
11.64303794034609	1.472160277816834e-006
11.6588275387661	1.512359750649646e-006
11.67461713718612	1.553018896275846e-006
11.69040673560613	1.594769142054536e-006
11.70619633402614	1.637564107611041e-006
11.72198593244616	1.68062889517311e-006
11.73777553086617	1.724120929343712e-006
11.75356512928618	1.768115446432522e-006
11.7693547277062	1.811824830131256e-006
11.78514432612621	1.856188857535808e-006
11.80093392454622	1.901443353464805e-006
11.81672352296624	1.947005178598258e-006
11.83251312138625	1.993024153045411e-006
11.84830271980626	2.038844175595578e-006
11.86409231822627	2.084338899467424e-006
11.87988191664629	2.130046483866473e-006
11.8956715150663	2.175872082542684e-006
11.91146111348631	2.221970848718553e-006
11.92725071190633	2.268546126943066e-006
11.94304031032634	2.315304107302566e-006
11.95882990874635	2.362358332932956e-006
11.97461950716637	2.410319463449784e-006
11.99040910558638	2.459387881855143e-006
12.00619870400639	2.509094294067252e-006
12.02198830242641	2.559202117752609e-006
12.03777790084642	2.610261910129488e-006
12.05356749926643	2.662391583733293e-006
12.06935709768645	2.715685100243201e-006
12.08514669610646	2.770368607296068e-006
12.10093629452647	2.825684023670756e-006
12.11672589294649	2.881652337295981e-006
12.1325154913665	2.937845471493223e-006
12.14830508978651	2.994661873240601e-006
12.16409468820652	3.053256345593925e-006
12.17988428662654	3.112353229970871e-006
12.19567388504655	3.172119676329616e-006
12.21146348346656	3.232505188412425e-006
12.22725308188658	3.293759529511686e-006
12.24304268030659	3.355780914860841e-006
12.2588322787266	3.418254078161254e-006
12.27462187714662	3.480959355520476e-006
12.29041147556663	3.543468993559007e-006
12.30620107398664	3.607212503062448e-006
12.32199067240666	3.67195896964614e-006
12.33778027082667	3.736969025311759e-006
12.35356986924668	3.80218645410611e-006
12.3693594676667	3.867502129669388e-006
12.38514906608671	3.933509910219103e-006
12.40093866450672	3.999916724900653e-006
12.41672826292674	4.066295240010448e-006
12.43251786134675	4.133783148124729e-006
12.44830745976676	4.20259398021797e-006
12.46409705818678	4.272032084183879e-006
12.47988665660679	4.342591999007949e-006
12.4956762550268	4.414413186232288e-006
12.51146585344681	4.4868278679647e-006
12.52725545186683	4.560309790182172e-006
12.54304505028684	4.635216968126534e-006
12.55883464870685	4.711546680421544e-006
12.57462424712687	4.788804987971708e-006
12.59041384554688	4.867374555525511e-006
12.60620344396689	4.948186806224837e-006
12.62199304238691	5.02957237856717e-006
12.63778264080692	5.112199416310168e-006
12.65357223922693	5.195684198744176e-006
12.66936183764695	5.280324566539826e-006
12.68515143606696	5.366442682125427e-006
12.70094103448697	5.452707776509726e-006
12.71673063290699	5.538942918625335e-006
12.732520231327	5.625396420979948e-006
12.74830982974701	5.712082420540067e-006
12.76409942816703	5.798676553290668e-006
12.77988902658704	5.884966206440254e-006
12.79567862500705	5.970639985661118e-006
12.81146822342707	6.055315462936031e-006
12.82725782184708	6.139369436517389e-006
12.84304742026709	6.221670302365198e-006
12.8588370186871	6.30241352583713e-006
12.87462661710712	6.383521457637902e-006
12.89041621552713	6.463419886898477e-006
12.90620581394714	6.540042909052132e-006
12.92199541236716	6.614420385260884e-006
12.93778501078717	6.687294461984368e-006
12.95357460920718	6.75921437468075e-006
12.9693642076272	6.830998306098002e-006
12.98515380604721	6.903513751565124e-006
13.00094340446722	6.979988060407921e-006
13.01673300288724	7.064442647752754e-006
13.03252260130725	7.164078453965754e-006
13.04831219972726	7.289141440143313e-006
13.06410179814728	7.451232688129583e-006
13.07989139656729	7.666293245239666e-006
13.0956809949873	7.949662053167117e-006
13.11147059340732	8.31621302246603e-006
13.12726019182733	8.776630201221544e-006
13.14304979024734	9.344603702582151e-006
13.15883938866735	1.003402392597459e-005
13.17462898708737	1.084995745479863e-005
13.19041858550738	1.179527180084379e-005
13.20620818392739	1.287508879574962e-005
13.22199778234741	1.409183146128556e-005
13.23778738076742	1.544546972995582e-005
13.25357697918743	1.693668068412125e-005
13.26936657760745	1.856683706401126e-005
13.28515617602746	2.033198929701237e-005
13.30094577444747	2.222433215138589e-005
13.31673537286749	2.424029558371421e-005
13.3325249712875	2.638444647898449e-005
13.34831456970751	2.862595809986517e-005
13.36410416812753	3.094847265570658e-005
13.37989376654754	3.334501790082524e-005
13.39568336496755	3.580551267099272e-005
13.41147296338757	3.830700103001635e-005
13.42726256180758	4.082603271302751e-005
13.44305216022759	4.335708797526896e-005
13.45884175864761	4.587286615615855e-005
13.47463135706762	4.834612983696795e-005
13.49042095548763	5.075328031788487e-005
13.50621055390764	5.307096963178129e-005
13.52200015232766	5.528927007871656e-005
13.53778975074767	5.738249150140478e-005
13.55357934916768	5.933951782024549e-005
13.5693689475877	6.115591228984594e-005
13.58515854600771	6.280707097695269e-005
13.60094814442772	6.427486776556531e-005
13.61673774284774	6.556610903633952e-005
13.63252734126775	6.667780473521786e-005
13.64831693968776	6.761151707571169e-005
13.66410653810778	6.836915126988346e-005
13.67989613652779	6.895199866855092e-005
13.6956857349478	6.936910165982541e-005
13.71147533336782	6.96278073209099e-005
13.72726493178783	6.961828053135899e-005
13.74305453020784	6.960875374180807e-005
13.75884412862786	6.954970305021328e-005
13.77463372704787	6.92745170610098e-005
13.79042332546788	6.889403389913404e-005
13.80621292388789	6.841914428440418e-005
13.82200252230791	6.786043205388046e-005
13.83779212072792	6.72297751007405e-005
13.85358171914793	6.653635925076794e-005
13.86937131756795	6.578949440094148e-005
13.88516091598796	6.499710653593051e-005
13.90095051440797	6.41665340626303e-005
13.91674011282799	6.330449419268351e-005
13.932529711248	6.241967378893887e-005
13.94831930966801	6.151175766409673e-005
13.96410890808803	6.058010418941296e-005
13.97989850650804	5.963891739722512e-005
13.99568810492805	5.870013482180441e-005
14.01147770334807	5.776303560307537e-005
14.02726730176808	5.682547524424917e-005
14.04305690018809	5.588964584353441e-005
14.05884649860811	5.495904456286173e-005
14.07463609702812	5.403553539814689e-005
14.09042569544813	5.312296304487851e-005
14.10621529386815	5.221947662308817e-005
14.12200489228816	5.132717743653097e-005
14.13779449070817	5.044719511593446e-005
14.15358408912818	4.958059556026137e-005
14.1693736875482	4.872645882806627e-005
14.18516328596821	4.788582051359028e-005
14.20095288438822	4.705624498813744e-005
14.21674248280824	4.624336463841911e-005
14.23253208122825	4.544811497690316e-005
14.24832167964826	4.466290121767463e-005
14.26411127806828	4.389497631620408e-005
14.27990087648829	4.314566146530197e-005
14.2956904749083	4.241144776548642e-005
14.31148007332832	4.169306293474998e-005
14.32726967174833	4.098774304328258e-005
14.34305927016834	4.030002209515439e-005
14.35884886858836	3.962686646873982e-005
14.37463846700837	3.896765712596051e-005
14.39042806542838	3.832293942493149e-005
14.4062176638484	3.769109849243293e-005
14.42200726226841	3.707232719691444e-005
14.43779686068842	3.646717250538669e-005
14.45358645910843	3.587437898417236e-005
14.46937605752845	3.529405199443438e-005
14.48516565594846	3.472539756174354e-005
14.50095525436847	3.416813637400623e-005
14.51674485278849	3.36234373407132e-005
14.5325344512085	3.308878072713549e-005
14.54832404962851	3.256472997316343e-005
14.56411364804853	3.205302948732365e-005
14.57990324646854	3.155185539285001e-005
14.59569284488855	3.106127374297992e-005
14.61148244330857	3.05781047502547e-005
14.62727204172858	3.010391465743139e-005
14.64306164014859	2.96392489464789e-005
14.65885123856861	2.918283778927308e-005
14.67464083698862	2.873456307288786e-005
14.69043043540863	2.829499917904249e-005
14.70622003382865	2.786449841058813e-005
14.72200963224866	2.744188371588158e-005
14.73779923066867	2.702594969200807e-005
14.75358882908869	2.661722711545031e-005
14.7693784275087	2.62080402025827e-005
14.78516802592871	2.580296608418579e-005
14.80095762434872	2.541238623151094e-005
14.81674722276874	2.503108629884066e-005
14.83253682118875	2.465505075327204e-005
14.84832641960876	2.428556338894561e-005
14.86411601802878	2.392193668996749e-005
14.87990561644879	2.356435450586261e-005
14.8956952148688	2.321496935512788e-005
14.91148481328882	2.287073592280374e-005
14.92727441170883	2.25296171534772e-005
14.94306401012884	2.2193461021893e-005
14.95885360854886	2.186205389909397e-005
14.97464320696887	2.153547239222156e-005
14.99043280538888	2.121325549745881e-005
15.0062224038089	2.089590926571755e-005
15.02201200222891	2.058357892800001e-005
15.03780160064892	2.027597546540912e-005
15.05359119906894	1.997218424203406e-005
15.06938079748895	1.967254947019224e-005
15.08517039590896	1.937634089310211e-005
15.10095999432897	1.908523901037005e-005
15.11674959274899	1.879894909967649e-005
15.132539191169	1.851670587749317e-005
15.14832878958901	1.823849725587587e-005
15.16411838800903	1.796326578369056e-005
15.17990798642904	1.769170684352655e-005
15.19569758484905	1.742387212208415e-005
15.21148718326907	1.715977760075618e-005
15.22727678168908	1.689919840863996e-005
15.24306638010909	1.664131838078621e-005
15.25885597852911	1.638766301201205e-005
15.27464557694912	1.613765064987498e-005
15.29043517536913	1.589013636348576e-005
15.30622477378915	1.564565505592702e-005
15.32201437220916	1.54049782276093e-005
15.33780397062917	1.516788497087078e-005
15.35359356904919	1.493494878065159e-005
15.3693831674692	1.470382916117521e-005
15.38517276588921	1.447544929881049e-005
15.40096236430922	1.425054565069159e-005
15.41675196272924	1.402781958150207e-005
15.43254156114925	1.38087534933086e-005
15.44833115956926	1.359260654032573e-005
15.46412075798928	1.337901877313452e-005
15.47991035640929	1.316833898817553e-005
15.4956999548293	1.296016590620427e-005
15.51148955324932	1.275501814251082e-005
15.52727915166933	1.255322877077638e-005
15.54306875008934	1.23511611775769e-005
15.55885834850936	1.215172194977835e-005
15.57464794692937	1.195918357308833e-005
15.59043754534938	1.176909551405796e-005
15.6062271437694	1.158142402133718e-005
15.62201674218941	1.139706586902942e-005
15.63780634060942	1.12149117692925e-005
15.65359593902944	1.103467566043603e-005
15.66938553744945	1.08570871947999e-005
15.68517513586946	1.068280872515498e-005
15.70096473428947	1.051148558697962e-005
15.71675433270949	1.03427934143573e-005
15.7325439311295	1.017310844644939e-005
15.74833352954951	1.000326851674762e-005
15.76412312796953	9.838848164619674e-006
15.77991272638954	9.67887113685529e-006
15.79570232480955	9.521098685471122e-006
15.81149192322957	9.365257729876291e-006
15.82728152164958	9.211675292256584e-006
15.84307112006959	9.060697633228146e-006
15.85886071848961	8.912469345571157e-006
15.87465031690962	8.767306483295159e-006
15.89043991532963	8.623069596171039e-006
15.90622951374964	8.479974392275277e-006
15.92201911216966	8.339664469849934e-006
15.93780871058967	8.202339595584432e-006
15.95359830900969	8.06667164157409e-006
15.9693879074297	7.932880304212661e-006
15.98517750584971	7.801062394527027e-006
16.00096710426972	7.670289551478354e-006
16.01675670268974	7.541387380121024e-006
16.03254630110975	7.414534197349051e-006
16.04833589952976	7.289581233040713e-006
16.06412549794978	7.165552061726824e-006
16.07991509636979	7.041948280767343e-006
16.0957046947898	6.920716883579183e-006
16.11149429320982	6.801614733078065e-006
16.12728389162983	6.683703078992669e-006
16.14307349004984	6.566551264097506e-006
16.15886308846986	6.451039374916111e-006
16.17465268688987	6.336609644644046e-006
16.19044228530988	6.221954376433286e-006
16.2062318837299	6.109368902948092e-006
16.22202148214991	6.000078528323587e-006
16.23781108056992	5.892276579914794e-006
16.25360067898993	5.785098982146e-006
16.26939027740995	5.679451747800635e-006
16.28517987582996	5.575405024720072e-006
16.30096947424998	5.47252552923726e-006
16.31675907266999	5.370840257915145e-006
16.33254867109	5.270396639776922e-006
16.34833826951001	5.170294333370726e-006
16.36412786793003	5.070930224483347e-006
16.37991746635004	4.973520129797563e-006
16.39570706477005	4.877810336306974e-006
16.41149666319007	4.78356526547905e-006
16.42728626161008	4.689722656857974e-006
16.44307586003009	4.597496470427735e-006
16.45886545845011	4.505679072571385e-006
16.47465505687012	4.41473692573187e-006
16.49044465529013	4.325890025292087e-006
16.50623425371015	4.237333414538002e-006
16.52202385213016	4.149698743979426e-006
16.53781345055017	4.063273344821246e-006
16.55360304897019	3.977659182980303e-006
16.5693926473902	3.893806092473556e-006
16.58518224581021	3.811237913245612e-006
16.60097184423022	3.730283719003659e-006
16.61676144265024	3.650522341112245e-006
16.63255104107025	3.570934348532057e-006
16.64834063949026	3.492564200478015e-006
16.66413023791028	3.415607042311072e-006
16.67991983633029	3.339325135843738e-006
16.6957094347503	3.26404215516381e-006
16.71149903317032	3.189936204824466e-006
16.72728863159033	3.116390418547572e-006
16.74307823001034	3.04402522394659e-006
16.75886782843036	2.973281874340158e-006
16.77465742685037	2.903995678071825e-006
16.79044702527038	2.835851370998329e-006
16.8062366236904	2.768389924672469e-006
16.82202622211041	2.701879376112074e-006
16.83781582053042	2.63588982050883e-006
16.85360541895044	2.571129281764931e-006
16.86939501737045	2.508238109542165e-006
16.88518461579046	2.446876709245149e-006
16.90097421421048	2.386622021326401e-006
16.91676381263049	2.327264571300098e-006
16.9325534110505	2.268825835178629e-006
16.94834300947051	2.211476500306868e-006
16.96413260789053	2.155384331725122e-006
16.97992220631054	2.099905953101195e-006
16.99571180473055	2.045069872755732e-006
17.01150140315057	1.991697336803295e-006
17.02729100157058	1.939311962790835e-006
17.04308059999059	1.887215336742555e-006
17.05887019841061	1.83583460187861e-006
17.07465979683062	1.786653828037453e-006
17.09044939525063	1.738745843866205e-006
17.10623899367065	1.691571381179675e-006
17.12202859209066	1.645387097340297e-006
17.13781819051067	1.599617213721949e-006
17.15360778893069	1.555243908614083e-006
17.1693973873507	1.512233134794281e-006
17.18518698577071	1.470073922033208e-006
17.20097658419072	1.428413742471636e-006
17.21676618261074	1.387369063841405e-006
17.23255578103075	1.347664928916289e-006
17.24834537945077	1.309566145079223e-006
17.26413497787078	1.272125659429481e-006
17.27992457629079	1.235188968000015e-006
17.2957141747108	1.199228325589402e-006
17.31150377313082	1.163230544169173e-006
17.32729337155083	1.128573644932517e-006
17.34308296997084	1.095064269133132e-006
17.35887256839086	1.062275618363332e-006
17.37466216681087	1.030354489139293e-006
17.39045176523088	9.991309968803219e-007
17.4062413636509	9.694336533432868e-007
17.42203096207091	9.404997926659202e-007
17.43782056049092	9.12230382736506e-007
17.45361015891094	8.847617108624606e-007
17.46939975733095	8.574761858643914e-007
17.48518935575096	8.310125800456285e-007
17.50097895417098	8.057313356478163e-007
17.51676855259099	7.808867722237407e-007
17.532558151011	7.565287800250994e-007
17.54834774943101	7.334007856180954e-007
17.56413734785103	7.109246121939885e-007
17.57992694627104	6.887428535566991e-007
17.59571654469105	6.67114324681719e-007
17.61150614311107	6.463632505777618e-007
17.62729574153108	6.264739910785564e-007
17.64308533995109	6.074340665429846e-007
17.65887493837111	5.893779289473524e-007
17.67466453679112	5.716949423035644e-007
17.69045413521113	5.543348360251752e-007
17.70624373363115	5.370463986549615e-007
17.72203333205116	5.202071603469585e-007
17.73782293047117	5.042161901587541e-007
17.75361252889119	4.889600534594329e-007
17.7694021273112	4.739833901777915e-007
17.78519172573121	4.593784162309544e-007
17.80098132415123	4.459262346761698e-007
17.81677092257124	4.327304483470925e-007
17.83256052099125	4.191151918734795e-007
17.84835011941127	4.05585994681243e-007
17.86413971783128	3.927302996246448e-007
17.87992931625129	3.806655117174e-007
17.8957189146713	3.68629877903547e-007
17.91150851309132	3.57510649044351e-007
17.92729811151133	3.46835218615662e-007
17.94308770993134	3.357890889762906e-007
17.95887730835136	3.251675340818353e-007
17.97466690677137	3.14558752384834e-007
17.99045650519138	3.044493592763996e-007
18.0062461036114	2.947231771913545e-007
18.02203570203141	2.850703389517497e-007
18.03782530045142	2.762789720916216e-007
18.05361489887144	2.679129312806322e-007
18.06940449729145	2.590028401775022e-007
18.08519409571146	2.500905627757973e-007
18.10098369413148	2.416479757589191e-007
18.11677329255149	2.328386972452141e-007
18.1325628909715	2.24134599241046e-007
18.14835248939152	2.15969886625242e-007
18.16414208781153	2.083637785303926e-007
18.17993168623154	2.009854148381883e-007
18.19572128465156	1.937697495953117e-007
18.21151088307157	1.864060237523084e-007
18.22730048149158	1.786162054915337e-007
18.24309007991159	1.713732104464107e-007
18.25887967833161	1.638547888869131e-007
18.27466927675162	1.565907970186304e-007
18.29045887517163	1.49295119157212e-007
18.30624847359165	1.417417958702645e-007
18.32203807201166	1.345025259793411e-007
18.33782767043167	1.268998511437601e-007
18.35361726885169	1.195475819663206e-007
18.3694068672717	1.126642278525994e-007
18.38519646569171	1.069178777314139e-007
18.40098606411173	1.016231572168845e-007
18.41677566253174	9.626994138262887e-008
18.43256526095175	9.083772473874242e-008
18.44835485937177	8.477634999648607e-008
18.46414445779178	7.923682193836393e-008
18.47993405621179	7.425645541932915e-008
18.49572365463181	6.923583855447951e-008
18.51151325305182	6.410052095613686e-008
18.52730285147183	5.937679914005015e-008
18.54309244989184	5.509215752109291e-008
18.55888204831186	5.067446892911332e-008
18.57467164673187	4.66349976539843e-008
18.59046124515188	4.255778525378874e-008
18.6062508435719	3.782965755797468e-008
18.62204044199191	3.323539982591995e-008
18.63783004041192	2.873204249878998e-008
18.65361963883194	2.484608029528546e-008
18.66940923725195	2.165308365622469e-008
18.68519883567196	1.790381727726782e-008
18.70098843409198	1.406833075269433e-008
18.71677803251199	1.119405525760149e-008
