# Supplementary material for: Tailored design of protein nanoparticle scaffolds for multivalent presentation of viral glycoprotein antigens
Source: eLife. 2020 Aug 4;9:e57659. doi: 10.7554/eLife.57659 (PMC7402677; doi:10.7554/eLife.57659)
Supplement: Figure 2—source data 5. [file elife-57659-fig2-data5.txt]

differential refractive index data:
time (min)	differential refractive index (RIU)
-0.3694522678852081	0.001849006376336699
-0.3536626691956095	0.001849013427249819
-0.3378730705060107	0.001849015528751122
-0.3220834718164121	0.001849015550522294
-0.3062938731268134	0.001849012103200983
-0.2905042744372147	0.001849009540315075
-0.274714675747616	0.001849010103482662
-0.2589250770580173	0.001849007284331507
-0.2431354783684186	0.001849003230557891
-0.2273458796788199	0.001849001282082304
-0.2115562809892213	0.001849000102526839
-0.1957666822996226	0.001848999411234915
-0.1799770836100239	0.001848999519530852
-0.1641874849204252	0.001848999333631622
-0.1483978862308265	0.001848997508995581
-0.1326082875412278	0.001848997093999464
-0.1168186888516291	0.001848995620114743
-0.1010290901620304	0.001848992627158911
-0.08523949147243171	0.001848991252225615
-0.06944989278283303	0.001848990438146182
-0.05366029409323436	0.001848990146601504
-0.03787069540363564	0.001848989399734514
-0.02208109671403696	0.001848989265353215
-0.006291498024438291	0.001848988822185764
0.009498100665160436	0.001848987345301257
0.02528769935475911	0.001848986622809471
0.04107729804435778	0.001848985896220032
0.05686689673395645	0.001848985731251769
0.07265649542355518	0.001848985346481161
0.08844609411315385	0.001848984108442216
0.1042356928027525	0.001848982761012034
0.1200252914923513	0.001848981653312747
0.1358148901819499	0.001848980776464429
0.1516044888715487	0.00184897990672442
0.1673940875611473	0.001848979707202507
0.183183686250746	0.001848979836422399
0.1989732849403447	0.001848979609739956
0.2147628836299433	0.001848979231584688
0.2305524823195421	0.001848978494814709
0.2463420810091408	0.001848977901092553
0.2621316796987394	0.001848977620101849
0.2779212783883381	0.001848977537737539
0.2937108770779369	0.001848977600072992
0.3095004757675355	0.001848977747281468
0.3252900744571342	0.001848978268888734
0.3410796731467329	0.001848978255291434
0.3568692718363316	0.001848977644919332
0.3726588705259303	0.001848977071554044
0.388448469215529	0.001848976961883283
0.4042380679051276	0.001848977001138649
0.4200276665947264	0.001848976899850397
0.435817265284325	0.001848976554266206
0.4516068639739237	0.00184897636189336
0.4673964626635224	0.001848976315475374
0.483186061353121	0.001848976019675777
0.4989756600427198	0.00184897589872351
0.5147652587323185	0.001848975977116254
0.5305548574219171	0.001848976667357144
0.5463444561115158	0.00184897752071761
0.5621340548011146	0.001848978099725424
0.5779236534907132	0.001848978425454258
0.5937132521803119	0.001848979063452771
0.6095028508699106	0.001848979457441604
0.6252924495595092	0.001848979604512644
0.641082048249108	0.001848979445291053
0.6568716469387066	0.001848979282799772
0.6726612456283054	0.001848979089806632
0.688450844317904	0.001848979348649358
0.7042404430075027	0.001848979954352656
0.7200300416971015	0.001848980134654122
0.7358196403867001	0.001848980745724744
0.7516092390762987	0.001848981473606415
0.7673988377658976	0.001848982740318465
0.7831884364554962	0.00184898456957322
0.7989780351450948	0.001848985888255526
0.8147676338346936	0.001848986619317036
0.8305572325242923	0.001848987116440949
0.8463468312138909	0.0018489875435251
0.8621364299034897	0.001848988059726647
0.8779260285930883	0.00184898846507794
0.8937156272826869	0.001848988659828367
0.9095052259722858	0.001848988862084884
0.9252948246618844	0.001848989215892871
0.941084423351483	0.001848989357092572
0.9568740220410819	0.00184898920590617
0.9726636207306805	0.001848989646232918
0.9884532194202791	0.001848990830862836
1.004242818109878	0.001848991745203043
1.020032416799477	0.001848992212881113
1.035822015489075	0.001848992808054691
1.051611614178674	0.001848993807199027
1.067401212868273	0.001848994573726496
1.083190811557871	0.001848996398992728
1.09898041024747	0.001848997232894191
1.114770008937069	0.001848996757308343
1.130559607626667	0.001848997388224939
1.146349206316266	0.001848997748751463
1.162138805005865	0.001848998070101701
1.177928403695463	0.001848998214790496
1.193718002385062	0.001848998250929204
1.209507601074661	0.001848998443938028
1.225297199764259	0.001848999799102323
1.241086798453858	0.001849001448153468
1.256876397143457	0.001849001993930838
1.272665995833056	0.001849001890956463
1.288455594522654	0.001849001956698453
1.304245193212253	0.001849003786760971
1.320034791901852	0.001849004182852832
1.33582439059145	0.001849004915678617
1.351613989281049	0.001849006720595798
1.367403587970648	0.001849006584317632
1.383193186660246	0.001849007402859422
1.398982785349845	0.001849006796056942
1.414772384039444	0.001849005258467155
1.430561982729042	0.001849007000654009
1.446351581418641	0.001849009336075289
1.46214118010824	0.001849009327984592
1.477930778797838	0.001849007603326758
1.493720377487437	0.001849007908384878
1.509509976177036	0.001849008226026531
1.525299574866635	0.001849008334363021
1.541089173556233	0.001849009470744479
1.556878772245832	0.001849010071377957
1.572668370935431	0.001849010776847985
1.588457969625029	0.001849012038420514
1.604247568314628	0.001849015622623893
1.620037167004227	0.001849017534999552
1.635826765693826	0.001849014533137581
1.651616364383424	0.001849011061389058
1.667405963073023	0.001849012340349792
1.683195561762621	0.001849014855032683
1.69898516045222	0.001849013258104875
1.714774759141819	0.001849012593889151
1.730564357831418	0.001849012924387871
1.746353956521016	0.001849010929437107
1.762143555210615	0.001849010447481431
1.777933153900213	0.001849012151169555
1.793722752589812	0.001849014764044366
1.809512351279411	0.001849015957448834
1.82530194996901	0.001849016494601179
1.841091548658608	0.001849013931880362
1.856881147348207	0.001849012558155575
1.872670746037806	0.001849013529710616
1.888460344727404	0.001849011663225449
1.904249943417003	0.001849009239524237
1.920039542106602	0.001849007497460631
1.935829140796201	0.001849008947334519
1.951618739485799	0.001849010937897075
1.967408338175398	0.001849010465861851
1.983197936864996	0.00184900972015177
1.998987535554595	0.001849011165115919
2.014777134244194	0.001849012489248978
2.030566732933793	0.001849010024667808
2.046356331623391	0.001849008696938632
2.06214593031299	0.001849010047139988
2.077935529002589	0.001849010127578278
2.093725127692188	0.001849010162877005
2.109514726381786	0.001849009495855395
2.125304325071385	0.001849009437730246
2.141093923760983	0.001849007615995681
2.156883522450582	0.001849004650985743
2.172673121140181	0.001849003266530471
2.18846271982978	0.001849002364028726
2.204252318519378	0.001849003007762404
2.220041917208977	0.00184900335190257
2.235831515898576	0.00184900181541986
2.251621114588174	0.001849000178587136
2.267410713277773	0.001848999754742298
2.283200311967372	0.00184899945535337
2.29898991065697	0.001848999539101649
2.314779509346569	0.001849000060968477
2.330569108036168	0.001849001059262707
2.346358706725766	0.001849000231108592
2.362148305415365	0.00184899822931935
2.377937904104964	0.001848998837400592
2.393727502794563	0.001848998298403683
2.409517101484161	0.001848996367093133
2.42530670017376	0.001848994865935399
2.441096298863358	0.001848994055023195
2.456885897552957	0.001848994026638075
2.472675496242556	0.001848993478432642
2.488465094932155	0.00184899212013239
2.504254693621753	0.001848990865636571
2.520044292311352	0.001848989948875808
2.535833891000951	0.001848989211182348
2.551623489690549	0.001848988946617851
2.567413088380148	0.001848988353160306
2.583202687069747	0.001848987305775722
2.598992285759346	0.001848985920164351
2.614781884448944	0.001848985057485452
2.630571483138543	0.001848984561466365
2.646361081828141	0.001848984401623358
2.66215068051774	0.00184898379432216
2.677940279207339	0.001848982345061082
2.693729877896938	0.001848981270293046
2.709519476586536	0.001848980447720899
2.725309075276135	0.001848979600541588
2.741098673965734	0.001848978551256155
2.756888272655332	0.001848977372174629
2.772677871344931	0.001848976987889327
2.78846747003453	0.001848977076797161
2.804257068724128	0.001848976003437418
2.820046667413727	0.001848974860701572
2.835836266103326	0.001848974520098881
2.851625864792924	0.001848974089000455
2.867415463482523	0.001848973469566941
2.883205062172122	0.001848972375696749
2.898994660861721	0.001848971591369834
2.914784259551319	0.001848970891152557
2.930573858240918	0.001848969770466363
2.946363456930516	0.001848969301188852
2.962153055620115	0.001848969092378126
2.977942654309714	0.001848968941458777
2.993732252999313	0.001848968202778812
3.009521851688911	0.00184896723805793
3.02531145037851	0.001848966404221266
3.041101049068109	0.001848965491824489
3.056890647757708	0.001848965244567695
3.072680246447306	0.001848964300903192
3.088469845136905	0.001848962680778772
3.104259443826503	0.001848962084085321
3.120049042516102	0.001848961766143634
3.135838641205701	0.001848961121242975
3.1516282398953	0.001848960642490747
3.167417838584898	0.001848960261895082
3.183207437274497	0.001848959802313112
3.198997035964096	0.00184895931263059
3.214786634653694	0.001848958282499681
3.230576233343293	0.00184895775181785
3.246365832032892	0.001848957736377131
3.262155430722491	0.001848956938399047
3.277945029412089	0.001848955969129547
3.293734628101688	0.001848955300369117
3.309524226791286	0.001848954696015886
3.325313825480885	0.001848953879512349
3.341103424170484	0.001848953016586052
3.356893022860083	0.001848952517646892
3.372682621549681	0.001848952613343385
3.38847222023928	0.001848952392791082
3.404261818928879	0.00184895170416484
3.420051417618477	0.001848951214085149
3.435841016308076	0.00184895101212013
3.451630614997675	0.001848950481872519
3.467420213687273	0.001848949388597048
3.483209812376872	0.001848948560274604
3.498999411066471	0.001848948506522743
3.514789009756069	0.001848947860661055
3.530578608445668	0.001848947007610715
3.546368207135267	0.001848946553730937
3.562157805824866	0.001848945965334264
3.577947404514464	0.001848945142578146
3.593737003204063	0.001848944355105376
3.609526601893661	0.001848944099454389
3.62531620058326	0.00184894353176118
3.641105799272859	0.001848942478407472
3.656895397962457	0.001848941771290807
3.672684996652056	0.001848941048155091
3.688474595341655	0.001848940257266959
3.704264194031254	0.001848939588697282
3.720053792720853	0.00184893879878659
3.735843391410451	0.001848938359950095
3.75163299010005	0.001848938056507368
3.767422588789648	0.001848937598360471
3.783212187479247	0.001848937096946794
3.799001786168846	0.001848936349703438
3.814791384858444	0.001848935448680386
3.830580983548043	0.001848934571215587
3.846370582237642	0.001848933600006594
3.862160180927241	0.001848932386476939
3.87794977961684	0.001848931573542513
3.893739378306438	0.001848931049215216
3.909528976996037	0.001848930540764395
3.925318575685635	0.001848929992200612
3.941108174375234	0.00184892903256561
3.956897773064832	0.001848927948430483
3.972687371754431	0.001848926609828467
3.98847697044403	0.001848926066677454
4.004266569133629	0.001848925636935107
4.020056167823228	0.001848924685853377
4.035845766512826	0.001848923806986974
4.051635365202425	0.001848923379013362
4.067424963892024	0.001848923325236167
4.083214562581622	0.001848923068648592
4.099004161271221	0.00184892208944916
4.114793759960819	0.001848921372955897
4.130583358650418	0.001848920947882785
4.146372957340017	0.001848920020084359
4.162162556029616	0.001848919104084305
4.177952154719215	0.001848918361521332
4.193741753408813	0.001848917948507505
4.209531352098412	0.001848917809932849
4.22532095078801	0.001848917129057538
4.241110549477609	0.001848916158081783
4.256900148167208	0.001848915787274423
4.272689746856806	0.001848915051341967
4.288479345546405	0.001848914275820617
4.304268944236004	0.001848913522189177
4.320058542925603	0.001848912764486762
4.335848141615201	0.001848911979299565
4.3516377403048	0.001848910698327053
4.367427338994399	0.00184890927566833
4.383216937683997	0.001848907764100663
4.399006536373596	0.001848907105133738
4.414796135063194	0.001848906587442499
4.430585733752793	0.001848905175298316
4.446375332442393	0.001848904221729745
4.462164931131991	0.001848903365756825
4.47795452982159	0.001848902149326811
4.493744128511188	0.001848900893099347
4.509533727200787	0.001848900021588998
4.525323325890385	0.001848899292831611
4.541112924579984	0.001848898380975378
4.556902523269583	0.001848897527881912
4.572692121959181	0.00184889690803465
4.588481720648781	0.001848896519272749
4.604271319338379	0.001848895252532846
4.620060918027978	0.001848893636272366
4.635850516717577	0.001848892331047241
4.651640115407175	0.001848891619937789
4.667429714096774	0.001848891084936754
4.683219312786372	0.001848889676244769
4.699008911475971	0.001848888141338251
4.714798510165569	0.001848887053715605
4.730588108855168	0.001848886260298294
4.746377707544768	0.001848884837186837
4.762167306234366	0.001848883152890901
4.777956904923965	0.001848882323164964
4.793746503613563	0.001848881313989936
4.809536102303162	0.001848879784124075
4.82532570099276	0.001848878621233123
4.841115299682359	0.001848878199574086
4.856904898371958	0.001848877495544985
4.872694497061556	0.001848876078052647
4.888484095751156	0.001848874592912877
4.904273694440754	0.001848873326229617
4.920063293130353	0.001848872842818406
4.935852891819952	0.001848872010212886
4.95164249050955	0.001848870338817655
4.967432089199149	0.00184886903975929
4.983221687888747	0.001848868318270922
4.999011286578346	0.00184886718258898
5.014800885267944	0.001848865482356845
5.030590483957544	0.001848864142790462
5.046380082647143	0.001848862777640112
5.062169681336741	0.001848861401329572
5.07795928002634	0.001848859902243109
5.093748878715938	0.001848859063786698
5.109538477405537	0.001848858787732585
5.125328076095136	0.001848857461428081
5.141117674784734	0.00184885590219728
5.156907273474333	0.001848854488276463
5.172696872163932	0.001848853413021451
5.188486470853531	0.001848852913777187
5.204276069543129	0.001848851543087533
5.220065668232728	0.001848850786641083
5.235855266922327	0.001848850615665322
5.251644865611925	0.001848849954956611
5.267434464301524	0.001848849155845044
5.283224062991122	0.001848848091778539
5.299013661680721	0.001848847432990804
5.31480326037032	0.001848847262415955
5.330592859059919	0.001848846652016719
5.346382457749518	0.001848845636783687
5.362172056439116	0.001848845396400577
5.377961655128715	0.001848844833549674
5.393751253818313	0.001848843466325214
5.409540852507912	0.001848841916112718
5.425330451197511	0.001848840607172235
5.441120049887109	0.001848839441350621
5.456909648576708	0.001848838455630009
5.472699247266307	0.001848837382589295
5.488488845955906	0.001848837064770845
5.504278444645505	0.001848837181874307
5.520068043335103	0.001848836889601758
5.535857642024702	0.001848836828323986
5.5516472407143	0.001848836674777822
5.567436839403899	0.001848836347051168
5.583226438093497	0.001848835868364747
5.599016036783096	0.00184883568364881
5.614805635472695	0.001848835700749192
5.630595234162294	0.001848835682999716
5.646384832851893	0.001848835195046211
5.662174431541491	0.001848834038981079
5.67796403023109	0.001848833249111658
5.693753628920689	0.001848832421246719
5.709543227610287	0.001848831228528921
5.725332826299886	0.001848829682230551
5.741122424989484	0.001848829138031342
5.756912023679083	0.001848828877203314
5.772701622368682	0.001848828206665197
5.788491221058281	0.001848827489546546
5.80428081974788	0.001848826729115859
5.820070418437478	0.00184882675599621
5.835860017127077	0.001848826507255556
5.851649615816675	0.001848826006249146
5.867439214506274	0.001848826008196345
5.883228813195872	0.001848825912712407
5.899018411885471	0.001848825065254808
5.91480801057507	0.001848824375532278
5.930597609264669	0.001848823613795315
5.946387207954268	0.001848822920884169
5.962176806643866	0.001848823169045142
5.977966405333465	0.001848822938912882
5.993756004023064	0.001848822438208968
6.009545602712662	0.001848822140845887
6.025335201402261	0.001848822049877404
6.041124800091859	0.001848821604909621
6.056914398781458	0.001848820946889756
6.072703997471057	0.001848820779595118
6.088493596160656	0.001848820387221821
6.104283194850255	0.001848819630773935
6.120072793539853	0.001848818659512122
6.135862392229452	0.001848818057454454
6.15165199091905	0.001848817544842305
6.167441589608649	0.001848816595015518
6.183231188298248	0.00184881556729917
6.199020786987846	0.001848815343573281
6.214810385677446	0.001848815170496819
6.230599984367044	0.001848814661361452
6.246389583056643	0.001848814025565721
6.262179181746241	0.001848812832926335
6.27796878043584	0.001848811676775772
6.293758379125439	0.001848810683382011
6.309547977815037	0.001848809460656244
6.325337576504636	0.001848808525822349
6.341127175194234	0.001848807544170095
6.356916773883834	0.00184880648453496
6.372706372573433	0.001848805778461139
6.388495971263031	0.001848805292144972
6.40428556995263	0.001848804802389899
6.420075168642228	0.001848803674717152
6.435864767331827	0.001848802127812205
6.451654366021425	0.00184880051150539
6.467443964711024	0.00184879941083051
6.483233563400623	0.0018487985728355
6.499023162090222	0.001848797528763586
6.514812760779821	0.001848796503454875
6.530602359469419	0.001848795580311762
6.546391958159018	0.001848794614070464
6.562181556848617	0.001848793258582185
6.577971155538215	0.001848792065579793
6.593760754227814	0.001848791112953441
6.609550352917412	0.001848790283433996
6.625339951607011	0.001848789150954069
6.64112955029661	0.001848788128133359
6.656919148986209	0.001848787440840383
6.672708747675808	0.001848786233471754
6.688498346365406	0.001848784247699873
6.704287945055005	0.001848782710405016
6.720077543744603	0.001848782550346318
6.735867142434202	0.001848781954239512
6.7516567411238	0.001848780519218829
6.767446339813399	0.001848779234184145
6.783235938502998	0.001848778397948988
6.799025537192597	0.001848777892588124
6.814815135882196	0.001848777189055065
6.830604734571794	0.001848776275934232
6.846394333261393	0.001848775047012627
6.862183931950992	0.001848774073445238
6.87797353064059	0.001848772990430306
6.893763129330189	0.001848771529188626
6.909552728019787	0.00184877078868475
6.925342326709386	0.001848769863041745
6.941131925398985	0.001848768285903017
6.956921524088584	0.001848766744635383
6.972711122778183	0.001848765440198824
6.988500721467781	0.001848764731916797
7.00429032015738	0.001848764681405213
7.020079918846978	0.001848764330897664
7.035869517536577	0.001848763133302856
7.051659116226176	0.001848762526219
7.067448714915774	0.001848762491963847
7.083238313605373	0.001848761977537368
7.099027912294972	0.00184876167318206
7.114817510984571	0.001848761771808717
7.130607109674169	0.001848761772365418
7.146396708363768	0.001848761511460643
7.162186307053367	0.001848760987813712
7.177975905742965	0.001848760936126229
7.193765504432564	0.001848760449690095
7.209555103122162	0.001848759306817849
7.225344701811761	0.001848759129855
7.24113430050136	0.001848759221302629
7.256923899190959	0.001848759136686641
7.272713497880558	0.001848759163358281
7.288503096570156	0.001848759290664413
7.304292695259755	0.001848759750705051
7.320082293949353	0.001848760261989223
7.335871892638952	0.001848760660665163
7.351661491328551	0.001848760716001922
7.367451090018149	0.001848760851762555
7.383240688707748	0.001848761282877478
7.399030287397347	0.001848761684319701
7.414819886086946	0.001848762222726081
7.430609484776545	0.001848762802320692
7.446399083466143	0.001848763882950429
7.462188682155742	0.001848764131945809
7.47797828084534	0.001848763413121892
7.493767879534939	0.001848763952452117
7.509557478224537	0.001848764867458591
7.525347076914136	0.001848764745752143
7.541136675603736	0.001848764406464442
7.556926274293334	0.001848764626315947
7.572715872982933	0.001848765199261578
7.588505471672531	0.001848765487567539
7.60429507036213	0.001848765415914374
7.620084669051729	0.001848765836092616
7.635874267741327	0.001848766671553287
7.651663866430926	0.001848767112160709
7.667453465120525	0.001848767669593815
7.683243063810123	0.001848768651053251
7.699032662499722	0.001848769946631498
7.714822261189321	0.001848771253761947
7.73061185987892	0.001848772238256373
7.746401458568519	0.001848772862051092
7.762191057258116	0.00184877377868282
7.777980655947715	0.001848775097654989
7.793770254637314	0.001848775538481748
7.809559853326913	0.001848775293586699
7.825349452016512	0.001848775358268917
7.84113905070611	0.001848776227593285
7.856928649395709	0.001848776575549811
7.872718248085308	0.001848777056434267
7.888507846774907	0.001848777957697532
7.904297445464504	0.001848778183867465
7.920087044154103	0.001848778675837694
7.935876642843702	0.001848779085930856
7.951666241533301	0.001848779597226878
7.9674558402229	0.001848780907922348
7.983245438912498	0.001848782355788398
7.999035037602097	0.001848783774496281
8.014824636291696	0.001848785169732167
8.030614234981295	0.001848786086630065
8.046403833670894	0.001848786934101753
8.062193432360491	0.001848787389414284
8.07798303105009	0.001848787856595004
8.093772629739689	0.00184878915282193
8.109562228429288	0.00184878953072093
8.125351827118887	0.001848789549027418
8.141141425808485	0.00184879040752961
8.156931024498084	0.001848791071589835
8.172720623187683	0.001848791818389508
8.188510221877282	0.001848792906622861
8.204299820566881	0.001848794400478615
8.220089419256478	0.001848795998845002
8.235879017946077	0.001848796966261347
8.251668616635676	0.001848797709018306
8.267458215325275	0.001848798952959033
8.283247814014873	0.001848800382552776
8.299037412704472	0.001848801890290688
8.314827011394071	0.00184880292017806
8.33061661008367	0.001848803847621397
8.346406208773269	0.001848805120107892
8.362195807462866	0.001848806505400071
8.377985406152465	0.001848807542726986
8.393775004842064	0.001848808558780001
8.409564603531663	0.001848810209446901
8.425354202221262	0.001848811769226122
8.44114380091086	0.001848812772265424
8.456933399600459	0.001848813940259334
8.472722998290058	0.001848815671443338
8.488512596979657	0.001848817394458369
8.504302195669256	0.001848818723231381
8.520091794358853	0.001848820134410738
8.535881393048452	0.001848822178992782
8.551670991738051	0.001848823825639498
8.56746059042765	0.001848824744852176
8.58325018911725	0.001848826701633806
8.599039787806847	0.001848828579352225
8.614829386496446	0.00184882964814791
8.630618985186045	0.001848830837472625
8.646408583875644	0.001848831943350901
8.662198182565241	0.001848833772613285
8.67798778125484	0.001848835519560599
8.693777379944439	0.001848836891417969
8.709566978634038	0.001848838509080314
8.725356577323638	0.001848840215517136
8.741146176013235	0.001848842333842624
8.756935774702834	0.001848844396962797
8.772725373392433	0.001848845686579625
8.788514972082032	0.001848847255084445
8.804304570771631	0.001848849381875949
8.820094169461228	0.001848850695291066
8.835883768150827	0.001848851891961817
8.851673366840426	0.001848853738526745
8.867462965530025	0.001848855300986165
8.883252564219625	0.001848856475337224
8.899042162909222	0.001848857052679012
8.914831761598821	0.00184885799214906
8.93062136028842	0.001848859675944177
8.946410958978019	0.001848860548782681
8.962200557667616	0.00184886169961141
8.977990156357215	0.001848863394514856
8.993779755046814	0.001848865098067765
9.009569353736413	0.001848866899663251
9.025358952426013	0.001848868266617738
9.04114855111561	0.001848869966473048
9.056938149805209	0.001848871053962659
9.072727748494808	0.001848871721425426
9.088517347184407	0.001848872147617789
9.104306945874006	0.001848873042571122
9.120096544563603	0.001848874705910466
9.135886143253202	0.001848876016654611
9.151675741942801	0.001848877176715323
9.167465340632401	0.001848878453285077
9.183254939322	0.001848879886791596
9.199044538011597	0.00184888132909193
9.214834136701196	0.001848882050566688
9.230623735390795	0.001848882609300171
9.246413334080394	0.001848884200507018
9.262202932769993	0.001848885619156478
9.27799253145959	0.001848886599391374
9.293782130149189	0.001848887562494412
9.309571728838789	0.001848888472924269
9.325361327528388	0.001848889742360899
9.341150926217985	0.001848891216612628
9.356940524907584	0.001848892570127053
9.372730123597183	0.001848893601864417
9.388519722286782	0.001848894141416985
9.404309320976381	0.001848894807640303
9.420098919665978	0.001848895868422974
9.435888518355577	0.001848897135515272
9.451678117045177	0.001848898572779732
9.467467715734776	0.001848899706114933
9.483257314424375	0.001848900587405854
9.499046913113972	0.001848901573770453
9.514836511803571	0.00184890284524512
9.53062611049317	0.001848904355980577
9.546415709182769	0.001848905455084538
9.562205307872368	0.001848906226905725
9.577994906561965	0.00184890698241921
9.593784505251565	0.001848907773084662
9.609574103941164	0.001848908250455764
9.625363702630763	0.001848909039198671
9.641153301320362	0.00184891015368648
9.656942900009959	0.001848910552342532
9.672732498699558	0.001848910960650227
9.688522097389157	0.001848911955148933
9.704311696078756	0.001848913151676527
9.720101294768353	0.001848914058970216
9.735890893457952	0.001848914795277775
9.751680492147552	0.001848915996781506
9.767470090837151	0.001848917328201057
9.78325968952675	0.001848918230518631
9.799049288216347	0.001848918882169083
9.814838886905946	0.001848919444626915
9.830628485595545	0.00184892030312636
9.846418084285144	0.001848921245131439
9.862207682974743	0.001848921078820805
9.87799728166434	0.001848921209109994
9.89378688035394	0.001848922048073102
9.909576479043539	0.001848922697632591
9.925366077733138	0.00184892311796412
9.941155676422737	0.001848923579976867
9.956945275112334	0.001848924851253348
9.972734873801933	0.001848926158253836
9.988524472491532	0.001848927074041708
10.00431407118113	0.001848927642858922
10.02010366987073	0.001848928410977851
10.03589326856033	0.001848928886526037
10.05168286724993	0.001848929295282586
10.06747246593953	0.00184892976697674
10.08326206462913	0.001848930253586121
10.09905166331872	0.00184893085946685
10.11484126200832	0.001848931151205133
10.13063086069792	0.001848931519966792
10.14642045938752	0.001848932200329826
10.16221005807712	0.001848932936428582
10.17799965676672	0.001848933341818349
10.19378925545632	0.001848934024840077
10.20957885414591	0.001848935032146564
10.22536845283551	0.001848936136974876
10.24115805152511	0.001848936607987472
10.25694765021471	0.001848937059360269
10.27273724890431	0.001848937781383593
10.28852684759391	0.001848938249304254
10.30431644628351	0.001848939184630489
10.32010604497311	0.001848939630787852
10.3358956436627	0.001848940094601726
10.3516852423523	0.001848941159333773
10.3674748410419	0.001848941566407199
10.3832644397315	0.001848941855759661
10.3990540384211	0.001848942544554165
10.4148436371107	0.001848943368663185
10.4306332358003	0.001848943625914861
10.44642283448989	0.00184894374451454
10.46221243317949	0.001848943589197853
10.47800203186909	0.001848943743044558
10.49379163055869	0.00184894433109702
10.50958122924829	0.001848944562016524
10.52537082793789	0.00184894520586759
10.54116042662749	0.001848945682934983
10.55695002531708	0.001848945825782789
10.57273962400668	0.001848945938569292
10.58852922269628	0.001848946740014492
10.60431882138588	0.001848947900753191
10.62010842007548	0.001848948573546789
10.63589801876508	0.001848948759010448
10.65168761745468	0.001848948644566831
10.66747721614428	0.001848948880349761
10.68326681483388	0.001848948764121853
10.69905641352347	0.001848947875632982
10.71484601221307	0.001848947543137588
10.73063561090267	0.001848947594557904
10.74642520959227	0.001848947106403398
10.76221480828187	0.001848947038184854
10.77800440697147	0.001848947142207802
10.79379400566107	0.001848947703506517
10.80958360435066	0.001848948356067209
10.82537320304026	0.00184894834044217
10.84116280172986	0.001848948576836849
10.85695240041946	0.001848949074631328
10.87274199910906	0.001848950033875277
10.88853159779866	0.001848950468328142
10.90432119648826	0.001848950404797897
10.92011079517786	0.001848950775163971
10.93590039386745	0.001848951395062317
10.95168999255705	0.00184895246573748
10.96747959124665	0.001848953087475074
10.98326918993625	0.001848953969194804
10.99905878862585	0.00184895538218453
11.01484838731545	0.001848955777462358
11.03063798600505	0.001848956056475583
11.04642758469464	0.001848956643526052
11.06221718338424	0.001848957471703001
11.07800678207384	0.00184895812437574
11.09379638076344	0.001848958482853781
11.10958597945304	0.001848958949964999
11.12537557814264	0.001848959929748945
11.14116517683224	0.001848961053726741
11.15695477552183	0.001848961041946229
11.17274437421143	0.001848961095360777
11.18853397290103	0.001848961651681748
11.20432357159063	0.001848961993543261
11.22011317028023	0.001848962338734616
11.23590276896983	0.001848962423727671
11.25169236765943	0.001848962284437079
11.26748196634903	0.001848962809796569
11.28327156503863	0.001848963306065815
11.29906116372822	0.001848963519153217
11.31485076241782	0.001848964437955025
11.33064036110742	0.001848965977578675
11.34642995979702	0.001848966737014942
11.36221955848662	0.001848966953136014
11.37800915717622	0.001848967488740589
11.39379875586582	0.00184896826279934
11.40958835455541	0.001848968739595168
11.42537795324501	0.001848969079078084
11.44116755193461	0.001848970128262668
11.45695715062421	0.001848971066052092
11.47274674931381	0.001848972035523627
11.48853634800341	0.001848973089748293
11.50432594669301	0.001848974434012146
11.52011554538261	0.001848975633048691
11.5359051440722	0.001848976432375122
11.5516947427618	0.001848977282983435
11.5674843414514	0.001848978311235853
11.583273940141	0.001848979506147066
11.5990635388306	0.001848979691344044
11.6148531375202	0.001848979593070186
11.6306427362098	0.001848980251463709
11.64643233489939	0.001848980817263429
11.66222193358899	0.001848981369065235
11.67801153227859	0.001848982108902095
11.69380113096819	0.001848983164332792
11.70959072965779	0.001848984717761781
11.72538032834739	0.001848985881162409
11.74116992703699	0.001848986046130339
11.75695952572659	0.001848986569401134
11.77274912441618	0.001848988122982517
11.78853872310578	0.001848989438449785
11.80432832179538	0.001848989742885108
11.82011792048498	0.001848989731804949
11.83590751917458	0.001848990515167711
11.85169711786418	0.001848991403958815
11.86748671655378	0.001848991914679869
11.88327631524338	0.001848992786130316
11.89906591393297	0.001848993081450878
11.91485551262257	0.001848992903577763
11.93064511131217	0.001848992734118726
11.94643471000177	0.001848992955412034
11.96222430869137	0.001848993737124375
11.97801390738097	0.001848994701052872
11.99380350607057	0.001848995881587893
12.00959310476016	0.001848996988234745
12.02538270344976	0.00184899846605214
12.04117230213936	0.001848999761737503
12.05696190082896	0.001849000887147808
12.07275149951856	0.001849001817151367
12.08854109820816	0.001849002666232525
12.10433069689776	0.001849003593406982
12.12012029558736	0.001849004142385068
12.13590989427695	0.001849004349824913
12.15169949296655	0.001849005059655251
12.16748909165615	0.001849006061662037
12.18327869034575	0.001849006661045176
12.19906828903535	0.001849007278351218
12.21485788772495	0.001849007262279786
12.23064748641455	0.001849007793162665
12.24643708510414	0.001849009104148194
12.26222668379374	0.001849009523133359
12.27801628248334	0.001849010228166759
12.29380588117294	0.001849012668344315
12.30959547986254	0.001849014505546034
12.32538507855214	0.001849013793368732
12.34117467724174	0.001849013338166143
12.35696427593134	0.00184901444547755
12.37275387462093	0.001849016639811767
12.38854347331053	0.001849017223448169
12.40433307200013	0.001849018656727651
12.42012267068973	0.001849019401271539
12.43591226937933	0.001849018178522093
12.45170186806893	0.001849018732682043
12.46749146675853	0.001849021389615768
12.48328106544813	0.001849021739733211
12.49907066413772	0.001849020093234554
12.51486026282732	0.001849022559659263
12.53064986151692	0.001849022914185523
12.54643946020652	0.001849023100545389
12.56222905889612	0.001849026150107447
12.57801865758572	0.001849026906834505
12.59380825627532	0.001849024472021163
12.60959785496491	0.001849023186590842
12.62538745365451	0.001849025634592362
12.64117705234411	0.001849027374662285
12.65696665103371	0.001849028059265337
12.67275624972331	0.001849030142973182
12.68854584841291	0.001849033344565231
12.70433544710251	0.001849036095672611
12.72012504579211	0.001849033172157271
12.73591464448171	0.001849029845358816
12.7517042431713	0.00184903406973727
12.7674938418609	0.001849037504514166
12.7832834405505	0.00184903858278771
12.7990730392401	0.001849039073716395
12.8148626379297	0.001849038773772753
12.8306522366193	0.001849038535823716
12.84644183530889	0.001849037107414283
12.86223143399849	0.001849039077631644
12.87802103268809	0.001849043607471164
12.89381063137769	0.001849047095603004
12.90960023006729	0.001849048995967112
12.92538982875689	0.001849047515020386
12.94117942744649	0.001849050697291743
12.95696902613609	0.001849056655543497
12.97275862482568	0.001849052383508753
12.98854822351528	0.001849049792429632
13.00433782220488	0.001849054433749778
13.02012742089448	0.001849056481320254
13.03591701958408	0.001849057156070539
13.05170661827368	0.001849057425486187
13.06749621696328	0.001849059616701268
13.08328581565288	0.001849064734238915
13.09907541434247	0.001849065660228017
13.11486501303207	0.001849065645463065
13.13065461172167	0.001849066698248335
13.14644421041127	0.001849064510753056
13.16223380910087	0.001849066673790017
13.17802340779047	0.001849071855564351
13.19381300648007	0.001849073686129928
13.20960260516966	0.00184907317720155
13.22539220385926	0.001849074835460665
13.24118180254886	0.001849078313315075
13.25697140123846	0.001849079735933942
13.27276099992806	0.001849081065918493
13.28855059861766	0.001849082128960361
13.30434019730726	0.001849081453950822
13.32012979599686	0.001849081525946083
13.33591939468646	0.001849084102771272
13.35170899337605	0.001849086062971328
13.36749859206565	0.001849087784706697
13.38328819075525	0.001849090287010516
13.39907778944485	0.001849091990588733
13.41486738813445	0.001849093391322202
13.43065698682405	0.001849094788227786
13.44644658551365	0.001849096811562651
13.46223618420324	0.001849099072088235
13.47802578289284	0.001849100641130443
13.49381538158244	0.00184910259829996
13.50960498027204	0.001849104438986344
13.52539457896164	0.001849106475169623
13.54118417765124	0.00184910853192019
13.55697377634084	0.001849110163764302
13.57276337503043	0.001849112826780804
13.58855297372003	0.001849116250229102
13.60434257240963	0.001849118826931694
13.62013217109923	0.001849120936961499
13.63592176978883	0.001849123278169713
13.65171136847843	0.001849125629955164
13.66750096716803	0.001849128004041607
13.68329056585763	0.001849130278476387
13.69908016454722	0.001849132523264829
13.71486976323682	0.001849134408427264
13.73065936192642	0.001849136535617471
13.74644896061602	0.001849139295950454
13.76223855930562	0.001849142147112384
13.77802815799522	0.001849144988945581
13.79381775668482	0.001849147886483894
13.80960735537441	0.001849151041983542
13.82539695406401	0.001849154319729314
13.84118655275361	0.001849157561762305
13.85697615144321	0.001849160756768567
13.87276575013281	0.001849163336240843
13.88855534882241	0.001849166329601648
13.90434494751201	0.001849169547169504
13.92013454620161	0.00184917212748613
13.93592414489121	0.001849174420179594
13.9517137435808	0.001849176430482442
13.9675033422704	0.001849178886395321
13.98329294096	0.001849181602041978
13.9990825396496	0.001849184247355008
14.0148721383392	0.001849187130337591
14.0306617370288	0.00184919016960357
14.0464513357184	0.001849193260762331
14.06224093440799	0.001849196775974356
14.07803053309759	0.001849200079973387
14.09382013178719	0.00184920312477571
14.10960973047679	0.001849206198920358
14.12539932916639	0.001849209066743885
14.14118892785599	0.001849211955643985
14.15697852654559	0.001849214597490124
14.17276812523519	0.001849217166040777
14.18855772392478	0.001849219765609632
14.20434732261438	0.001849222142397606
14.22013692130398	0.001849224644829486
14.23592651999358	0.001849227050462301
14.25171611868318	0.001849229243964204
14.26750571737278	0.001849232273247907
14.28329531606238	0.001849235469777933
14.29908491475197	0.00184923879488414
14.31487451344157	0.001849242362203655
14.33066411213117	0.00184924568959605
14.34645371082077	0.001849248382207005
14.36224330951037	0.001849251060977008
14.37803290819997	0.00184925401962949
14.39382250688957	0.001849256453038457
14.40961210557916	0.001849259155010653
14.42540170426876	0.001849262158847292
14.44119130295836	0.001849265150078064
14.45698090164796	0.001849268389395679
14.47277050033756	0.001849271553773601
14.48856009902716	0.001849274231993738
14.50434969771676	0.001849276609127412
14.52013929640636	0.001849279061193243
14.53592889509596	0.001849280801845795
14.55171849378555	0.001849282804969343
14.56750809247515	0.001849285819603546
14.58329769116475	0.00184928859594203
14.59908728985435	0.001849291515593892
14.61487688854395	0.001849294557919223
14.63066648723355	0.001849297691309336
14.64645608592315	0.001849300556733828
14.66224568461274	0.001849303112131371
14.67803528330234	0.00184930574302168
14.69382488199194	0.001849308587644279
14.70961448068154	0.001849311650827313
14.72540407937114	0.001849314672412836
14.74119367806074	0.001849317455301317
14.75698327675034	0.001849320698160302
14.77277287543994	0.001849323061337412
14.78856247412953	0.001849324345606934
14.80435207281913	0.001849326755308834
14.82014167150873	0.001849329419828349
14.83593127019833	0.001849332360335754
14.85172086888793	0.001849335645213863
14.86751046757753	0.001849338581666751
14.88330006626713	0.001849341546751804
14.89908966495672	0.0018493447501497
14.91487926364632	0.001849347834840409
14.93066886233592	0.001849350442367173
14.94645846102552	0.001849353371850394
14.96224805971512	0.001849356050730009
14.97803765840472	0.001849358332826684
14.99382725709432	0.001849360916532761
15.00961685578391	0.00184936353253652
15.02540645447351	0.00184936610598729
15.04119605316311	0.001849368479168104
15.05698565185271	0.001849371000999382
15.07277525054231	0.001849373455898864
15.08856484923191	0.001849375578069199
15.10435444792151	0.001849377554595841
15.12014404661111	0.001849380265277139
15.13593364530071	0.00184938366924622
15.1517232439903	0.001849386825854332
15.1675128426799	0.001849389556127066
15.1833024413695	0.001849391578742162
15.1990920400591	0.001849393646195953
15.2148816387487	0.001849396307851452
15.2306712374383	0.001849398493959108
15.2464608361279	0.001849400251340221
15.26225043481749	0.001849402879610023
15.27804003350709	0.001849405652761311
15.29382963219669	0.001849407659474858
15.30961923088629	0.001849409584208993
15.32540882957589	0.00184941198353327
15.34119842826549	0.001849414493153258
15.35698802695509	0.001849417126689933
15.37277762564469	0.001849420035994972
15.38856722433428	0.00184942258667802
15.40435682302388	0.001849425306287328
15.42014642171348	0.001849427752765158
15.43593602040308	0.001849429161292314
15.45172561909268	0.001849431003021163
15.46751521778228	0.001849433244892154
15.48330481647188	0.001849435149614791
15.49909441516147	0.001849436768667366
15.51488401385107	0.001849439126139581
15.53067361254067	0.001849442145826384
15.54646321123027	0.001849444413564743
15.56225280991987	0.001849446050227329
15.57804240860947	0.001849447881274522
15.59383200729907	0.001849449930174302
15.60962160598867	0.001849451647813609
15.62541120467826	0.001849453122520772
15.64120080336786	0.00184945490983774
15.65699040205746	0.001849456654896443
15.67278000074706	0.001849458008365408
15.68856959943666	0.001849459469332116
15.70435919812626	0.00184946068136669
15.72014879681586	0.001849462632146527
15.73593839550545	0.00184946543554668
15.75172799419505	0.001849467142043021
15.76751759288465	0.001849468907854947
15.78330719157425	0.001849471212825153
15.79909679026385	0.001849473268896976
15.81488638895345	0.001849474903215693
15.83067598764305	0.001849476114184102
15.84646558633265	0.001849477828494273
15.86225518502225	0.001849479604923221
15.87804478371184	0.001849481633902378
15.89383438240144	0.001849483338556357
15.90962398109104	0.001849485326902192
15.92541357978064	0.001849487461741471
15.94120317847024	0.001849489017692892
15.95699277715984	0.001849490856875188
15.97278237584943	0.001849492351287167
15.98857197453904	0.001849493877110308
16.00436157322863	0.001849495128762986
16.02015117191823	0.001849495701191465
16.03594077060783	0.001849496911831469
16.05173036929743	0.001849499015690054
16.06751996798703	0.001849500931247159
16.08330956667663	0.001849502356097735
16.09909916536623	0.001849503773388987
16.11488876405582	0.001849505229345316
16.13067836274542	0.001849506510954664
16.14646796143502	0.001849507867189904
16.16225756012462	0.001849509112876197
16.17804715881422	0.00184951114440895
16.19383675750382	0.001849512457909682
16.20962635619341	0.001849514126239575
16.22541595488302	0.001849516269140238
16.24120555357261	0.001849517871623876
16.25699515226221	0.00184951935298811
16.27278475095181	0.001849520367824546
16.28857434964141	0.001849522910280566
16.30436394833101	0.001849526197740426
16.32015354702061	0.001849528218470845
16.3359431457102	0.001849528669555362
16.3517327443998	0.001849530124598322
16.3675223430894	0.001849532657435796
16.383311941779	0.001849535065369729
16.3991015404686	0.001849537423582885
16.4148911391582	0.001849536785793154
16.4306807378478	0.001849537576508473
16.4464703365374	0.001849541133834584
16.462259935227	0.001849542325718572
16.47804953391659	0.00184954662014118
16.49383913260619	0.001849550978820852
16.50962873129579	0.001849551888006344
16.52541832998539	0.001849552230298022
16.54120792867499	0.001849555201141946
16.55699752736459	0.001849558938454761
16.57278712605418	0.001849560364281563
16.58857672474379	0.001849562920496687
16.60436632343338	0.001849565804767744
16.62015592212298	0.001849565973972691
16.63594552081258	0.001849566259599454
16.65173511950218	0.001849569346777791
16.66752471819178	0.00184957273629249
16.68331431688138	0.001849574219295854
16.69910391557098	0.001849576533364025
16.71489351426057	0.001849580764961281
16.73068311295017	0.001849581644664484
16.74647271163977	0.001849583659029175
16.76226231032937	0.001849586429675022
16.77805190901897	0.001849587772299956
16.79384150770857	0.001849589825338696
16.80963110639816	0.001849590298717508
16.82542070508777	0.00184959194694437
16.84121030377736	0.00184959538101052
16.85699990246696	0.001849597299366749
16.87278950115656	0.001849598556804302
16.88857909984616	0.001849600897075239
16.90436869853576	0.001849603278204742
16.92015829722536	0.001849604946963916
16.93594789591495	0.001849606655932085
16.95173749460455	0.001849608646688628
16.96752709329415	0.001849611137181441
16.98331669198375	0.001849613059090516
16.99910629067335	0.001849615088682154
17.01489588936295	0.001849618045937496
17.03068548805255	0.001849620740560207
17.04647508674215	0.001849622384772305
17.06226468543175	0.001849623415181897
17.07805428412134	0.001849625365105843
17.09384388281094	0.00184962734821379
17.10963348150054	0.001849628799392121
17.12542308019014	0.001849630365563304
17.14121267887974	0.00184963214438917
17.15700227756934	0.001849634095225453
17.17279187625893	0.001849636398501485
17.18858147494854	0.001849638434800817
17.20437107363813	0.00184964018412315
17.22016067232773	0.001849641994134126
17.23595027101733	0.001849643919969203
17.25173986970693	0.001849645830667285
17.26752946839653	0.001849647414165888
17.28331906708613	0.001849649478772842
17.29910866577573	0.001849651343204261
17.31489826446532	0.001849652649764688
17.33068786315492	0.001849654085905912
17.34647746184452	0.00184965613469533
17.36226706053412	0.001849657634256656
17.37805665922372	0.001849658753487723
17.39384625791332	0.001849660699425336
17.40963585660292	0.001849663261168916
17.42542545529252	0.001849665774341702
17.44121505398211	0.001849667527545311
17.45700465267171	0.001849668963353685
17.47279425136131	0.001849670350900777
17.48858385005091	0.001849670839995401
17.50437344874051	0.001849671268496796
17.52016304743011	0.001849672654806353
17.53595264611971	0.00184967467470531
17.5517422448093	0.001849676731704057
17.5675318434989	0.001849678790200756
17.5833214421885	0.001849680971479448
17.5991110408781	0.001849682818170323
17.6149006395677	0.001849684875871124
17.6306902382573	0.001849686828103224
17.6464798369469	0.001849688879152618
17.6622694356365	0.001849690833212584
17.67805903432609	0.00184969205848609
17.69384863301569	0.001849692670530513
17.70963823170529	0.001849693968366789
17.72542783039489	0.001849695721635066
17.74121742908449	0.00184969727194336
17.75700702777409	0.001849698961817009
17.77279662646368	0.001849700329869031
17.78858622515329	0.00184970172843529
17.80437582384288	0.001849702922604062
17.82016542253248	0.001849704366576551
17.83595502122208	0.00184970675424782
17.85174461991168	0.001849708635389149
17.86753421860128	0.00184970984120119
17.88332381729088	0.001849711440585703
17.89911341598048	0.00184971351957273
17.91490301467007	0.001849715248294609
17.93069261335967	0.00184971657415278
17.94648221204927	0.00184971834557297
17.96227181073887	0.001849719870442952
17.97806140942847	0.001849720738883017
17.99385100811807	0.001849721663998787
18.00964060680767	0.001849722611484832
18.02543020549727	0.001849723406675959
18.04121980418686	0.001849725193856671
18.05700940287646	0.0018497275998072
18.07279900156606	0.001849728866136895
18.08858860025566	0.001849729743546023
18.10437819894526	0.001849731699630903
18.12016779763486	0.001849733837136884
18.13595739632446	0.001849735172882072
18.15174699501405	0.001849736302892301
18.16753659370365	0.001849737892113394
18.18332619239325	0.001849739851255154
18.19911579108285	0.001849742069766023
18.21490538977245	0.001849743807365329
18.23069498846205	0.001849745623876773
18.24648458715165	0.001849747822797928
18.26227418584125	0.001849749702361299
18.27806378453084	0.001849751209587785
18.29385338322044	0.001849752883367446
18.30964298191004	0.001849754849841301
18.32543258059964	0.001849756086027161
18.34122217928924	0.001849757453046579
18.35701177797884	0.001849759292909408
18.37280137666843	0.001849760989222197
18.38859097535804	0.001849762950380069
18.40438057404763	0.001849764371610606
18.42017017273723	0.001849765317655816
18.43595977142683	0.001849766859199179
18.45174937011643	0.001849768703071151
18.46753896880603	0.001849770000730066
18.48332856749563	0.001849771697537324
18.49911816618523	0.001849773869443076
18.51490776487482	0.001849776002593893
18.53069736356442	0.001849777728042035
18.54648696225402	0.001849778802172953
18.56227656094362	0.001849780412717566
18.57806615963322	0.00184978238495959
18.59385575832282	0.001849783872896115
18.60964535701242	0.00184978471131832
18.62543495570202	0.001849786012053422
18.64122455439161	0.001849787357067492
18.65701415308121	0.001849788756985562
18.67280375177081	0.001849790456373432
18.68859335046041	0.001849792481144646
18.70438294915001	0.001849794662292119
18.72017254783961	0.001849796538109264
18.73596214652921	0.001849798329665458
18.75175174521881	0.001849799837849298
18.7675413439084	0.001849801616839648
18.783330942598	0.001849803613143208
18.7991205412876	0.001849804994509497
18.8149101399772	0.001849806260210033
18.8306997386668	0.001849807700426644
18.8464893373564	0.001849808979601278
18.862278936046	0.001849810649915351
18.87806853473559	0.001849812508513184
18.89385813342519	0.001849814424003283
18.90964773211479	0.001849816346724283
18.92543733080439	0.001849817482164039
18.94122692949399	0.001849818488598471
18.95701652818359	0.001849819938240504
18.97280612687318	0.001849821535055283
18.98859572556279	0.001849822901972647
19.00438532425238	0.001849824081319563
19.02017492294198	0.001849825746333589
19.03596452163158	0.001849827530029121
19.05175412032118	0.001849828675960925
19.06754371901078	0.001849829885357216
19.08333331770038	0.001849832116068001
19.09912291638998	0.00184983422412197
19.11491251507957	0.001849835758407423
19.13070211376917	0.001849837072373517
19.14649171245877	0.001849838250570589
19.16228131114837	0.001849839334377544
19.17807090983797	0.001849839946771642
19.19386050852757	0.001849840605943813
19.20965010721717	0.001849842027243275
19.22543970590677	0.001849843987597915
19.24122930459636	0.001849846197018553
19.25701890328596	0.001849847918478123
19.27280850197556	0.001849849449857421
19.28859810066516	0.001849851348120946
19.30438769935476	0.001849852342002155
19.32017729804436	0.001849852766443903
19.33596689673396	0.001849854411803623
19.35175649542356	0.001849856351627676
19.36754609411315	0.001849857680607938
19.38333569280275	0.00184985861752993
19.39912529149235	0.00184985931795278
19.41491489018195	0.001849860742511528
19.43070448887155	0.001849862193097483
19.44649408756115	0.001849863049947973
19.46228368625075	0.00184986408977377
19.47807328494034	0.001849865850995215
19.49386288362994	0.001849867730640222
19.50965248231954	0.00184986936764839
19.52544208100914	0.001849870978400048
19.54123167969874	0.001849873097129118
19.55702127838834	0.001849874649436558
19.57281087707794	0.001849874838437435
19.58860047576754	0.0018498757519542
19.60439007445713	0.001849877569612587
19.62017967314673	0.001849879223299675
19.63596927183633	0.001849880635212994
19.65175887052593	0.001849882555365325
19.66754846921553	0.00184988426004005
19.68333806790513	0.001849885435408201
19.69912766659473	0.001849886715757928
19.71491726528432	0.001849887682671472
19.73070686397392	0.001849888602943592
19.74649646266352	0.001849890144552842
19.76228606135312	0.00184989175838678
19.77807566004272	0.00184989257571049
19.79386525873232	0.001849893700532194
19.80965485742192	0.001849895311722109
19.82544445611152	0.001849896430136223
19.84123405480111	0.00184989756645836
19.85702365349071	0.001849899885312359
19.87281325218031	0.001849902113697867
19.88860285086991	0.00184990379511675
19.90439244955951	0.001849905419255419
19.92018204824911	0.001849907447549627
19.93597164693871	0.001849909922292573
19.95176124562831	0.001849911774459687
19.9675508443179	0.001849914020029328
19.9833404430075	0.001849916470078121
19.9991300416971	0.001849918054490317
20.0149196403867	0.00184992003569912
20.0307092390763	0.001849922104434942
20.0464988377659	0.001849924132559437
20.0622884364555	0.001849926757466899
20.07807803514509	0.001849929384372262
20.09386763383469	0.001849931293577791
20.10965723252429	0.001849933685848862
20.12544683121389	0.001849936360457941
20.14123642990349	0.001849938201965941
20.15702602859309	0.001849940026742339
20.17281562728269	0.001849942327333875
20.18860522597229	0.001849945245362435
20.20439482466188	0.001849947760893966
20.22018442335148	0.001849949504910957
20.23597402204108	0.001849951513164791
20.25176362073068	0.001849954357170217
20.26755321942028	0.001849956616419628
20.28334281810988	0.001849958522266015
20.29913241679948	0.001849961043826602
20.31492201548907	0.001849963721349908
20.33071161417868	0.001849966077974372
20.34650121286827	0.001849968535498753
20.36229081155787	0.001849971355737054
20.37808041024747	0.001849974177721852
20.39387000893707	0.001849977124981145
20.40965960762667	0.001849980017627644
20.42544920631627	0.001849982652071826
20.44123880500586	0.00184998527047377
20.45702840369546	0.00184998757149898
20.47281800238506	0.001849989756136005
20.48860760107466	0.001849992586666218
20.50439719976426	0.001849995434719238
20.52018679845386	0.001849998300552033
20.53597639714346	0.001850001196827029
20.55176599583306	0.00185000393799573
20.56755559452265	0.001850006824695448
20.58334519321225	0.001850009876414041
20.59913479190185	0.001850012775002595
20.61492439059145	0.001850015478414011
20.63071398928105	0.001850018498142792
20.64650358797065	0.001850021817101496
20.66229318666025	0.00185002451957161
20.67808278534984	0.001850026608236312
20.69387238403945	0.001850028695515427
20.70966198272904	0.001850031209364585
20.72545158141864	0.001850033933053669
20.74124118010824	0.001850036151382923
20.75703077879784	0.001850038717209588
20.77282037748744	0.001850042044307805
20.78860997617704	0.00185004515187139
20.80439957486663	0.001850047029925126
20.82018917355623	0.00185004874745717
20.83597877224583	0.001850050833307065
20.85176837093543	0.001850052408379735
20.86755796962503	0.001850053688992992
20.88334756831463	0.001850055519342614
20.89913716700423	0.001850058051663352
20.91492676569382	0.001850060844930407
20.93071636438343	0.001850062787249521
20.94650596307302	0.001850064625149017
20.96229556176262	0.001850067118708211
20.97808516045222	0.001850068793228419
20.99387475914182	0.00185006988906152
21.00966435783142	0.001850071124104156
21.02545395652102	0.001850072646707368
21.04124355521061	0.00185007414773042
21.05703315390021	0.001850075370545774
21.07282275258981	0.001850076284851975
21.08861235127941	0.001850077475161467
21.10440194996901	0.001850078689447233
21.12019154865861	0.001850079187069008
21.13598114734821	0.001850079547843
21.15177074603781	0.001850080060043347
21.1675603447274	0.001850080761959622
21.183349943417	0.001850081074910847
21.1991395421066	0.001850081002632836
21.2149291407962	0.001850081391850964
21.2307187394858	0.001850082291437198
21.2465083381754	0.00185008352408134
21.262297936865	0.00185008409949666
21.27808753555459	0.00185008471413286
21.2938771342442	0.001850085615353734
21.30966673293379	0.001850085742240942
21.32545633162339	0.001850086082799697
21.34124593031299	0.001850086751607064
21.35703552900259	0.001850087768158647
21.37282512769219	0.001850089031966041
21.38861472638179	0.001850089621583341
21.40440432507138	0.001850090407008144
21.42019392376098	0.001850091858137335
21.43598352245058	0.001850092737923188
21.45177312114018	0.001850093393667815
21.46756271982978	0.001850094917017054
21.48335231851938	0.001850096227654165
21.49914191720898	0.001850097421101502
21.51493151589857	0.001850099187973913
21.53072111458818	0.001850100534456511
21.54651071327777	0.001850101537475847
21.56230031196737	0.001850101928301454
21.57808991065697	0.001850102177526291
21.59387950934657	0.001850103333749247
21.60966910803617	0.001850104349290405
21.62545870672577	0.00185010552492247
21.64124830541536	0.001850106662982331
21.65703790410496	0.001850107923558639
21.67282750279456	0.001850110119934022
21.68861710148416	0.001850112606296213
21.70440670017376	0.001850114597045485
21.72019629886336	0.001850116803380962
21.73598589755296	0.001850119703611546
21.75177549624256	0.001850122468810756
21.76756509493216	0.001850124835596146
21.78335469362175	0.001850127080409254
21.79914429231135	0.001850130161890458
21.81493389100095	0.001850133438291782
21.83072348969055	0.001850135990485866
21.84651308838015	0.001850139175177006
21.86230268706975	0.001850143348326196
21.87809228575934	0.001850147433056069
21.89388188444895	0.001850151120577368
21.90967148313854	0.001850155784924946
21.92546108182814	0.001850161112301085
21.94125068051774	0.001850166449868898
21.95704027920734	0.001850172428385307
21.97282987789694	0.00185017820815843
21.98861947658654	0.001850184777433415
22.00440907527613	0.001850191918186588
22.02019867396573	0.001850198802869249
22.03598827265533	0.001850205880061197
22.05177787134493	0.001850214171388569
22.06756747003453	0.001850224215593361
22.08335706872413	0.001850234219600322
22.09914666741373	0.001850244269886382
22.11493626610332	0.001850255572833279
22.13072586479293	0.001850267594419208
22.14651546348252	0.001850280271266507
22.16230506217212	0.001850293142027045
22.17809466086172	0.001850306750741096
22.19388425955132	0.001850322093575755
22.20967385824092	0.001850339012135832
22.22546345693052	0.001850356518178182
22.24125305562011	0.001850374456012445
22.25704265430971	0.001850393726952609
22.27283225299931	0.001850414018589373
22.28862185168891	0.001850434813966759
22.30441145037851	0.001850457060259228
22.32020104906811	0.001850481203878667
22.33599064775771	0.001850506203943281
22.35178024644731	0.001850532503975034
22.36756984513691	0.001850560541424532
22.3833594438265	0.001850590685117739
22.3991490425161	0.001850622848865366
22.4149386412057	0.001850655421551941
22.4307282398953	0.00185068955008554
22.4465178385849	0.001850726121387882
22.4623074372745	0.001850764001209422
22.47809703596409	0.001850803544586564
22.4938866346537	0.00185084534265583
22.50967623334329	0.001850889067141219
22.52546583203289	0.001850934794564811
22.54125543072249	0.001850982835671992
22.55704502941209	0.001851033365329821
22.57283462810169	0.001851086263750791
22.58862422679129	0.001851141015695816
22.60441382548088	0.00185119794751551
22.62020342417048	0.001851257251181776
22.63599302286008	0.001851318749726787
22.65178262154968	0.001851382216457266
22.66757222023928	0.001851447516846236
22.68336181892888	0.001851515821571053
22.69915141761848	0.001851587349847187
22.71494101630807	0.001851661147548117
22.73073061499768	0.001851736556992416
22.74652021368727	0.001851814521899099
22.76230981237687	0.001851895149857703
22.77809941106647	0.001851977735947833
22.79388900975607	0.001852062409067497
22.80967860844567	0.001852149661850637
22.82546820713527	0.001852239616237211
22.84125780582486	0.001852331081515626
22.85704740451446	0.001852423997794224
22.87283700320406	0.00185251815875952
22.88862660189366	0.001852614205746899
22.90441620058326	0.001852712206298524
22.92020579927286	0.001852810079454983
22.93599539796246	0.001852908487686666
22.95178499665206	0.0018530087772969
22.96757459534166	0.00185310871988685
22.98336419403125	0.00185320839189394
22.99915379272085	0.001853308094134507
23.01494339141045	0.001853407205678309
23.03073299010005	0.001853506047751734
23.04652258878965	0.001853603312039671
23.06231218747925	0.001853699130409273
23.07810178616884	0.001853794334762555
23.09389138485845	0.001853887381630797
23.10968098354804	0.001853977235832265
23.12547058223764	0.001854064286856333
23.14126018092724	0.001854149404646789
23.15704977961684	0.001854231408100808
23.17283937830644	0.001854309375907034
23.18862897699604	0.001854383858546487
23.20441857568563	0.001854454927263178
23.22020817437523	0.001854522005409807
23.23599777306483	0.001854584384507022
23.25178737175443	0.001854641577325777
23.26757697044403	0.001854693989822886
23.28336656913363	0.001854741703958737
23.29915616782323	0.001854783645481126
23.31494576651283	0.001854819665424526
23.33073536520243	0.001854850518629573
23.34652496389202	0.001854876257348031
23.36231456258162	0.001854896252955016
23.37810416127122	0.001854909452028759
23.39389375996082	0.001854917124627683
23.40968335865042	0.001854919651845836
23.42547295734002	0.001854916098052695
23.44126255602961	0.001854906654824882
23.45705215471921	0.001854890953697953
23.47284175340881	0.001854869134047528
23.48863135209841	0.001854842221505575
23.50442095078801	0.001854810049448585
23.52021054947761	0.001854771588472754
23.53600014816721	0.001854728465349784
23.55178974685681	0.001854680969306168
23.56757934554641	0.001854628601993346
23.583368944236	0.001854571590410747
23.5991585429256	0.001854510234412667
23.6149481416152	0.001854445024390793
23.6307377403048	0.001854376692824123
23.6465273389944	0.001854304409234942
23.662316937684	0.00185422784122255
23.67810653637359	0.001854148460526501
23.6938961350632	0.001854066911390723
23.70968573375279	0.001853983268734687
23.72547533244239	0.00185389723338602
23.74126493113199	0.001853808769349468
23.75705452982159	0.001853719867751948
23.77284412851119	0.001853630057771527
23.78863372720079	0.001853537696922003
23.80442332589039	0.001853444771721061
23.82021292457998	0.001853352579644447
23.83600252326958	0.001853260599684012
23.85179212195918	0.001853168009137833
23.86758172064878	0.001853075410209853
23.88337131933838	0.001852983830006986
23.89916091802798	0.001852893086223526
23.91495051671758	0.001852803036633359
23.93074011540718	0.001852713685784435
23.94652971409677	0.001852626051011103
23.96231931278637	0.001852540493982372
23.97810891147597	0.001852456225269775
23.99389851016557	0.001852373206147805
24.00968810885517	0.001852293037924767
24.02547770754477	0.00185221528252778
24.04126730623436	0.001852138151063894
24.05705690492396	0.001852062939333089
24.07284650361356	0.001851990789537603
24.08863610230316	0.001851921582354017
24.10442570099276	0.001851854676383065
24.12021529968236	0.001851789303794229
24.13600489837196	0.001851726024919022
24.15179449706156	0.001851665215337455
24.16758409575116	0.001851606209828359
24.18337369444075	0.001851549881683639
24.19916329313035	0.001851496712260673
24.21495289181995	0.001851445099479829
24.23074249050955	0.001851395809503464
24.24653208919915	0.001851349181245012
24.26232168788875	0.001851304169686917
24.27811128657834	0.001851261511415813
24.29390088526795	0.001851221190634127
24.30969048395754	0.001851182511357341
24.32548008264714	0.001851146227660236
24.34126968133674	0.001851112253532069
24.35705928002634	0.001851079968930936
24.37284887871594	0.001851048536914727
24.38863847740554	0.001851018907100143
24.40442807609514	0.001850991178211295
24.42021767478473	0.001850964628765881
24.43600727347433	0.001850939782324717
24.45179687216393	0.001850916543939821
24.46758647085353	0.001850895569590892
24.48337606954313	0.001850876626103791
24.49916566823273	0.001850858012910488
24.51495526692233	0.001850840988643853
24.53074486561193	0.001850825748880929
24.54653446430152	0.001850810657238148
24.56232406299112	0.001850796753842882
24.57811366168072	0.001850783736035761
24.59390326037032	0.001850771960686896
24.60969285905992	0.001850761248155846
24.62548245774952	0.001850750182052917
24.64127205643911	0.001850740645136105
24.65706165512872	0.001850733047621075
24.67285125381831	0.001850725637559016
24.68864085250791	0.001850717942877616
24.70443045119751	0.001850711603975917
24.72022004988711	0.001850707138239585
24.73600964857671	0.001850702897167474
24.75179924726631	0.001850698808419196
24.76758884595591	0.001850696033108988
24.7833784446455	0.001850694798253587
24.7991680433351	0.001850693542839088
24.8149576420247	0.001850692367001834
24.8307472407143	0.001850691952929959
24.8465368394039	0.00185069208172886
24.8623264380935	0.001850692926272914
24.87811603678309	0.001850694066521704
24.8939056354727	0.001850696107121582
24.90969523416229	0.001850698947669732
24.92548483285189	0.00185070238097099
24.94127443154149	0.001850705919715468
24.95706403023109	0.001850710184936562
24.97285362892069	0.001850715905744418
24.98864322761029	0.001850722191774201
25.00443282629989	0.001850728252131728
25.02022242498948	0.001850734987121664
25.03601202367908	0.001850742915072521
25.05180162236868	0.001850751454420587
25.06759122105828	0.001850760112401734
25.08338081974788	0.001850769478006669
25.09917041843748	0.00185078033249815
25.11496001712708	0.001850791323447179
25.13074961581668	0.001850802635317421
25.14653921450627	0.001850814595870046
25.16232881319587	0.001850827050254235
25.17811841188547	0.001850840934729105
25.19390801057507	0.00185085575750046
25.20969760926467	0.00185087075869423
25.22548720795427	0.001850886834819181
25.24127680664387	0.001850903957375738
25.25706640533347	0.001850922140139018
25.27285600402306	0.0018509409163775
25.28864560271266	0.001850960241300079
25.30443520140226	0.001850981054382519
25.32022480009186	0.001851002694718946
25.33601439878146	0.001851025236390231
25.35180399747106	0.001851048997988464
25.36759359616066	0.001851074163801091
25.38338319485025	0.001851100930508811
25.39917279353985	0.001851128203104288
25.41496239222945	0.001851156666180431
25.43075199091905	0.001851187005569714
25.44654158960865	0.001851218259715944
25.46233118829825	0.001851250558846542
25.47812078698784	0.001851284760218804
25.49391038567745	0.001851321209700972
25.50969998436704	0.001851359217698768
25.52548958305664	0.00185139842064331
25.54127918174624	0.001851439398466669
25.55706878043584	0.001851482076377088
25.57285837912544	0.001851526418359074
25.58864797781504	0.001851572490609145
25.60443757650464	0.001851620348454988
25.62022717519423	0.001851671094023125
25.63601677388383	0.001851723761504197
25.65180637257343	0.001851777308925219
25.66759597126303	0.001851832703089822
25.68338556995263	0.001851890863108963
25.69917516864223	0.001851951429293955
25.71496476733183	0.001852014028336847
25.73075436602143	0.00185207945318137
25.74654396471102	0.001852148272810805
25.76233356340062	0.001852219919145713
25.77812316209022	0.001852293547920389
25.79391276077982	0.00185237005649244
25.80970235946942	0.001852449643017673
25.82549195815902	0.001852531293351135
25.84128155684862	0.00185261600762474
25.85707115553822	0.001852704145152109
25.87286075422781	0.001852795940967
25.88865035291741	0.001852890970376397
25.90443995160701	0.001852988530108542
25.92022955029661	0.001853089295460442
25.93601914898621	0.001853195100514393
25.95180874767581	0.001853304407918843
25.96759834636541	0.001853416855816623
25.983387945055	0.001853533763660194
25.9991775437446	0.00185365557456994
26.0149671424342	0.001853782392895794
26.0307567411238	0.001853913137530431
26.0465463398134	0.001854048667986003
26.062335938503	0.001854190350666618
26.07812553719259	0.001854336722558972
26.0939151358822	0.001854488484231063
26.10970473457179	0.001854647352097
26.12549433326139	0.001854813343567505
26.14128393195099	0.00185498608981096
26.15707353064059	0.001855165513967389
26.17286312933019	0.001855353580948202
26.18865272801979	0.001855551823171553
26.20444232670939	0.001855758831766569
26.22023192539898	0.001855975581454881
26.23602152408858	0.001856203159384958
26.25181112277818	0.001856443170810487
26.26760072146778	0.001856697601921654
26.28339032015738	0.001856965882366625
26.29917991884698	0.001857249511980199
26.31496951753658	0.001857552322011638
26.33075911622618	0.001857874426811802
26.34654871491577	0.001858218262613526
26.36233831360537	0.001858586986890874
26.37812791229497	0.001858981690383506
26.39391751098457	0.001859404310433543
26.40970710967417	0.001859855721486715
26.42549670836377	0.001860340694664249
26.44128630705337	0.001860866746100167
26.45707590574297	0.001861433310292986
26.47286550443256	0.001862040802139362
26.48865510312216	0.001862694748077522
26.50444470181176	0.001863402264175997
26.52023430050136	0.001864172957421747
26.53602389919096	0.001865004608430778
26.55181349788056	0.001865891648399945
26.56760309657016	0.001866848256181438
26.58339269525975	0.001867883747078779
26.59918229394936	0.001868995138499341
26.61497189263895	0.001870190012436707
26.63076149132855	0.001871488795043863
26.64655109001815	0.001872899109744797
26.66234068870775	0.001874408545149635
26.67813028739735	0.001876023535121109
26.69391988608695	0.001877762637921676
26.70970948477654	0.00187963202482237
26.72549908346614	0.001881629396931489
26.74128868215574	0.001883770531310706
26.75707828084534	0.001886066691274063
26.77286787953494	0.00188852292609444
26.78865747822454	0.001891131718866613
26.80444707691414	0.00189390307912922
26.82023667560373	0.001896862161676946
26.83602627429333	0.001900018363066302
26.85181587298293	0.001903355998201582
26.86760547167253	0.001906876773013265
26.88339507036213	0.001910611598737408
26.89918466905173	0.001914585528767071
26.91497426774133	0.001918789219552523
26.93076386643093	0.001923200319365832
26.94655346512052	0.001927831378858172
26.96234306381012	0.001932722061979338
26.97813266249972	0.001937852186954595
26.99392226118932	0.001943195440425377
27.00971185987892	0.001948774872192297
27.02550145856852	0.00195464370847561
27.04129105725812	0.001960758809194157
27.05708065594772	0.001967076300876676
27.07287025463731	0.001973606781083483
27.08865985332691	0.001980385376186127
27.10444945201651	0.001987418732940036
27.12023905070611	0.001994633216342092
27.13602864939571	0.002002021777139549
27.15181824808531	0.002009633014007894
27.16760784677491	0.002017425913984983
27.1833974454645	0.002025361128383291
27.19918704415411	0.002033410716258556
27.2149766428437	0.002041573028373995
27.2307662415333	0.002049833781505259
27.2465558402229	0.002058111396970242
27.2623454389125	0.002066356247181126
27.2781350376021	0.002074600410536709
27.2939246362917	0.002082791671063264
27.30971423498129	0.002090857461712238
27.32550383367089	0.002098749202274018
27.34129343236049	0.002106457600566341
27.35708303105009	0.00211395373236763
27.37287262973969	0.002121151540856908
27.38866222842929	0.002128020597942061
27.40445182711889	0.002134571293249234
27.42024142580848	0.002140765056131328
27.43603102449808	0.00214653481165951
27.45182062318768	0.002151844963279191
27.46761022187728	0.002156729519162722
27.48339982056688	0.002161195523333416
27.49918941925648	0.002165199401873316
27.51497901794608	0.002168710662598101
27.53076861663568	0.002171766876392356
27.54655821532527	0.002174380213579648
27.56234781401487	0.00217655668717414
27.57813741270447	0.002178295773134187
27.59392701139407	0.002179613229503817
27.60971661008367	0.002180539143709153
27.62550620877327	0.00218108550879529
27.64129580746287	0.002181267327950955
27.65708540615247	0.002181108779132935
27.67287500484206	0.002180626460169529
27.68866460353166	0.002179833402381213
27.70445420222126	0.002178752167436085
27.72024380091086	0.002177392688207961
27.73603339960046	0.002175755882618264
27.75182299829006	0.002173865282996326
27.76761259697966	0.002171739544338679
27.78340219566925	0.00216937744806372
27.79919179435886	0.00216677727616684
27.81498139304845	0.002163935021579888
27.83077099173805	0.002160872777932821
27.84656059042765	0.002157605456902933
27.86235018911725	0.002154108103467702
27.87813978780685	0.002150380659921395
27.89392938649645	0.002146463662829212
27.90971898518604	0.002142325670269396
27.92550858387564	0.0021379434759862
27.94129818256524	0.002133328604810674
27.95708778125484	0.002128501680856319
27.97287737994444	0.002123478917376442
27.98866697863404	0.002118228819226115
28.00445657732364	0.002112756324287229
28.02024617601323	0.002107108361952282
28.03603577470284	0.002101280943542014
28.05182537339243	0.002095251878768078
28.06761497208203	0.002089005773425466
28.08340457077163	0.002082615224722731
28.09919416946123	0.002076125492853555
28.11498376815083	0.002069491221755712
28.13077336684043	0.002062703761024648
28.14656296553002	0.002055825830322144
28.16235256421962	0.002048894164495232
28.17814216290922	0.002041914398791201
28.19393176159882	0.002034852637484194
28.20972136028842	0.002027773619144001
28.22551095897802	0.002020745921742644
28.24130055766762	0.002013744269978352
28.25709015635722	0.002006767448322905
28.27287975504681	0.001999861329318468
28.28866935373641	0.001993063931609878
28.30445895242601	0.001986384487895797
28.32024855111561	0.001979801568745465
28.33603814980521	0.001973375895573076
28.35182774849481	0.001967144835989517
28.36761734718441	0.001961083578450629
28.383406945874	0.001955174085284319
28.39919654456361	0.00194945240492971
28.4149861432532	0.001943963142359695
28.4307757419428	0.001938712949149003
28.4465653406324	0.001933648069283009
28.462354939322	0.001928774948899172
28.4781445380116	0.001924151856596838
28.4939341367012	0.001919751511935393
28.50972373539079	0.001915545984809434
28.52551333408039	0.001911555513636958
28.54130293276999	0.001907790459589414
28.55709253145959	0.001904257548301973
28.57288213014919	0.001900916196655463
28.58867172883879	0.001897745393065653
28.60446132752839	0.001894769287682395
28.62025092621798	0.001891987087059279
28.63604052490759	0.001889374905965157
28.65183012359718	0.001886913674855798
28.66761972228678	0.001884607153062966
28.68340932097638	0.001882459704189203
28.69919891966598	0.001880457038806878
28.71498851835558	0.001878580968746775
28.73077811704518	0.001876834373856263
28.74656771573477	0.001875213850800219
28.76235731442437	0.001873704347555411
28.77814691311397	0.001872285576750669
28.79393651180357	0.001870965896976544
28.80972611049317	0.001869753916378974
28.82551570918277	0.00186862872522266
28.84130530787237	0.001867572355030901
28.85709490656197	0.001866589542872808
28.87288450525156	0.001865681422440899
28.88867410394116	0.001864828940711149
28.90446370263076	0.001864024252706799
28.92025330132036	0.001863278299141818
28.93604290000996	0.001862589584024048
28.95183249869956	0.00186194700586544
28.96762209738916	0.001861343410285884
28.98341169607875	0.001860778944990069
28.99920129476836	0.001860255163458903
29.01499089345795	0.001859769448435054
29.03078049214755	0.001859313199847306
29.04657009083715	0.001858885838974478
29.06235968952675	0.001858486180044523
29.07814928821635	0.001858111611868021
29.09393888690595	0.001857761006397807
29.10972848559554	0.001857432001621923
29.12551808428514	0.001857125255794267
29.14130768297474	0.001856838884493726
29.15709728166434	0.00185656822347144
29.17288688035394	0.00185631298976859
29.18867647904354	0.001856075088526816
29.20446607773314	0.0018558522708974
29.22025567642274	0.001855641798798305
29.23604527511234	0.001855442940271087
29.25183487380193	0.001855255900129325
29.26762447249153	0.001855080454733872
29.28341407118113	0.001854914166745192
29.29920366987073	0.001854756621563795
29.31499326856033	0.001854608478520541
29.33078286724993	0.001854468986079076
29.34657246593952	0.001854336627969373
29.36236206462912	0.001854210883301933
29.37815166331872	0.001854092307727507
29.39394126200832	0.001853980586445211
29.40973086069792	0.001853873370318965
29.42552045938752	0.001853771476730777
29.44131005807712	0.001853675534048798
29.45709965676672	0.001853584463067429
29.47288925545632	0.001853498101650099
29.48867885414591	0.001853416289659545
29.50446845283551	0.001853338487883797
29.52025805152511	0.001853264719219195
29.53604765021471	0.001853194502382382
29.55183724890431	0.001853127332316343
29.56762684759391	0.001853063495340849
29.5834164462835	0.001853003565674407
29.59920604497311	0.001852946207959154
29.6149956436627	0.001852891307066738
29.6307852423523	0.001852839572670599
29.6465748410419	0.001852789647440627
29.6623644397315	0.001852741193625234
29.6781540384211	0.001852694443443147
29.6939436371107	0.0018526500932509
29.70973323580029	0.001852608544194983
29.72552283448989	0.001852568722045857
29.74131243317949	0.001852530211036471
29.75710203186909	0.001852492969280513
29.77289163055869	0.001852458080458395
29.78868122924829	0.001852424707263127
29.80447082793789	0.001852391912471593
29.82026042662749	0.001852360677432258
29.83605002531709	0.001852330830453652
29.85183962400668	0.001852301968661728
29.86762922269628	0.001852273803333332
29.88341882138588	0.001852246859477513
29.89920842007548	0.00185222155643816
29.91499801876508	0.001852197089843423
29.93078761745468	0.001852172852154959
29.94657721614427	0.001852149558110479
29.96236681483387	0.001852127118171769
29.97815641352347	0.001852105305023362
29.99394601221307	0.001852084316994157
30.00973561090267	0.001852063402294413
30.02552520959227	0.001852042841989103
30.04131480828187	0.00185202298806295
30.05710440697147	0.001852002561634346
30.07289400566107	0.001851982263649791
30.08868360435066	0.001851962932722969
30.10447320304026	0.001851943436378939
30.12026280172986	0.00185192400544948
30.13605240041946	0.001851904789090475
30.15184199910906	0.001851886058805548
30.16763159779866	0.001851867533500991
30.18342119648825	0.001851849546806017
30.19921079517786	0.001851831236231021
30.21500039386745	0.001851812431887477
30.23078999255705	0.001851794670750606
30.24657959124665	0.001851776882511689
30.26236918993625	0.001851758477750849
30.27815878862585	0.001851740575314784
30.29394838731545	0.001851722970206127
30.30973798600504	0.001851704584600205
30.32552758469464	0.001851685496884054
30.34131718338424	0.001851666358541979
30.35710678207384	0.001851647167180233
30.37289638076344	0.001851627863852244
30.38868597945304	0.001851608504989926
30.40447557814264	0.001851588954651015
30.42026517683224	0.001851569786886714
30.43605477552184	0.001851550948571424
30.45184437421143	0.001851532198416699
30.46763397290103	0.001851513207617818
30.48342357159063	0.001851493933677989
30.49921317028023	0.001851474730354169
30.51500276896983	0.001851455439973906
30.53079236765943	0.00185143630029451
30.54658196634902	0.001851417605652319
30.56237156503863	0.001851398591693291
30.57816116372822	0.001851379272904536
30.59395076241782	0.001851360216332038
30.60974036110742	0.001851340594636035
30.62552995979702	0.001851320428791362
30.64131955848662	0.001851300467641853
30.65710915717622	0.001851281137310353
30.67289875586582	0.001851261708469721
30.68868835455541	0.001851242040703476
30.70447795324501	0.001851222772285789
30.72026755193461	0.001851203806031908
30.73605715062421	0.001851185240502738
30.75184674931381	0.001851166885206336
30.76763634800341	0.001851148539669342
30.783425946693	0.001851130234442649
30.79921554538261	0.001851112158772783
30.8150051440722	0.00185109470217544
30.8307947427618	0.001851077508849814
30.8465843414514	0.00185106035430718
30.862373940141	0.001851042977263948
30.8781635388306	0.001851025649340959
30.8939531375202	0.001851009399236838
30.9097427362098	0.0018509930812612
30.92553233489939	0.001850976484611746
30.94132193358899	0.001850960322380325
30.95711153227859	0.00185094423034758
30.97290113096819	0.001850928346630484
30.98869072965779	0.001850913295604341
31.00448032834739	0.001850898941984878
31.02026992703699	0.001850884327156798
31.03605952572659	0.00185086994424833
31.05184912441618	0.001850856068991567
31.06763872310578	0.001850841732153808
31.08342832179538	0.001850827273760347
31.09921792048498	0.00185081374225767
31.11500751917458	0.001850800966590008
31.13079711786418	0.001850788100272972
31.14658671655377	0.001850775362448975
31.16237631524338	0.001850762983040638
[truncated: 11,735 more rows]
[truncated: 2 more columns]
