# Supplementary material for: Tailored design of protein nanoparticle scaffolds for multivalent presentation of viral glycoprotein antigens
Source: eLife. 2020 Aug 4;9:e57659. doi: 10.7554/eLife.57659 (PMC7402677; doi:10.7554/eLife.57659)
Supplement: Figure 2—source data 6. [file elife-57659-fig2-data6.txt]

0.014899 371.309295679442 263.95868978039
0.015507 387.964720787693 173.203323445364
0.016115 362.715504206176 152.551366425771
0.016724 362.005662287292 138.080328360678
0.017332 370.356478646309 107.585306251293
0.017940 367.494244448794 90.314689275821
0.018548 363.984542313362 77.5295574871742
0.019156 366.501760012932 58.4503274732704
0.019764 357.248173591799 45.7454388640332
0.020372 358.585573270796 51.9756312803953
0.020980 355.948439589151 38.4059115951265
0.021589 350.147025360902 32.2507382101183
0.022197 348.832424307594 30.7890828843325
0.022805 343.241422519002 25.0968033352644
0.023413 345.698013959873 20.3613182709615
0.024021 346.598602235356 20.4378675097053
0.024629 347.383205284447 19.2009978421054
0.025237 342.629272554756 16.2616725115626
0.025845 342.214472476396 16.1869702029871
0.026454 337.203877717083 14.8088171709367
0.027062 337.81609555414 11.7152469067028
0.027670 328.507624746326 12.2618146881277
0.028278 328.676703487157 10.2813678643177
0.028886 320.568716705838 9.34892004353191
0.029494 312.323698350823 9.28628876411867
0.030102 309.914879618672 7.44947700444333
0.030710 298.466082623965 6.9532722719797
0.031319 306.184622640159 7.14211672162638
0.031927 298.618760540768 5.89213432490747
0.032535 294.153808782532 5.36722417185063
0.033143 292.935215094453 5.10876416745717
0.033751 285.252386409104 4.50114095435537
0.034359 284.720942588916 4.12826872379716
0.034967 277.272339434325 3.90322122453574
0.035575 279.124455584932 4.09998256592461
0.036184 272.56876045755 3.6449071061812
0.036792 271.52385355512 3.98799214447959
0.037400 266.674670069417 3.49541224967226
0.038008 264.529326615807 3.29449397490192
0.038616 262.348739297767 3.34942570923004
0.039224 253.509996059185 2.97720433788662
0.039832 247.545015668346 3.46653827511474
0.040440 244.717533535446 3.03941209687908
0.041049 241.350056709796 2.98274171428603
0.041657 238.129486595951 2.67893869505559
0.042265 236.611641667069 3.40774593531622
0.042873 235.545350934768 2.80412970507381
0.043481 231.427191488021 2.81158622517065
0.044089 227.522159376643 3.30553091174474
0.044697 227.515537786361 2.89264363167364
0.045305 221.102039011012 2.74514671933585
0.045914 218.210726564522 3.20240106093527
0.046522 210.833048918845 2.75647324978787
0.047130 209.315302133097 2.67134224389138
0.047738 204.847872305626 2.95503482444352
0.048346 200.729723044286 2.631805783214
0.048954 200.198847900958 2.60288301961404
0.049562 198.354959262377 2.48202516438479
0.050170 193.342206741983 2.7453164132009
0.050779 192.594672346377 2.58006409333437
0.051387 187.811404294654 2.70128921082803
0.051995 184.52062932689 2.354631638102
0.052603 182.34557073547 2.47732444671142
0.053211 177.414602727466 2.43754574236737
0.053819 171.580433030626 2.5178345073255
0.054427 169.659390765905 2.39379971432273
0.055035 164.427412534459 2.19643486676305
0.055644 162.420011521604 2.34508577131696
0.056252 158.876282548137 2.30048096184728
0.056860 158.157593016333 2.46012911782507
0.057468 155.456263154825 2.1955272461205
0.058076 153.688280486368 2.33747040444642
0.058684 148.26774672692 2.224656445224
0.059292 146.631093083702 2.20546125574587
0.059900 141.976396963186 2.24942751462986
0.060509 140.477876531624 2.2825694140662
0.061117 136.201727533351 2.14224146246583
0.061725 136.550055201604 2.22901024027406
0.062333 132.777524702405 2.34154262018388
0.062941 129.813609711682 2.19465329389448
0.063549 127.593003679583 2.16465546842074
0.064157 123.270317727919 2.10131053996125
0.064765 122.828303157621 2.10048083236851
0.065374 120.904851999054 2.02992525353052
0.065982 117.687343815571 1.97335570136885
0.066590 115.065788756046 1.94137686160347
0.067198 112.183786294575 2.03624327264807
0.067806 108.433338165192 1.93918675274431
0.068414 104.470629033339 2.04100831772015
0.069022 104.439972003138 1.9618243988359
0.069630 100.66681454159 2.01150442892031
0.070238 102.421933139845 1.94699657714658
0.070847 96.7781386881662 2.16986901372602
0.071455 96.9474602469432 2.02525397191822
0.072063 94.5497736976411 1.96535226278361
0.072671 93.9249576282268 1.87356155396656
0.073279 90.2491257491156 1.7836418723432
0.073887 89.6318594851887 1.92222710955738
0.074495 86.8655911561435 1.83523153813522
0.075103 86.2305315945222 1.80132437019266
0.075712 83.3081697680458 1.6965501373325
0.076320 82.6132937171819 2.00925595420853
0.076928 78.9522778553384 1.8422740636928
0.077536 80.3559595048975 1.76026327869779
0.078144 76.2658154944081 1.7253415486938
0.078752 77.2220319719388 1.72122797332137
0.079360 73.5060601002946 1.67600069996236
0.079968 71.4562867793097 1.71249343281883
0.080576 70.0997071260225 1.79969956692148
0.081185 67.7030447495192 1.79697941348038
0.081793 66.9274628907496 1.67638838857789
0.082401 66.9844390748493 1.70859019856954
0.083009 65.1326796060351 1.67225990586741
0.083617 64.640114653582 1.67556771406011
0.084225 63.9827805209818 1.62311210648345
0.084833 61.5520626270102 1.51928909486498
0.085441 59.5236262521902 1.61892880165886
0.086049 57.2565298674138 1.64084157431109
0.086658 57.7709084491775 1.51320786144692
0.087266 56.4123116339767 1.61126947000798
0.087874 55.4834371953513 1.67282763827536
0.088482 53.9538435253076 1.45665495151505
0.089090 53.063585099272 1.65269767894562
0.089698 50.8350360116777 1.57932537995991
0.090306 50.8824311345653 1.59204053633083
0.090914 51.3450995240627 1.65770909226066
0.091522 49.6216805278024 1.53291847980283
0.092131 53.0924581541114 1.55634103530694
0.092739 48.5897332573631 1.67511057808415
0.093347 47.7924089385602 1.50004158412945
0.093955 44.1944089443979 1.50249162252616
0.094563 45.7064505804517 1.54392060864541
0.095171 44.3822811033783 1.57834408683587
0.095779 44.9242092608325 1.44811353791158
0.096387 44.1297584704635 1.49645387526178
0.096995 44.8640055503163 1.59389008419777
0.097604 42.4873122044133 1.45978422777581
0.098212 42.8322410908763 1.57150764693935
0.098820 41.5014953050992 1.52514399376023
0.099428 40.346291868326 1.39892459465148
0.100036 41.1114996800438 1.58834462774277
0.100644 38.1863237571781 1.46728080224024
0.101252 40.0766634251436 1.50778649717479
0.101860 38.7523693498661 1.47116961709805
0.102468 39.0828294528023 1.49801881719763
0.103077 38.4589712923806 1.62398973020533
0.103685 38.1209426110648 1.52454287913051
0.104293 38.4846362584111 1.46208134653305
0.104901 36.5645040868319 1.39300546474734
0.105509 37.6908688769208 1.55847543145578
0.106117 35.7952701199493 1.34655393261191
0.106725 35.162259702345 1.44904496914248
0.107333 35.5014234064473 1.47632342303877
0.107941 33.7741591741707 1.51125082711321
0.108550 34.2710611405808 1.43516072607927
0.109158 33.5082025823941 1.48671854850974
0.109766 32.3469240251745 1.40827464346614
0.110374 32.7094818069012 1.38553293526066
0.110982 33.0727289370426 1.54420167935678
0.111590 32.9916034648611 1.44620202207367
0.112198 33.017756375829 1.40528801136673
0.112806 29.786361791702 1.41862674960557
0.113414 32.3495784324382 1.36557088574389
0.114022 31.7479896870407 1.35372861429903
0.114631 29.5323170152459 1.31320123032628
0.115239 30.6249084221598 1.27666438925852
0.115847 28.9118125582421 1.24518562736399
0.116455 29.7059519449648 1.44942296712053
0.117063 29.6025944272267 1.36103228845646
0.117671 28.156839932084 1.3012952372342
0.118279 29.5189960491099 1.33759828535208
0.118887 28.8220523622667 1.30500726771335
0.119495 29.0474031384671 1.32413876588376
0.120103 28.283065243048 1.34510265531922
0.120712 29.0463657607459 1.28895365561036
0.121320 28.1733412898856 1.23870455940623
0.121928 28.9824791696581 1.38521189248699
0.122536 27.7770342833927 1.33841244867448
0.123144 28.7623918523047 1.40419228914496
0.123752 24.8355341284564 1.31240295393647
0.124360 27.1484015677857 1.32652671552756
0.124968 26.124223629718 1.28333019036846
0.125576 26.8472910811911 1.36486178031322
0.126184 27.3119843949229 1.36103397787518
0.126793 27.2188054314023 1.32113346297
0.127401 26.8352544627518 1.3770240850964
0.128009 26.1480502306806 1.32100952289019
0.128617 25.0768185460503 2.77345006537971
0.129225 24.6769322501206 1.34363916395821
0.129833 25.226569058006 1.56589743829156
0.130441 25.274887589509 2.34883210848031
0.131049 25.5155354278292 1.35328799920293
0.131657 25.1117352798919 1.87865811629021
0.132265 23.6281328092855 1.27353885054122
0.132873 24.7199758042227 1.33028826025607
0.133482 25.0161282446955 1.30797888362536
0.134090 24.1631462158247 1.324746481367
0.134698 24.2223701263911 1.31026074656006
0.135306 23.4596583529078 1.29864874895765
0.135914 22.3208504735832 1.34059298978244
0.136522 22.9510984658159 1.36173524178668
0.137130 22.6808606731407 1.38211263897775
0.137738 21.694238110966 1.29310009111934
0.138346 22.075217251078 1.36508197577271
0.138954 23.0181068146419 1.29039891942254
0.139562 23.4686046677744 1.30915949184233
0.140171 21.7720136543221 1.3676248890078
0.140779 23.0819418244254 1.30076756425398
0.141387 20.2530385070453 1.39739626150297
0.141995 22.0343204275977 1.35900677843172
0.142603 21.4357979274616 1.34106742195368
0.143211 21.8117462321669 1.35266638283383
0.143819 22.8176088539804 1.38745615425026
0.144427 22.5462230196561 1.22732804086856
0.145035 20.3393896036398 1.35051733843625
0.145643 20.3581607072469 1.3382804629898
0.146251 19.7914114195928 1.31192495214992
0.146860 20.0074783647962 1.34296121073592
0.147468 20.6057936634235 1.44208463342535
0.148076 20.9815725564394 1.33903085185912
0.148684 21.676175315821 1.38156519770122
0.149292 19.9504803511541 1.4301612426189
0.149900 20.2279303239628 1.38910201913064
0.150508 19.0779952824147 1.4015074656807
0.151116 19.6637588987035 1.37445600171154
0.151724 20.064800092877 1.3489677320545
0.152332 18.8847824722077 1.34988963339404
0.152940 18.8154990119149 1.37884527818238
0.153548 19.5263813563108 1.26759194661115
0.154156 17.0908197057091 1.42640188178554
0.154765 17.141624527122 1.36408126212642
0.155373 17.023523546271 1.36830049612716
0.155981 18.7421389902682 1.33761763858677
0.156589 17.0626263892023 1.4049370688545
0.157197 17.7553541972872 1.37022365050471
0.157805 17.0212769930501 1.38713116588006
0.158413 15.966174645113 1.33651636946085
0.159021 17.19166705792 1.26701964493559
0.159629 17.2551693628335 1.34465976925758
0.160237 15.6571712321799 1.27100251057298
0.160845 15.6525083259873 1.30425226876092
0.161453 16.3611586724146 1.32693517053058
0.162061 14.8150149052606 1.32275584664917
0.162670 15.8782303814927 1.21490863234145
0.163278 16.9807196040397 1.27304807299212
0.163886 16.0213925264377 1.24986507730657
0.164494 15.2362751413067 1.22969539317416
0.165102 15.7281747184379 1.18444533424579
0.165710 14.1442287222368 1.27400535594152
0.166318 14.8672914096864 1.19892624365435
0.166926 13.6453054235207 1.31781949949313
0.167534 14.9465811388776 1.26197111709211
0.168142 12.5159781094201 1.29568740212684
0.168750 14.664393609763 1.27462505324942
0.169358 14.0118073973057 1.23902945966169
0.169966 14.2459102935724 1.24434053888929
0.170574 14.7160958149448 1.22110001581658
0.171183 13.8849327311941 1.22366377523681
0.171791 13.0974160537695 1.18443692094771
0.172399 13.0889153828455 1.20806847145327
0.173007 11.1600872343408 1.16841167915354
0.173615 13.1146339383769 1.22011635014808
0.174223 11.4503826179672 1.16142234980175
0.174831 13.0194547092401 1.16391282422164
0.175439 11.6029197853171 1.15729965462684
0.176047 12.3998405204128 1.21155097054082
0.176655 11.6677624113852 1.18662944418829
0.177263 12.7964144388754 1.25465126963036
0.177871 11.7305800810293 1.21283223784015
0.178479 11.8697309866139 1.22482951362338
0.179087 11.5425776072111 1.17937122498078
0.179695 11.0818142487729 1.20588567461728
0.180304 10.9500181003184 1.19106384424735
0.180912 11.213462550004 1.17361670235229
0.181520 10.7033397562735 1.25960985938214
0.182128 11.141125021043 1.28247234658886
0.182736 11.0214232484169 1.15247133228547
0.183344 10.0740835887048 1.25590740701658
0.183952 10.3861914455707 1.13293109348618
0.184560 9.12861015324469 1.17542838259968
0.185168 9.69506488510278 1.17401063683751
0.185776 9.32045927448348 1.15065947374026
0.186384 9.37203978171012 1.14413493700164
0.186992 9.44340313775026 1.15003804876937
0.187600 8.26250460926375 1.14598851486358
0.188208 8.59578932111777 1.16380819044182
0.188816 9.20829850105854 1.19342952208238
0.189424 8.85476053312567 1.16007284093096
0.190032 8.78333771438249 1.14212887627556
0.190641 8.93966856073882 1.18722023787739
0.191249 9.11445191768904 1.10144512507424
0.191857 8.3264066624672 1.10617003454636
0.192465 8.33315265179889 1.13863006662439
0.193073 8.28614260123721 1.08226574662693
0.193681 7.07136969176399 1.12429288411842
0.194289 7.23079541729633 1.14065531917187
0.194897 8.86247471950415 1.12808473885463
0.195505 7.62376160026473 1.07574234858662
0.196113 8.05627962462304 1.15728149482327
0.196721 7.27821083052094 1.0984274892693
0.197329 6.20795640275656 1.15080290498743
0.197937 6.22640524884863 1.16066580598837
0.198545 6.48939325425815 1.12744381722912
0.199153 5.84737540504992 1.15290241474432
0.199761 7.47090813273495 1.15449130903041
0.200369 6.99511412874451 1.10261484690077
0.200977 6.98707638363149 1.12309660114902
0.201585 6.5039554812414 1.14133996898378
0.202193 6.75381076089606 1.10994778541271
0.202802 5.18067971151466 1.12765293878305
0.203410 6.2825667737582 1.14511220174579
0.204018 6.13949889865271 1.1082007839897
0.204626 6.26283570401689 1.11890131797782
0.205234 6.67742733936318 1.14608861748912
0.205842 6.73574811923498 1.09801614460938
0.206450 5.40292545593524 1.06125420464686
0.207058 6.4432686026702 1.19316687945177
0.207666 5.43933734014436 0.999881922912505
0.208274 6.00848263840764 1.07860027577617
0.208882 6.33685762745279 1.08172759724755
0.209490 5.95564191761445 1.11578232237983
0.210098 5.87008462506735 1.10865885074809
0.210706 5.23064149813902 1.17859160065467
0.211314 5.69561490642895 1.09312701264368
0.211922 6.10988079062968 1.09392966434312
0.212530 5.98403458296707 1.14053125666452
0.213138 5.34721869403527 1.09690875822314
0.213746 5.24304290817128 1.19531176073556
0.214354 4.81857021645157 1.42838104437323
0.214962 6.53663793895229 1.1647357575473
0.215570 4.55562716456034 1.12161970619281
0.216178 5.57328392402552 1.17009432322349
0.216786 4.71549122495409 1.05244013903411
0.217394 4.22518170772882 1.14494571215794
0.218002 4.14748649762848 1.13737645449337
0.218610 4.78410693793545 1.14367274844194
0.219219 5.03326941591582 1.12982669136271
0.219827 4.33718370468636 1.10778186111425
0.220435 3.52496040199103 1.06137342910827
0.221043 4.50470578729812 1.0597946135377
0.221651 4.31862096453072 1.08617345093733
0.222259 4.89260829068652 1.09980155626781
0.222867 4.96105793101237 1.06542820772933
0.223475 4.27993927987434 1.17760533651827
0.224083 4.6015436525643 1.11178732721741
0.224691 4.36305612234608 1.14368638134618
0.225299 4.43816117780263 1.19584790004487
0.225907 4.48293701615236 1.09741390808455
0.226515 4.43412075526522 1.13294383938192
0.227123 5.48078981159263 1.17372932831667
0.227731 4.82645610864894 1.07862328036351
0.228339 4.69424015423182 1.12988844752474
0.228947 4.21629056101176 1.10832864654458
0.229555 4.63289662193754 1.06538048194363
0.230163 4.42457494395764 1.1224749777949
0.230771 4.37657021215837 1.09479835726829
0.231379 4.09383130609555 1.04866011581395
0.231987 4.82582930935679 1.08083742550576
0.232595 3.55110913983544 1.10953264371711
