# Supplementary material for: Tailored design of protein nanoparticle scaffolds for multivalent presentation of viral glycoprotein antigens
Source: eLife. 2020 Aug 4;9:e57659. doi: 10.7554/eLife.57659 (PMC7402677; doi:10.7554/eLife.57659)
Supplement: Figure 2—source data 7. [file elife-57659-fig2-data7.txt]

0.013075 376.77018987321 431.205276369446
0.013683 366.382539866708 565.682025904627
0.014291 397.646830539755 369.056255241913
0.014899 396.930244560377 434.531959618308
0.015507 383.618227819033 287.877197262524
0.016115 416.406190208952 336.115093054683
0.016724 397.301645013729 188.096965960068
0.017332 360.350132013475 232.523540466467
0.017940 377.693881605248 143.793354909319
0.018548 381.582419827192 158.299715283732
0.019156 399.660103981945 115.282821505433
0.019764 388.865413680642 114.243011088001
0.020372 378.167100386482 89.6106267819863
0.020980 364.964154883095 89.0152911220728
0.021589 371.997804381894 73.6384329791536
0.022197 396.429048846683 57.6847220096034
0.022805 373.003478234074 55.3540263014813
0.023413 371.745707479794 47.3864234649471
0.024021 348.245108990903 47.4326066636956
0.024629 356.119177731864 38.2898036815723
0.025237 364.33407459692 38.8689904036792
0.025845 365.482848104935 31.8573521435368
0.026454 359.413425386834 32.5577659863069
0.027062 337.392163172117 25.2011090517759
0.027670 337.453433471667 25.6596042498028
0.028278 336.611211239866 20.8194612016039
0.028886 320.561225544034 21.0102064793525
0.029494 322.203323622611 17.8302694092514
0.030102 323.844548232789 17.7416521877983
0.030710 323.990274234647 13.9101996649833
0.031319 306.451575259355 15.5845069249511
0.031927 305.984488987656 12.7190555827016
0.032535 300.122723570815 12.455485879027
0.033143 300.948943475343 11.2503940996773
0.033751 292.268975389251 11.1486651021639
0.034359 288.747897433977 10.6944467025061
0.034967 296.887775006989 11.1413651095595
0.035575 283.629855437374 10.5859918962816
0.036184 277.226864894716 9.64685501250496
0.036792 286.253328803362 9.17610069159131
0.037400 266.556437265889 8.18396481813826
0.038008 269.248773423117 8.5810602773996
0.038616 253.431495616482 8.23656533640392
0.039224 254.539138180514 8.76822335505713
0.039832 259.46514725249 7.75137100489784
0.040440 256.588845102966 7.61678863488581
0.041049 240.740908752588 8.22416245114672
0.041657 244.176933120438 7.84889822158085
0.042265 237.841301832983 8.36058933460077
0.042873 235.150584534055 7.74581193245701
0.043481 231.510190647136 6.6561017365264
0.044089 224.090044292118 6.97423146391416
0.044697 229.80710991792 6.52747671201173
0.045305 226.28338324127 7.06877311305044
0.045914 218.570134303779 6.95249048839946
0.046522 211.184359971939 6.52313065572315
0.047130 207.56417722446 6.23095138241988
0.047738 199.662153914962 6.70268822642137
0.048346 197.83963922719 6.10774589629634
0.048954 193.773234960462 5.73414525982142
0.049562 196.126935483463 6.85501799115189
0.050170 186.852234588534 5.41885671515582
0.050779 180.426056760632 6.32024778132729
0.051387 177.488635381949 5.66004108629699
0.051995 182.669814793528 6.13015965856225
0.052603 171.509460244675 5.31350560275193
0.053211 174.943211799747 5.9552322538345
0.053819 162.733179450486 5.29388461776564
0.054427 161.915671463606 13.2422813426924
0.055035 159.331329294716 5.73920626591459
0.055644 150.31281489483 6.19486539019007
0.056252 149.175154307965 5.18850059969186
0.056860 145.302618500199 5.42253110558509
0.057468 142.460703016287 4.74412634846911
0.058076 143.201490055789 4.70327201633068
0.058684 142.364971193176 4.63138523394087
0.059292 136.653662201282 5.03288002846794
0.059900 133.911151834013 4.49889834011202
0.060509 132.659155638356 5.13923341429493
0.061117 122.913976578408 4.70373029833834
0.061725 123.79571537001 4.84626177324042
0.062333 117.228126610343 4.80419552701687
0.062941 115.111518690869 4.49506287865525
0.063549 114.582131448184 4.65428506971888
0.064157 111.645557737221 4.89005715287605
0.064765 107.76254736031 4.85458423531624
0.065374 109.368245423741 4.84028012049959
0.065982 105.087808675934 4.57844983695104
0.066590 103.933213154634 4.93939398454256
0.067198 103.191918409483 4.48967656879312
0.067806 96.0753929686051 4.2724363448136
0.068414 96.1785815893661 5.02230586902455
0.069022 95.2811694369154 4.5999885974661
0.069630 92.4597771626078 4.38797470924117
0.070238 82.964897962088 4.50941011885861
0.070847 88.8392601250225 4.49485000238463
0.071455 86.8611024205033 4.67719647595133
0.072063 82.5185978113285 4.10181558703929
0.072671 88.7569482098098 3.92804278958565
0.073279 76.658546007694 4.0524956418975
0.073887 74.3010801020388 4.43474398645837
0.074495 80.5255554064348 4.09537078076439
0.075103 69.9194600740418 4.03106577154908
0.075712 73.0923002168818 3.87707573952498
0.076320 75.7222777667659 4.02645945609775
0.076928 73.2562134263808 4.39544034382071
0.077536 76.2896545076997 4.53278772674372
0.078144 71.5784553360318 3.99738948400948
0.078752 68.813539416503 4.39087967762185
0.079360 68.5302624300656 3.88147290867909
0.079968 65.7380117275376 3.91775451677162
0.080576 60.9371171521918 3.80818326737193
0.081185 56.7779439021541 4.16192902240655
0.081793 59.5572391565607 3.54430004487074
0.082401 54.7684785208583 3.66126517425472
0.083009 55.2779574653121 3.86902781440795
0.083617 56.2668838976646 3.75975827949346
0.084225 49.6451263016932 4.00323655224211
0.084833 51.7190510788114 3.44023992212006
0.085441 46.7210918850975 3.54410188310164
0.086049 50.3871354691213 3.34346895734268
0.086658 46.9661601302504 3.51274837258575
0.087266 48.3469152696047 3.25910522518878
0.087874 50.4173324355929 3.77345484007121
0.088482 44.8094591950732 3.39053690378503
0.089090 40.8926449360709 3.83261757639736
0.089698 44.798884497471 3.20187222809881
0.090306 35.3696994062239 3.5879454679711
0.090914 44.4298631346225 3.42931781868905
0.091522 37.9586990547936 3.44679498536947
0.092131 39.7840356644797 3.42728592322008
0.092739 37.0969221220229 3.91529066767638
0.093347 33.3016346368079 3.57182097936942
0.093955 34.3476649501227 3.61665942518415
0.094563 29.4773870867194 3.56705916800485
0.095171 28.7503986485356 3.43168171279787
0.095779 30.8368301838019 3.42782618758173
0.096387 35.3246865813797 3.46387727914447
0.096995 33.2634254082621 3.44496007199894
0.097604 30.4604953086793 3.3265436398389
0.098212 34.1077173781652 3.63651034037588
0.098820 31.2198062115505 3.46228563477855
0.099428 27.3082385107406 3.28461680323711
0.100036 28.5906853899211 3.21073601292472
0.100644 27.1692718469371 3.34003914366444
0.101252 29.0579588819449 3.30631034283192
0.101860 26.3915776849416 3.49947821785256
0.102468 29.5684454566557 3.27593772846649
0.103077 25.2272548073876 3.1420022281512
0.103685 25.2269433121549 3.26108407490272
0.104293 22.5129093567551 3.14283631292161
0.104901 27.4393332836129 3.01538281613738
0.105509 27.0901829907682 3.38660330364626
0.106117 23.0883370671342 3.00619006625552
0.106725 20.3991690200061 3.19047236544222
0.107333 18.8711438131124 3.2462575732855
0.107941 24.6766292150378 3.10268488589818
0.108550 25.4556837737975 3.10852793086973
0.109158 22.6321086993637 2.93554587404676
0.109766 20.4292562481181 3.23698381938538
0.110374 20.6262688542998 3.03285198956762
0.110982 21.7619405368216 3.02935488608903
0.111590 21.8760352232767 2.85993738640682
0.112198 19.8496019538057 2.90346315071822
0.112806 17.6411014113689 2.88646851899699
0.113414 19.9677553199055 3.21839838249492
0.114022 21.7200879959316 2.84775697795985
0.114631 23.8288335548807 3.11469510136885
0.115239 17.0483160423872 2.91574615475168
0.115847 18.1320161190747 3.13504351269485
0.116455 17.0389760045722 3.01023926486064
0.117063 15.8964221823678 3.06885654406565
0.117671 20.4585025483201 2.89596867106957
0.118279 17.6326455191605 2.87728553516744
0.118887 17.5034979711103 2.79442608041579
0.119495 24.6663243784293 2.80671543779686
0.120103 15.0280800274697 2.90935051585626
0.120712 16.7335928450136 2.93797600425332
0.121320 15.5471122574387 2.80345010567076
0.121928 15.0151087438529 2.85786740757913
0.122536 18.3581199750771 2.88086475081262
0.123144 16.7607606710272 2.76732490508569
0.123752 17.2141891856062 3.06118953529788
0.124360 17.3946142671937 2.80940235476453
0.124968 15.0197870546503 2.91495506764728
0.125576 18.244086660387 2.78676142153853
0.126184 14.1827776207604 2.89270941134893
0.126793 14.9872421046221 2.82201949028954
0.127401 19.805558858216 2.88143542889275
0.128009 16.300651949283 2.8016227886406
0.128617 15.9538837049638 2.913941538795
0.129225 16.443629543491 2.76595838513846
0.129833 15.9132148157731 2.75734485063243
0.130441 14.1575652411022 2.51772006737532
0.131049 19.0572694600375 2.83701976368169
0.131657 14.4498014309508 2.9004524929772
0.132265 14.5317999155445 2.90320947620517
0.132873 12.8917562807634 2.78687415285411
0.133482 15.6762588328545 2.68756985876058
0.134090 11.6745804608594 2.7048771552831
0.134698 15.7925223515496 2.92174236792681
0.135306 12.8979363853271 2.84287485856014
0.135914 10.3037744894225 2.68992092314161
0.136522 10.585317034745 2.86214401343986
0.137130 12.02150250251 2.5824027142406
0.137738 10.1718703193063 2.86995637137146
0.138346 10.088085685491 2.65252450491961
0.138954 10.0262322214564 2.82951212858534
0.139562 9.89989548474745 2.65532273662834
0.140171 11.0069840439367 2.78835754636478
0.140779 8.69324466286172 2.6383170212844
0.141387 8.56213933193803 2.84426653873817
0.141995 6.83279432846514 2.59920835851118
0.142603 7.39276818733013 2.71267857388953
0.143211 7.73625908559671 2.73419305860056
0.143819 8.09619654678596 2.69940798785132
0.144427 6.80355858096401 2.59179519208494
0.145035 7.33528568876068 2.62779718272252
0.145643 10.0241696307366 2.52762938300599
0.146251 10.5622773195879 2.55133370960856
0.146860 10.23543020342 2.74187717962734
0.147468 10.5665146615147 2.49134372336322
0.148076 10.8941262287913 2.63725380757981
0.148684 11.0663353383782 2.54515452795343
0.149292 11.4538100639848 2.56025867889058
0.149900 13.4523104414284 2.59235610680395
0.150508 10.3247497247304 2.67537136535
0.151116 9.71918572303612 2.4766827717842
0.151724 7.80638049177714 2.58009167933081
0.152332 5.7773166783427 2.58863844094169
0.152940 8.29923225535209 2.7580020425826
0.153548 5.28508507848641 2.5174895769478
0.154156 10.0295835121244 2.54601008377879
0.154765 9.52416173007447 2.437140700982
0.155373 5.50655341635217 2.57001081345499
0.155981 3.93641341614759 2.38889203620566
0.156589 5.96010564051292 2.55349785420503
0.157197 5.03996722548079 2.44537752845153
0.157805 4.09290162476927 2.63367197959657
0.158413 7.06284474392069 2.50714203033658
0.159021 8.46867448649298 2.53955502181559
0.159629 9.18401366516479 2.54274033210146
0.160237 9.4439992263763 2.47369892947566
0.160845 4.18794528565972 2.58974134584851
0.161453 6.95458760931128 2.62390248070362
0.162061 2.12784290937937 2.41191337041353
0.162670 4.24741437761362 2.5522037892997
0.163278 1.17711417293717 2.48742108988443
0.163886 1.60829326275138 2.43938457512833
0.164494 1.19944648680596 2.46985123446429
0.165102 6.90964934921865 2.35817156613721
0.165710 2.44507462413925 2.42656587167203
0.166318 5.84567908920163 2.37916079983458
0.166926 6.46896760901657 2.45431545142343
0.167534 2.04453359523022 2.38162809032625
0.168142 2.32130943329654 2.55595779345136
0.168750 3.19860150392045 2.5080787393852
0.169358 1.04629951336583 2.47123515302219
0.169966 4.26944052177764 2.43299722657235
0.170574 4.10748812622556 2.34127722058612
0.171183 4.81776588009348 2.36731845889367
0.171791 8.28534690146931 2.43706729811433
0.172399 6.55315579405373 2.75615933046934
0.173007 3.45628661884897 2.34456802588093
0.173615 1.61634022410134 3.8512912287
0.174223 2.38376408860416 2.30129264000815
0.174831 4.18653046875657 2.36140126924491
0.175439 6.27510284036133 2.16840430638829
0.176047 3.57847426598742 2.36451131527108
0.176655 7.85665245771419 2.27172628641992
0.177263 4.28989014539591 2.37405509455588
0.177871 2.15111292919265 2.3268996382047
0.178479 3.76246764708892 2.47034459601947
0.179087 5.86052554265875 2.26062305795138
0.179695 6.09948590391209 2.30006585196511
0.180304 8.45929544868183 2.22885712150842
0.180912 4.87475118791761 2.34970123308299
0.181520 3.55931264812141 2.22163615731523
0.182128 4.79130203552154 2.41061474496574
0.182736 2.45747696634379 2.16742284872444
0.183344 4.92880010357322 2.45931180650258
0.183952 -0.279852335433784 2.298101099301
0.184560 1.63560889811286 3.10135886916886
0.185168 3.59110517471255 4.23010856316101
0.185776 1.30212731224226 7.28788132866612
0.186384 3.48768584140795 11.2241518128743
0.186992 1.43779472759261 3.41785301499637
0.187600 1.82891378202618 6.43309143261126
0.188208 -1.23801872901693 4.8455809974296
0.188816 2.96784851094015 6.74634552382283
0.189424 1.141676629479 2.2548890970207
0.190032 4.09278216805031 2.32036831876536
0.190641 1.31443816116751 2.14298628811383
0.191249 1.90003384450299 2.20695039978812
0.191857 2.54428211062697 2.27157674936202
0.192465 1.08797093651165 2.11181854517554
0.193073 0.755787121319426 2.14463938307644
0.193681 0.123694048463817 2.11726551513463
0.194289 -1.33082079739715 2.177826587198
0.194897 0.928479468196133 2.32007107947344
0.195505 2.02031029115322 2.24748447998921
0.196113 -0.892736880058815 2.23624132966144
0.196721 -0.0342818080350286 2.12991624407555
0.197329 0.125368976446511 2.24002763788219
0.197937 1.91709975536758 2.1998292393184
0.198545 -1.21313763827975 2.19420018612021
0.199153 3.8724212873996 2.13402507587158
0.199761 -1.09907777362611 2.13904268739573
0.200369 0.929046628639949 2.15790868725341
