# Supplementary material for: Tailored design of protein nanoparticle scaffolds for multivalent presentation of viral glycoprotein antigens
Source: eLife. 2020 Aug 4;9:e57659. doi: 10.7554/eLife.57659 (PMC7402677; doi:10.7554/eLife.57659)
Supplement: Figure 2—source data 8. [file elife-57659-fig2-data8.txt]

0.012467 245.326500 223.501176
0.013075 250.990000 305.152230
0.013683 262.237000 420.801885
0.014291 241.989500 262.414827
0.014899 243.315000 304.321660
0.015507 267.123500 205.028946
0.016115 239.451500 239.737998
0.016723 249.818500 134.553696
0.017331 276.330000 162.989037
0.017939 242.037500 100.741063
0.018547 238.321000 107.579967
0.019155 239.957000 81.718002
0.019763 243.433500 79.498344
0.020371 233.614000 62.436584
0.020979 232.927000 61.034943
0.021587 228.960000 51.107870
0.022195 231.492500 39.726881
0.022803 233.124500 41.728156
0.023411 233.132000 32.778015
0.024019 222.010000 32.199885
0.024627 210.960000 23.850480
0.025235 216.035500 25.020783
0.025843 220.067000 19.855857
0.026451 224.524500 21.256097
0.027059 218.311500 16.374153
0.027667 215.272500 17.509005
0.028275 208.073000 13.162865
0.028883 209.381000 13.686137
0.029491 202.904500 11.537337
0.030099 200.001000 10.961019
0.030707 198.567000 8.987379
0.031315 201.346500 10.564369
0.031923 203.237000 7.715289
0.032531 196.721000 8.139744
0.033139 190.356000 6.762674
0.033747 193.363500 7.107776
0.034355 180.339000 6.106192
0.034963 185.049500 6.159990
0.035571 176.570500 5.327953
0.036179 175.878000 5.520914
0.036787 173.642500 5.229925
0.037395 174.951000 4.495693
0.038003 171.581000 4.643897
0.038611 173.725000 4.247527
0.039219 165.825500 4.552465
0.039827 163.884000 3.908004
0.040435 162.064500 3.798722
0.041043 156.966500 3.765969
0.041651 156.029500 3.483900
0.042259 152.781000 3.401198
0.042867 153.868500 3.678394
0.043475 152.067000 3.443365
0.044083 146.335000 3.505561
0.044691 145.631000 3.448173
0.045299 137.312500 3.758932
0.045907 140.122000 3.533164
0.046515 129.789500 3.098450
0.047123 130.903000 3.300794
0.047731 123.965000 2.953023
0.048339 127.450000 3.065442
0.048947 126.356000 2.863403
0.049555 128.552000 3.029473
0.050163 118.629000 2.739426
0.050771 122.051000 2.757055
0.051379 120.311000 2.593329
0.051987 119.549000 2.675138
0.052595 113.190000 2.684187
0.053203 110.627000 2.745902
0.053811 107.688500 2.626776
0.054419 103.539000 2.794227
0.055027 104.456000 2.211847
0.055635 99.902500 2.851526
0.056243 102.904500 2.419348
0.056851 100.314800 2.695388
0.057459 102.763550 2.454738
0.058067 97.547750 2.545645
0.058675 95.651100 2.524930
0.059283 89.274750 2.182150
0.059891 90.519600 2.385522
0.060499 86.924300 2.271795
0.061107 88.739250 2.542191
0.061715 84.337650 2.212865
0.062323 86.783800 2.245741
0.062931 79.308750 2.270867
0.063539 83.257250 2.302048
0.064147 80.872300 2.247231
0.064755 77.932800 2.341738
0.065363 77.670200 2.277849
0.065971 76.634800 2.472247
0.066579 73.266550 2.355142
0.067187 70.397450 2.390835
0.067795 70.086350 2.377400
0.068403 66.090150 2.270945
0.069011 67.416300 2.099031
0.069619 66.369700 2.209044
0.070227 66.676650 2.161752
0.070835 63.693150 2.076792
0.071443 63.233550 2.153754
0.072051 59.887300 2.181719
0.072659 57.173500 2.151796
0.073267 59.483000 1.921549
0.073875 56.164600 2.205022
0.074483 55.490100 2.026916
0.075091 53.492050 2.093068
0.075699 51.540650 1.955051
0.076307 49.346650 2.092690
0.076915 50.194200 1.982887
0.077523 46.358150 2.001858
0.078131 46.304750 1.964688
0.078739 47.605600 2.092492
0.079347 44.545050 1.818932
0.079955 45.907350 2.077399
0.080563 41.370150 1.723563
0.081171 43.901700 2.002618
0.081779 45.926900 1.817296
0.082387 40.394050 1.818672
0.082995 39.972400 1.823539
0.083603 41.258500 1.942103
0.084211 37.459250 2.011609
0.084819 39.342950 1.870352
0.085427 33.702350 1.984920
0.086035 35.732700 2.052834
0.086643 33.185100 1.954649
0.087251 31.802100 1.668203
0.087859 32.778850 1.795242
0.088467 32.245500 1.729470
0.089075 33.404100 1.903704
0.089683 33.661650 1.662486
0.090291 31.822050 1.791852
0.090899 31.977500 1.648214
0.091507 29.029450 1.815621
0.092115 29.946900 1.648821
0.092723 26.878250 1.843339
0.093331 27.527250 1.649305
0.093939 27.451550 1.754274
0.094547 24.744600 1.868882
0.095155 23.937900 1.723261
0.095763 25.740400 1.659588
0.096371 26.182050 1.615104
0.096979 24.209900 1.756446
0.097587 24.116650 1.655619
0.098195 21.430500 1.723229
0.098803 22.120600 1.738707
0.099411 20.382250 1.641550
0.100019 21.587800 1.646390
0.100627 20.858300 1.648482
0.101235 22.207650 1.630147
0.101843 20.228500 1.742681
0.102451 18.597600 1.646622
0.103059 19.445200 1.571898
0.103667 20.854000 1.565539
0.104275 20.091400 1.651140
0.104883 20.302350 1.544421
0.105491 17.734800 1.564453
0.106099 17.542600 1.529571
0.106707 21.018000 1.554319
0.107315 18.380750 1.637404
0.107923 18.610900 1.509304
0.108531 15.998500 1.570056
0.109139 19.313250 1.553832
0.109747 19.887600 1.646536
0.110355 19.508650 1.516426
0.110963 17.633550 1.554953
0.111571 16.446700 1.486493
0.112179 18.084550 1.577903
0.112787 14.306600 1.467688
0.113395 17.302350 1.482165
0.114003 14.546850 1.396641
0.114611 15.103800 1.434048
0.115219 16.214100 1.434271
0.115827 16.276850 1.479840
0.116435 18.823500 1.389571
0.117043 17.299350 1.528448
0.117651 17.177050 1.354764
0.118259 16.371500 1.472514
0.118867 13.480250 1.330624
0.119475 14.913500 1.499553
0.120083 14.299250 1.402028
0.120691 16.016000 1.413324
0.121299 13.546600 1.408639
0.121907 12.463500 1.435406
0.122515 11.993500 1.408018
0.123123 12.796550 1.393169
0.123731 11.240000 1.450062
0.124339 13.442950 1.462098
0.124947 14.051700 1.518861
0.125555 12.685500 1.379504
0.126163 14.284200 1.440055
0.126771 13.299950 1.354449
0.127379 11.299500 1.350569
0.127987 13.927450 1.454535
0.128595 13.437250 1.511493
0.129203 12.533650 1.422951
0.129811 10.873830 1.496562
0.130419 11.042080 1.369814
0.131027 11.424650 1.393155
0.131635 9.756470 1.448839
0.132243 11.603350 1.414679
0.132851 12.381100 1.414463
0.133459 11.648250 1.301973
0.134067 10.785100 1.445815
0.134675 10.903700 1.339743
0.135283 7.724080 1.447485
0.135891 9.823315 1.401708
0.136499 9.562920 1.429738
0.137107 11.372550 1.364581
0.137715 11.577650 1.443103
0.138323 10.544280 1.342296
0.138931 12.199550 1.398488
0.139539 10.950600 1.364118
0.140147 11.115450 1.382801
0.140755 10.335135 1.369454
0.141363 9.656460 1.325198
0.141971 9.652075 1.296618
0.142579 9.952560 1.355512
0.143187 9.566940 1.357705
0.143795 9.718740 1.416133
0.144403 9.194475 1.337549
0.145011 9.947000 1.377752
0.145619 8.440705 1.354708
0.146227 8.766095 1.327154
0.146835 6.557650 1.394106
0.147443 7.216480 1.266932
0.148051 6.872670 1.384984
0.148659 8.584315 1.323095
0.149267 9.354315 1.364613
0.149875 7.840265 1.245682
0.150483 11.634000 1.313155
0.151091 8.552090 1.252838
0.151699 9.173545 1.341417
0.152307 8.471645 1.229504
0.152915 8.172405 1.250041
0.153523 6.540650 1.200668
0.154131 6.846850 1.261011
0.154739 9.311840 1.231042
0.155347 8.076950 1.289447
0.155955 7.624710 1.318604
0.156563 9.555630 1.299162
0.157171 7.628300 1.223034
0.157779 8.469405 1.342378
0.158387 7.404455 1.217040
0.158995 8.465585 1.369449
0.159603 6.531150 1.253188
0.160211 5.828115 1.260908
0.160819 7.918170 1.276571
0.161427 7.394075 1.202135
0.162035 9.725635 1.244128
0.162643 8.690845 1.208269
0.163251 5.542850 1.230324
0.163859 6.754620 1.214045
0.164467 4.335175 1.221046
0.165075 4.469500 1.125825
0.165683 6.441630 1.226132
0.166291 5.025510 1.166452
0.166899 4.767000 1.173947
0.167507 4.044015 1.167879
0.168115 6.242625 1.214302
0.168723 6.067100 1.191259
0.169331 6.754525 1.215798
0.169939 5.119895 1.220557
0.170547 5.428960 1.249899
0.171155 6.436160 1.134036
0.171763 4.070400 1.164423
0.172371 7.463585 1.179707
0.172979 5.496920 1.157610
0.173587 6.752640 1.264525
0.174195 6.248900 1.176654
0.174803 6.030320 1.257417
0.175411 5.097205 1.149186
0.176019 3.999720 1.168034
0.176627 5.215675 1.147226
0.177235 3.727370 1.240696
0.177843 4.912835 1.174501
0.178451 4.960630 1.202245
0.179059 4.879735 1.119349
0.179667 4.989800 1.192867
0.180275 3.620765 1.151416
0.180883 6.684225 1.136189
0.181491 6.286945 1.134696
0.182099 5.302230 1.195564
0.182707 6.777665 1.083969
0.183315 4.945040 1.178924
0.183923 3.106485 1.147026
0.184531 5.680035 1.187040
0.185139 5.369625 1.131369
0.185747 4.538325 1.128341
0.186355 6.564555 1.168684
0.186963 4.808335 1.103051
0.187571 4.849130 1.135942
0.188179 4.168425 1.148564
0.188787 4.315860 1.134060
0.189395 4.612495 1.108966
0.190003 4.320300 1.119437
0.190611 5.523915 1.091172
0.191219 4.480510 1.156045
0.191827 4.763445 1.087573
0.192435 4.194025 1.110713
0.193043 4.469795 1.068007
0.193651 4.908110 1.107427
0.194259 4.586170 1.079217
0.194867 3.915495 1.125148
0.195475 2.681615 1.070381
0.196083 3.312660 1.062103
0.196691 4.018935 1.028114
0.197299 4.090270 1.022113
0.197907 2.830910 1.089781
0.198515 3.538370 1.073806
0.199123 3.938025 1.115449
0.199731 3.254590 1.048140
0.200339 3.627685 1.064984
0.200947 2.998890 1.044282
0.201555 4.151985 1.091351
0.202163 3.623445 1.043655
0.202771 4.812710 1.091754
0.203379 3.321785 1.008496
