# Supplementary material for: Tailored design of protein nanoparticle scaffolds for multivalent presentation of viral glycoprotein antigens
Source: eLife. 2020 Aug 4;9:e57659. doi: 10.7554/eLife.57659 (PMC7402677; doi:10.7554/eLife.57659)
Supplement: Figure 2—source data 9. [file elife-57659-fig2-data9.txt]

0.015507 869.184000 121.958054
0.016115 866.315000 105.407010
0.016723 873.107000 101.340004
0.017331 838.105500 81.558621
0.017939 854.954500 64.357887
0.018547 830.464500 56.241748
0.019155 834.556000 40.072240
0.019763 825.612500 31.931773
0.020371 809.488000 42.726513
0.020979 816.177500 26.240850
0.021587 804.862500 26.366986
0.022195 813.264000 29.325480
0.022803 796.111000 22.220965
0.023411 803.218500 18.757608
0.024019 796.834500 16.670887
0.024627 774.762500 16.492382
0.025235 767.855500 14.458648
0.025843 766.376500 14.129906
0.026451 760.145000 13.309802
0.027059 763.018000 10.950533
0.027667 729.716500 11.459960
0.028275 752.497500 9.946370
0.028883 735.476500 8.398997
0.029491 726.755500 10.139395
0.030099 715.881500 6.676930
0.030707 713.602500 7.828912
0.031315 699.795000 7.483730
0.031923 702.589000 6.987299
0.032531 690.736500 5.913726
0.033139 686.133000 7.256323
0.033747 682.028000 5.323432
0.034355 672.722000 5.256926
0.034963 677.560500 5.301231
0.035571 658.371500 5.563873
0.036179 655.097000 5.054212
0.036787 641.101000 5.438368
0.037395 635.481500 5.377460
0.038003 615.805000 4.947590
0.038611 613.525500 5.535369
0.039219 603.627000 4.707291
0.039827 595.304500 4.781295
0.040435 588.750500 4.863334
0.041043 583.947000 6.052259
0.041651 579.676500 4.787905
0.042259 573.718000 5.493539
0.042867 562.585000 4.795202
0.043475 546.959000 4.132774
0.044083 539.650000 4.655726
0.044691 529.436000 4.380503
0.045299 521.810500 4.394846
0.045907 515.698000 4.520906
0.046515 505.989000 4.104067
0.047123 502.848500 4.001903
0.047731 497.546000 4.332648
0.048339 486.402000 4.163746
0.048947 476.183000 4.225472
0.049555 465.102000 3.887236
0.050163 456.859500 3.874524
0.050771 450.980000 4.070556
0.051379 448.469500 3.966969
0.051987 443.468500 3.663969
0.052595 435.590500 3.775889
0.053203 419.001500 3.617306
0.053811 412.365500 3.981059
0.054419 400.735000 3.595014
0.055027 394.128000 3.721359
0.055635 392.774500 3.498988
0.056243 378.201000 3.464416
0.056851 381.321500 3.564584
0.057459 367.968000 3.305238
0.058067 359.837000 3.674840
0.058675 355.376000 3.696521
0.059283 346.894000 3.315744
0.059891 336.651000 4.482693
0.060499 324.202000 6.120083
0.061107 315.627500 3.145952
0.061715 307.642000 6.399225
0.062323 305.593500 3.723879
0.062931 297.841500 3.303802
0.063539 297.092500 3.410477
0.064147 291.563500 3.483412
0.064755 286.726000 3.116685
0.065363 277.978500 3.421768
0.065971 268.688000 3.439452
0.066579 266.726500 3.164367
0.067187 263.839500 3.549051
0.067795 249.328500 2.961373
0.068403 249.842000 3.104350
0.069011 233.264500 2.944142
0.069619 232.103500 3.056876
0.070227 229.560000 2.856933
0.070835 219.518500 3.116144
0.071443 212.807500 2.908632
0.072051 206.055500 2.941300
0.072659 200.997500 2.745796
0.073267 198.099500 2.776703
0.073875 193.338500 2.727787
0.074483 190.493000 2.661079
0.075091 183.227500 2.859777
0.075699 181.207500 2.677559
0.076307 173.654500 2.741836
0.076915 172.996500 2.744578
0.077523 164.186500 2.663598
0.078131 164.621500 2.717610
0.078739 154.305000 2.713364
0.079347 153.649000 2.589490
0.079955 147.589500 2.684980
0.080563 144.273500 2.592555
0.081171 139.375500 2.528048
0.081779 130.829000 2.499570
0.082387 133.296500 5.148387
0.082995 125.159500 2.390985
0.083603 119.803500 5.267326
0.084211 119.168000 2.750961
0.084819 114.099500 2.372050
0.085427 115.418500 2.419189
0.086035 110.592500 2.309943
0.086643 107.838500 2.480248
0.087251 105.596500 2.276158
0.087859 98.719300 2.507208
0.088467 95.153200 2.312319
0.089075 87.185350 2.356031
0.089683 90.504100 2.288126
0.090291 88.494950 2.240719
0.090899 89.580100 2.303076
0.091507 83.737450 2.339152
0.092115 81.852750 2.147947
0.092723 78.148700 2.374591
0.093331 74.047600 2.074095
0.093939 73.895900 2.092699
0.094547 67.266050 2.389672
0.095155 65.022850 2.291682
0.095763 64.220100 2.218091
0.096371 60.199350 2.287056
0.096979 58.190250 2.208051
0.097587 59.031900 1.979750
0.098195 57.593850 2.255658
0.098803 58.179800 2.108992
0.099411 52.787700 2.130656
0.100019 51.053250 2.159407
0.100627 51.685250 2.173708
0.101235 46.544650 2.059251
0.101843 50.314000 2.149149
0.102451 45.875350 2.162017
0.103059 43.745100 1.913648
0.103667 44.311100 2.202155
0.104275 43.215950 2.037207
0.104883 43.610900 2.123661
0.105491 41.907800 2.140681
0.106099 41.963300 2.004820
0.106707 43.965150 1.971960
0.107315 40.859750 2.115181
0.107923 38.097050 1.949305
0.108531 33.686000 2.050649
0.109139 39.434750 2.138375
0.109747 33.758500 2.004808
0.110355 33.402150 1.931413
0.110963 34.637700 2.157078
0.111571 31.486900 1.890448
0.112179 31.747100 1.925451
0.112787 33.282000 1.955563
0.113395 30.044100 1.972666
0.114003 28.038750 1.953244
0.114611 29.666750 2.004280
0.115219 26.167650 1.875820
0.115827 25.283050 1.939036
0.116435 29.160750 2.001833
0.117043 28.692950 1.926717
0.117651 28.843300 1.892610
0.118259 26.546300 1.883502
0.118867 27.415700 1.799119
0.119475 24.140500 1.835458
0.120083 23.521850 1.937884
0.120691 25.741450 1.795508
0.121299 23.141150 1.875848
0.121907 26.484400 1.845954
0.122515 23.865800 1.856571
0.123123 26.410150 1.846671
0.123731 23.130750 1.897327
0.124339 22.427100 1.816796
0.124947 20.922200 1.801529
0.125555 21.033950 1.785533
0.126163 21.162050 1.844993
0.126771 20.939400 1.758697
0.127379 19.542800 1.859284
0.127987 21.284850 1.717601
0.128595 22.743450 1.787311
0.129203 22.695950 1.856774
0.129811 20.662200 1.688792
0.130419 18.591800 1.752445
0.131027 21.543050 1.816552
0.131635 18.260150 1.783137
0.132243 20.668800 1.726838
0.132851 19.570450 1.896354
0.133459 19.902350 1.699864
0.134067 18.772150 1.741438
0.134675 19.634900 1.728088
0.135283 17.599550 1.785304
0.135891 18.643150 1.762691
0.136499 16.632550 1.769951
0.137107 18.857500 1.841376
0.137715 18.828750 1.640962
0.138323 18.120400 1.870324
0.138931 19.752150 1.789126
0.139539 20.113400 1.788263
0.140147 18.443700 1.808392
0.140755 18.495900 1.722088
0.141363 16.000250 1.800405
0.141971 17.929100 1.806396
0.142579 17.964800 1.721688
0.143187 17.896950 1.769661
0.143795 17.607950 1.835023
0.144403 15.497300 1.759862
0.145011 16.875500 1.736385
0.145619 16.885450 1.820770
0.146227 19.218750 1.687436
0.146835 16.496150 1.794175
0.147443 17.319400 1.778018
0.148051 13.894500 1.639419
0.148659 17.575900 1.739623
0.149267 18.406100 1.735372
0.149875 18.368750 1.683278
0.150483 17.519650 1.737274
0.151091 19.562650 1.751282
0.151699 18.629100 1.750926
0.152307 16.400750 1.681259
0.152915 15.391200 1.656754
0.153523 15.112300 1.747238
0.154131 13.208200 1.674246
0.154739 13.079500 1.723971
0.155347 12.380800 1.658078
0.155955 14.709950 1.601326
0.156563 11.184050 1.706000
0.157171 15.190750 1.646590
0.157779 14.356000 1.710513
0.158387 17.402400 1.698653
0.158995 14.712650 1.641716
0.159603 16.892350 1.680943
0.160211 15.640550 1.630833
0.160819 13.462950 1.666693
0.161427 11.641900 1.633926
0.162035 12.281400 1.668695
0.162643 12.644450 1.653838
0.163251 12.926000 1.625671
0.163859 9.338100 1.636270
0.164467 12.538200 1.621897
0.165075 13.738450 1.589388
0.165683 10.905350 1.621552
0.166291 12.293950 1.596545
0.166899 11.983550 1.673646
0.167507 10.198265 1.822710
0.168115 12.741650 2.129639
0.168723 12.511900 1.659593
0.169331 11.785650 1.719853
0.169939 14.089550 1.548910
0.170547 13.685700 1.589041
0.171155 9.671905 1.586482
0.171763 12.321900 1.592048
0.172371 12.713150 1.564128
0.172979 13.943100 1.509597
0.173587 10.748445 1.603664
0.174195 10.131150 1.607998
0.174803 8.979050 1.513228
0.175411 9.610750 1.515193
0.176019 9.958715 1.580498
0.176627 10.590950 1.526261
0.177235 8.290410 1.553576
0.177843 7.746955 1.580221
0.178451 7.081695 1.599010
0.179059 8.331285 1.504210
0.179667 7.184420 1.564871
0.180275 6.635430 1.503021
0.180883 8.879230 1.512825
0.181491 7.972905 1.545177
0.182099 9.203005 1.506367
0.182707 9.142895 1.513481
0.183315 8.059330 1.564357
0.183923 8.281165 1.561617
0.184531 3.932715 1.534625
0.185139 4.903050 1.569215
0.185747 3.425365 1.493304
0.186355 4.984705 1.496059
0.186963 3.305455 1.493311
0.187571 7.390285 1.521776
0.188179 6.425375 1.556642
0.188787 4.272090 1.546089
0.189395 5.683730 1.525669
0.190003 3.977000 1.472269
0.190611 3.878895 1.462004
0.191219 4.180010 1.435972
0.191827 6.422420 1.377795
0.192435 4.533510 1.482113
0.193043 9.140170 1.403567
0.193651 5.269585 1.372155
0.194259 5.424885 1.511761
0.194867 5.089040 1.421329
0.195475 6.275030 1.410847
0.196083 5.072670 1.446057
0.196691 5.022525 1.394776
0.197299 4.854180 1.438751
0.197907 5.411790 1.496117
0.198515 4.842325 1.410010
0.199123 5.075340 1.452358
0.199731 6.137690 1.464524
0.200339 3.351335 1.501623
0.200947 5.123915 1.528614
0.201555 4.383500 1.616454
0.202163 4.220940 1.626142
0.202771 4.745305 1.526603
0.203379 3.909550 1.465184
0.203987 3.984600 1.362704
0.204595 4.703805 1.412418
0.205203 4.865655 1.511458
0.205811 3.337125 1.407324
0.206419 5.334410 1.379690
0.207027 4.153530 1.475181
0.207635 3.827330 1.345816
0.208243 3.551715 1.454008
0.208851 5.154415 1.366257
0.209459 4.799440 1.393167
0.210067 2.633145 1.367707
0.210675 4.038870 1.429816
0.211283 4.586410 1.372131
0.211891 3.652010 1.426818
0.212499 5.904220 1.406933
0.213107 5.116175 1.370221
0.213715 4.276980 1.370641
0.214323 4.419975 1.437333
0.214931 5.158590 1.618307
0.215539 3.455860 1.374726
0.216147 3.870325 1.394068
0.216755 4.192385 1.339962
0.217363 2.623135 1.412822
0.217971 1.026369 1.333766
0.218579 2.719745 1.355998
0.219187 3.486250 1.374032
0.219795 1.342290 1.362231
0.220403 2.033825 1.850605
0.221011 3.799925 1.343888
0.221619 4.415550 1.867766
0.222227 3.186845 1.381374
0.222835 4.332195 1.289188
0.223443 4.353055 1.384130
0.224051 5.010890 1.281162
0.224659 5.538170 1.331866
0.225267 4.612885 1.357030
0.225875 5.702845 1.320035
0.226483 2.301730 1.401668
0.227091 4.294585 1.350890
0.227699 4.382995 1.338198
0.228307 4.882355 1.299776
0.228915 4.605685 1.357751
0.229523 3.171265 1.354692
0.230131 6.935050 1.329892
0.230739 5.291655 1.307447
0.231347 3.453160 1.357062
0.231955 4.228670 1.275363
0.232563 4.253390 1.578142
0.233171 3.836690 1.322960
0.233779 4.071515 1.286780
0.234387 6.238480 1.343036
0.234995 5.244015 1.304408
0.235603 5.109695 1.366876
0.236211 5.901805 1.564423
0.236819 5.565075 1.429677
0.237427 4.435260 2.877175
0.238035 4.043905 1.638906
0.238643 5.182555 1.735066
0.239251 4.822635 2.659771
0.239859 6.226730 1.358438
0.240467 4.970740 1.354301
0.241075 6.403135 1.359534
0.241683 4.532995 1.288840
0.242291 5.191620 1.306773
0.242899 5.806255 1.372122
0.243507 3.946455 1.344530
0.244115 4.612915 1.346852
0.244723 4.366420 1.333062
0.245331 5.045745 1.290555
0.245939 3.604405 2.137144
0.246547 4.632640 1.246250
0.247155 4.226660 3.513076
0.247763 5.479950 1.367619
0.248371 3.443845 1.283023
0.248979 5.126600 1.315081
0.249587 5.090625 1.284532
0.250195 5.381180 1.675946
0.250803 4.249910 1.325853
