# Supplementary material for: Tailored design of protein nanoparticle scaffolds for multivalent presentation of viral glycoprotein antigens
Source: eLife. 2020 Aug 4;9:e57659. doi: 10.7554/eLife.57659 (PMC7402677; doi:10.7554/eLife.57659)
Supplement: Figure 2—source data 10. [file elife-57659-fig2-data10.txt]

differential refractive index data:
time (min)	differential refractive index (RIU)
-0.1360024809837341	-1.012752693060256e-005
-0.1202128866854885	-1.011085496621365e-005
-0.1044232923872429	-1.009908805944919e-005
-0.08863369808899729	-1.009598584078815e-005
-0.07284410379075168	-1.009491145778618e-005
-0.05705450949250607	-1.009552013723503e-005
-0.04126491519426045	-1.009721034463509e-005
-0.02547532089601484	-1.010108647906255e-005
-0.009685726597769229	-1.010618268452976e-005
0.006103867700476384	-1.011061708829225e-005
0.021893461998722	-1.011481688899433e-005
0.03768305629696761	-1.011852676531903e-005
0.05347265059521322	-1.012207947291863e-005
0.06926224489345884	-1.012542550338691e-005
0.08505183919170445	-1.012844792776351e-005
0.1008414334899501	-1.013096061301607e-005
0.1166310277881957	-1.013282752338145e-005
0.1324206220864413	-1.01345731855151e-005
0.1482102163846869	-1.013602348203637e-005
0.1639998106829325	-1.013709537940318e-005
0.1797894049811781	-1.013726567645971e-005
0.1955789992794237	-1.013766800896725e-005
0.2113685935776694	-1.013849973046848e-005
0.227158187875915	-1.013825259607863e-005
0.2429477821741606	-1.01381138373277e-005
0.2587373764724062	-1.013777977824079e-005
0.2745269707706518	-1.013816975293462e-005
0.2903165650688974	-1.013868498499058e-005
0.306106159367143	-1.013888128726718e-005
0.3218957536653886	-1.01394664882012e-005
0.3376853479636343	-1.013981709423807e-005
0.3534749422618799	-1.01401951851529e-005
0.3692645365601255	-1.014001808032263e-005
0.385054130858371	-1.014010653859895e-005
0.4008437251566167	-1.014001037468939e-005
0.4166333194548624	-1.014043459992275e-005
0.4324229137531079	-1.014079142364278e-005
0.4482125080513535	-1.014051146764226e-005
0.4640021023495992	-1.014087463810513e-005
0.4797916966478448	-1.01407660516302e-005
0.4955812909460904	-1.01414888059578e-005
0.5113708852443359	-1.014192952333245e-005
0.5271604795425816	-1.014204222169154e-005
0.5429500738408273	-1.014210059358554e-005
0.5587396681390728	-1.014167062656837e-005
0.5745292624373184	-1.014181975341618e-005
0.5903188567355641	-1.014198165599217e-005
0.6061084510338097	-1.014259613747306e-005
0.6218980453320553	-1.014257433066062e-005
0.6376876396303008	-1.014264374367427e-005
0.6534772339285465	-1.014292097925501e-005
0.6692668282267922	-1.014349853068408e-005
0.6850564225250377	-1.014433555765548e-005
0.7008460168232833	-1.014472169211256e-005
0.716635611121529	-1.014526871340302e-005
0.7324252054197746	-1.014555653464679e-005
0.7482147997180202	-1.014592213325613e-005
0.7640043940162657	-1.014644402199395e-005
0.7797939883145114	-1.014720551879199e-005
0.7955835826127571	-1.014725783849532e-005
0.8113731769110026	-1.014765090400416e-005
0.8271627712092482	-1.014866156069779e-005
0.8429523655074939	-1.014874844648301e-005
0.8587419598057395	-1.014936346963612e-005
0.8745315541039851	-1.0150270313332e-005
0.8903211484022306	-1.015048074993954e-005
0.9061107427004762	-1.015058590245679e-005
0.921900336998722	-1.015108821613516e-005
0.9376899312969675	-1.01519250922318e-005
0.9534795255952131	-1.015286353249947e-005
0.9692691198934589	-1.015413608967819e-005
0.9850587141917044	-1.015487046098147e-005
1.00084830848995	-1.015585046485571e-005
1.016637902788196	-1.015668617650449e-005
1.032427497086441	-1.015740892558272e-005
1.048217091384687	-1.015889226179644e-005
1.064006685682932	-1.015984587672243e-005
1.079796279981178	-1.016081609269105e-005
1.095585874279424	-1.01616386372202e-005
1.111375468577669	-1.016269384221746e-005
1.127165062875915	-1.016375745434149e-005
1.14295465717416	-1.016468893001397e-005
1.158744251472406	-1.016593502917041e-005
1.174533845770652	-1.016663192396089e-005
1.190323440068897	-1.016814401909217e-005
1.206113034367143	-1.016944690845973e-005
1.221902628665389	-1.017060521189385e-005
1.237692222963634	-1.017197711467793e-005
1.25348181726188	-1.017301821924875e-005
1.269271411560125	-1.017442178758749e-005
1.285061005858371	-1.017572974800844e-005
1.300850600156617	-1.01773022801902e-005
1.316640194454862	-1.017819101470141e-005
1.332429788753108	-1.01792803223688e-005
1.348219383051354	-1.017988460621593e-005
1.364008977349599	-1.018016624665044e-005
1.379798571647845	-1.018079609813989e-005
1.39558816594609	-1.018129271957947e-005
1.411377760244336	-1.01821795102732e-005
1.427167354542582	-1.018229501451767e-005
1.442956948840827	-1.018303376389108e-005
1.458746543139073	-1.018419872500857e-005
1.474536137437319	-1.01849819471451e-005
1.490325731735564	-1.01853303242849e-005
1.50611532603381	-1.018572783618791e-005
1.521904920332055	-1.018679987334028e-005
1.537694514630301	-1.018690151231625e-005
1.553484108928547	-1.018749347287105e-005
1.569273703226792	-1.018784846765836e-005
1.585063297525038	-1.018750566016321e-005
1.600852891823283	-1.018714283276532e-005
1.616642486121529	-1.018703318688893e-005
1.632432080419775	-1.018743895417749e-005
1.64822167471802	-1.018745351346804e-005
1.664011269016266	-1.01881691669708e-005
1.679800863314511	-1.018805786156076e-005
1.695590457612757	-1.018874961732815e-005
1.711380051911003	-1.019003001585755e-005
1.727169646209248	-1.019030399718496e-005
1.742959240507494	-1.019137913429084e-005
1.758748834805739	-1.019154446530274e-005
1.774538429103985	-1.019174853537101e-005
1.790328023402231	-1.019166467375261e-005
1.806117617700476	-1.019191508181413e-005
1.821907211998722	-1.019219377132384e-005
1.837696806296967	-1.019187400692025e-005
1.853486400595213	-1.019278909744993e-005
1.869275994893459	-1.019262482272596e-005
1.885065589191704	-1.019287864923965e-005
1.90085518348995	-1.019327682595192e-005
1.916644777788195	-1.019306086732094e-005
1.932434372086441	-1.01934398795291e-005
1.948223966384687	-1.019353535732158e-005
1.964013560682933	-1.019370959716593e-005
1.979803154981178	-1.019395496335156e-005
1.995592749279424	-1.019439134979045e-005
2.011382343577669	-1.019408995459753e-005
2.027171937875915	-1.019401396619436e-005
2.04296153217416	-1.01941105883435e-005
2.058751126472406	-1.019418723147052e-005
2.074540720770652	-1.019507438830021e-005
2.090330315068897	-1.019524151282527e-005
2.106119909367143	-1.01955417327398e-005
2.121909503665389	-1.019617262589888e-005
2.137699097963634	-1.019700144554769e-005
2.15348869226188	-1.019700014377519e-005
2.169278286560125	-1.019703954937474e-005
2.185067880858371	-1.019755787906612e-005
2.200857475156616	-1.019787285821386e-005
2.216647069454862	-1.019876246594763e-005
2.232436663753108	-1.019875545500231e-005
2.248226258051354	-1.019928406422355e-005
2.264015852349599	-1.019994966450311e-005
2.279805446647845	-1.020017509979556e-005
2.29559504094609	-1.02009360418629e-005
2.311384635244336	-1.020150662731273e-005
2.327174229542582	-1.020201120744305e-005
2.342963823840827	-1.020181788968656e-005
2.358753418139073	-1.02026539032738e-005
2.374543012437318	-1.020386215892095e-005
2.390332606735564	-1.020462215728474e-005
2.40612220103381	-1.02057919472284e-005
2.421911795332055	-1.020602564415148e-005
2.437701389630301	-1.020626442083541e-005
2.453490983928546	-1.020654395620744e-005
2.469280578226792	-1.020674246831534e-005
2.485070172525038	-1.020657569590809e-005
2.500859766823283	-1.020666600547886e-005
2.516649361121529	-1.020713740495444e-005
2.532438955419774	-1.020695980676699e-005
2.54822854971802	-1.020739669708189e-005
2.564018144016266	-1.020760750705285e-005
2.579807738314512	-1.020790877102781e-005
2.595597332612757	-1.020834632766972e-005
2.611386926911003	-1.020898448545284e-005
2.627176521209248	-1.020929116040055e-005
2.642966115507494	-1.020858276401511e-005
2.658755709805739	-1.020871541499141e-005
2.674545304103985	-1.020888609099869e-005
2.69033489840223	-1.020905071631681e-005
2.706124492700476	-1.02089953462658e-005
2.721914086998722	-1.020930634631906e-005
2.737703681296968	-1.020968846027907e-005
2.753493275595213	-1.020980678387863e-005
2.769282869893459	-1.021076243204579e-005
2.785072464191704	-1.021088403578347e-005
2.80086205848995	-1.02116174899416e-005
2.816651652788195	-1.021272216700802e-005
2.832441247086441	-1.021314678315458e-005
2.848230841384687	-1.021381545501404e-005
2.864020435682932	-1.021408496682001e-005
2.879810029981178	-1.02144069747859e-005
2.895599624279424	-1.021523360030554e-005
2.911389218577669	-1.021619404099409e-005
2.927178812875915	-1.021654939638088e-005
2.94296840717416	-1.021700491470875e-005
2.958758001472406	-1.02176772521728e-005
2.974547595770652	-1.021807463762172e-005
2.990337190068897	-1.021852827180521e-005
3.006126784367143	-1.0218944286748e-005
3.021916378665388	-1.021952674470539e-005
3.037705972963634	-1.022024643481463e-005
3.05349556726188	-1.022138859897046e-005
3.069285161560125	-1.022240296474315e-005
3.085074755858371	-1.022308273700875e-005
3.100864350156617	-1.022372331028209e-005
3.116653944454862	-1.022455314849224e-005
3.132443538753108	-1.022601524549634e-005
3.148233133051353	-1.022671774477129e-005
3.164022727349599	-1.022768106694923e-005
3.179812321647844	-1.02286416019234e-005
3.19560191594609	-1.022933241631768e-005
3.211391510244336	-1.023045742490553e-005
3.227181104542582	-1.023138813948052e-005
3.242970698840827	-1.023259332195565e-005
3.258760293139073	-1.023354357375346e-005
3.274549887437318	-1.02345916361509e-005
3.290339481735564	-1.023544727689791e-005
3.306129076033809	-1.02360151847976e-005
3.321918670332055	-1.023669559822337e-005
3.337708264630301	-1.023726277510487e-005
3.353497858928547	-1.02371410459708e-005
3.369287453226792	-1.023717312917069e-005
3.385077047525038	-1.02380522689226e-005
3.400866641823283	-1.023819678301403e-005
3.416656236121529	-1.023859829443548e-005
3.432445830419774	-1.023921430837652e-005
3.44823542471802	-1.023945499036346e-005
3.464025019016265	-1.023936654302178e-005
3.479814613314511	-1.023881358099878e-005
3.495604207612757	-1.02394389769831e-005
3.511393801911003	-1.024035142896441e-005
3.527183396209248	-1.02410718506126e-005
3.542972990507494	-1.024172762595368e-005
3.558762584805739	-1.024234252208174e-005
3.574552179103985	-1.024293168663561e-005
3.590341773402231	-1.024313457187339e-005
3.606131367700476	-1.024377261684243e-005
3.621920961998722	-1.024451172308304e-005
3.637710556296967	-1.024512798047272e-005
3.653500150595213	-1.024597378544671e-005
3.669289744893459	-1.024673244007366e-005
3.685079339191704	-1.024720751977253e-005
3.70086893348995	-1.024796243324967e-005
3.716658527788195	-1.024887082407141e-005
3.732448122086441	-1.024933575468615e-005
3.748237716384687	-1.025034251066945e-005
3.764027310682932	-1.025133541277802e-005
3.779816904981178	-1.025158536725057e-005
3.795606499279423	-1.025180103728874e-005
3.811396093577669	-1.02523347276434e-005
3.827185687875915	-1.025299090338969e-005
3.842975282174161	-1.025332506455877e-005
3.858764876472406	-1.025415330322343e-005
3.874554470770652	-1.025509667626091e-005
3.890344065068897	-1.025568215999534e-005
3.906133659367143	-1.025606370304443e-005
3.921923253665389	-1.025636328227779e-005
3.937712847963634	-1.025669641170075e-005
3.95350244226188	-1.025711627129458e-005
3.969292036560125	-1.025777828355901e-005
3.985081630858371	-1.025791207868433e-005
4.000871225156616	-1.0258003110541e-005
4.016660819454862	-1.025836142193912e-005
4.032450413753107	-1.025851744684968e-005
4.048240008051353	-1.025845380497287e-005
4.064029602349599	-1.025820685087698e-005
4.079819196647844	-1.025864500079472e-005
4.09560879094609	-1.025889903301624e-005
4.111398385244335	-1.025953577246564e-005
4.127187979542581	-1.026030427148744e-005
4.142977573840827	-1.026024355725036e-005
4.158767168139073	-1.02602382919272e-005
4.174556762437319	-1.026008564246224e-005
4.190346356735564	-1.026036925594138e-005
4.20613595103381	-1.026034582014969e-005
4.221925545332055	-1.026035081201912e-005
4.237715139630301	-1.02610824861294e-005
4.253504733928546	-1.026169042939017e-005
4.269294328226792	-1.026238187303766e-005
4.285083922525038	-1.026277328937667e-005
4.300873516823283	-1.026351904870841e-005
4.316663111121529	-1.026408283207588e-005
4.332452705419774	-1.026438342031206e-005
4.34824229971802	-1.026474818881442e-005
4.364031894016265	-1.026468370304662e-005
4.379821488314511	-1.026440224063702e-005
4.395611082612756	-1.026380546913279e-005
4.411400676911002	-1.026400694080154e-005
4.427190271209248	-1.026412440575198e-005
4.442979865507494	-1.026400743133566e-005
4.45876945980574	-1.026346896640373e-005
4.474559054103985	-1.0263082123967e-005
4.490348648402231	-1.026372553310464e-005
4.506138242700476	-1.026397646358647e-005
4.521927836998722	-1.026414418521267e-005
4.537717431296967	-1.026434983085345e-005
4.553507025595213	-1.026451820034478e-005
4.569296619893459	-1.026433018376058e-005
4.585086214191704	-1.026476455764659e-005
4.60087580848995	-1.026497082784903e-005
4.616665402788195	-1.026462970076567e-005
4.632454997086441	-1.026550167896528e-005
4.648244591384686	-1.026570913535001e-005
4.664034185682932	-1.026581735222464e-005
4.679823779981178	-1.026646542346209e-005
4.695613374279423	-1.026680283593666e-005
4.711402968577669	-1.026683366477653e-005
4.727192562875914	-1.026659765525909e-005
4.74298215717416	-1.026659567962471e-005
4.758771751472406	-1.026660876528601e-005
4.774561345770652	-1.026720323662651e-005
4.790350940068898	-1.026740834241178e-005
4.806140534367143	-1.026762052007397e-005
4.821930128665389	-1.026783765117075e-005
4.837719722963634	-1.026794294672934e-005
4.85350931726188	-1.026878027345631e-005
4.869298911560125	-1.026877721696132e-005
4.885088505858371	-1.026864600963966e-005
4.900878100156616	-1.026839575348855e-005
4.916667694454862	-1.026786171723937e-005
4.932457288753108	-1.026726986319282e-005
4.948246883051353	-1.026670021368526e-005
4.964036477349599	-1.026696024749198e-005
4.979826071647844	-1.026709570014203e-005
4.99561566594609	-1.026729032584257e-005
5.011405260244335	-1.026796363874748e-005
5.027194854542581	-1.026848219032824e-005
5.042984448840826	-1.026887292148635e-005
5.058774043139072	-1.026932370759987e-005
5.074563637437318	-1.026948650618395e-005
5.090353231735564	-1.026897309891843e-005
5.10614282603381	-1.026904949190743e-005
5.121932420332055	-1.026896867832877e-005
5.137722014630301	-1.02686169857932e-005
5.153511608928546	-1.026845384282558e-005
5.169301203226792	-1.026804600451396e-005
5.185090797525038	-1.026820603189829e-005
5.200880391823283	-1.026798960331489e-005
5.216669986121529	-1.02678247772182e-005
5.232459580419774	-1.026770579901864e-005
5.24824917471802	-1.02673862032808e-005
5.264038769016265	-1.026723136068717e-005
5.279828363314511	-1.026705326435809e-005
5.295617957612757	-1.026731909008003e-005
5.311407551911002	-1.026729996602818e-005
5.327197146209248	-1.026709387183253e-005
5.342986740507493	-1.026674468729649e-005
5.358776334805739	-1.026683442479881e-005
5.374565929103985	-1.026688579111294e-005
5.390355523402231	-1.026652248212245e-005
5.406145117700476	-1.026665427062469e-005
5.421934711998722	-1.026686975573378e-005
5.437724306296968	-1.026707047743868e-005
5.453513900595213	-1.026694281367176e-005
5.469303494893459	-1.026727049145682e-005
5.485093089191704	-1.026811301888261e-005
5.50088268348995	-1.026842284517143e-005
5.516672277788195	-1.026871969767111e-005
5.532461872086441	-1.026903616531273e-005
5.548251466384686	-1.026932812199071e-005
5.564041060682932	-1.026916875341434e-005
5.579830654981178	-1.026914201330976e-005
5.595620249279423	-1.026893076150352e-005
5.611409843577669	-1.026876811323556e-005
5.627199437875914	-1.026872517788727e-005
5.64298903217416	-1.0268842363626e-005
5.658778626472405	-1.026963773023747e-005
5.674568220770651	-1.026920436471632e-005
5.690357815068897	-1.026929697418191e-005
5.706147409367143	-1.026971355978131e-005
5.721937003665389	-1.027017912693365e-005
5.737726597963634	-1.027075721953458e-005
5.75351619226188	-1.027071272689626e-005
5.769305786560125	-1.027143572371901e-005
5.785095380858371	-1.027223252763584e-005
5.800884975156617	-1.027277366331854e-005
5.816674569454862	-1.027317750604904e-005
5.832464163753108	-1.02737106963594e-005
5.848253758051353	-1.0274363900304e-005
5.864043352349599	-1.027497134469803e-005
5.879832946647844	-1.027577055731227e-005
5.89562254094609	-1.027658195256602e-005
5.911412135244335	-1.027736041091519e-005
5.927201729542581	-1.027769421637821e-005
5.942991323840827	-1.027792223763286e-005
5.958780918139072	-1.027807494551004e-005
5.974570512437318	-1.027810046974216e-005
5.990360106735563	-1.027882727121152e-005
6.006149701033809	-1.027967003831227e-005
6.021939295332055	-1.028069941896767e-005
6.037728889630301	-1.028144087023549e-005
6.053518483928546	-1.028227657786205e-005
6.069308078226792	-1.028278983303253e-005
6.085097672525038	-1.028326200599145e-005
6.100887266823283	-1.028438125743409e-005
6.116676861121529	-1.028511514472098e-005
6.132466455419774	-1.028577419255128e-005
6.14825604971802	-1.028600678568647e-005
6.164045644016265	-1.028654514188469e-005
6.179835238314511	-1.028714626759937e-005
6.195624832612757	-1.028733414596132e-005
6.211414426911002	-1.028749454686212e-005
6.227204021209248	-1.02876360971728e-005
6.242993615507493	-1.028854658612933e-005
6.258783209805739	-1.028893790513142e-005
6.274572804103984	-1.028949797483864e-005
6.29036239840223	-1.029042814316221e-005
6.306151992700476	-1.029130519954458e-005
6.321941586998721	-1.029208031690666e-005
6.337731181296967	-1.029150794330069e-005
6.353520775595213	-1.029040684632588e-005
6.369310369893459	-1.028978956169025e-005
6.385099964191704	-1.02899471249283e-005
6.40088955848995	-1.029001565937916e-005
6.416679152788195	-1.029004024653649e-005
6.432468747086441	-1.028971519093417e-005
6.448258341384687	-1.028979755314802e-005
6.464047935682932	-1.029008009724691e-005
6.479837529981178	-1.028966383983859e-005
6.495627124279423	-1.028945302241311e-005
6.511416718577669	-1.028916915138995e-005
6.527206312875914	-1.028861948812238e-005
6.54299590717416	-1.028850629981193e-005
6.558785501472405	-1.028832073948004e-005
6.574575095770651	-1.028821399306699e-005
6.590364690068897	-1.028846601962561e-005
6.606154284367142	-1.028822815527083e-005
6.621943878665388	-1.028801344656968e-005
6.637733472963634	-1.028830463545681e-005
6.65352306726188	-1.02881886204428e-005
6.669312661560125	-1.028779153923085e-005
6.685102255858371	-1.028746029235016e-005
6.700891850156617	-1.028727488749491e-005
6.716681444454862	-1.028736549585301e-005
6.732471038753108	-1.028677493193806e-005
6.748260633051353	-1.028710807292496e-005
6.764050227349599	-1.028727316456076e-005
6.779839821647844	-1.028670761192206e-005
6.79562941594609	-1.028708743427546e-005
6.811419010244336	-1.028713085198255e-005
6.827208604542581	-1.028726037189598e-005
6.842998198840827	-1.028720272682754e-005
6.858787793139072	-1.028742200871202e-005
6.874577387437318	-1.028813934782474e-005
6.890366981735563	-1.028837402034415e-005
6.906156576033809	-1.028856634264046e-005
6.921946170332054	-1.02889280134272e-005
6.9377357646303	-1.028990266243637e-005
6.953525358928546	-1.029001180999751e-005
6.969314953226792	-1.029012321994706e-005
6.985104547525038	-1.029080990595821e-005
7.000894141823283	-1.029138752097754e-005
7.016683736121529	-1.029237531996821e-005
7.032473330419774	-1.029272941844792e-005
7.04826292471802	-1.02936519249881e-005
7.064052519016265	-1.029430945064301e-005
7.079842113314511	-1.029524719554424e-005
7.095631707612757	-1.029596620501303e-005
7.111421301911002	-1.029620614464433e-005
7.127210896209248	-1.029684378374467e-005
7.143000490507493	-1.029716512273119e-005
7.158790084805739	-1.029820224409603e-005
7.174579679103984	-1.02987346434383e-005
7.19036927340223	-1.029925955709028e-005
7.206158867700476	-1.02999202530326e-005
7.221948461998721	-1.030036635233353e-005
7.237738056296967	-1.030113566851872e-005
7.253527650595212	-1.030174821780453e-005
7.269317244893458	-1.030222596975793e-005
7.285106839191704	-1.030166449526549e-005
7.30089643348995	-1.030134253152435e-005
7.316686027788196	-1.03014651306868e-005
7.332475622086441	-1.030103381679137e-005
7.348265216384687	-1.030048053474695e-005
7.364054810682932	-1.030036561690346e-005
7.379844404981178	-1.030039969224734e-005
7.395633999279423	-1.030011006319514e-005
7.411423593577669	-1.030035285792533e-005
7.427213187875914	-1.030030258781281e-005
7.44300278217416	-1.029988030889769e-005
7.458792376472406	-1.029943060497732e-005
7.474581970770651	-1.029923119146794e-005
7.490371565068897	-1.029917755735242e-005
7.506161159367142	-1.029845489336602e-005
7.521950753665388	-1.029789349171792e-005
7.537740347963633	-1.029795261734779e-005
7.553529942261879	-1.029839133338802e-005
7.569319536560125	-1.02987131695377e-005
7.585109130858371	-1.029874629699213e-005
7.600898725156617	-1.029876636282456e-005
7.616688319454862	-1.029846485643132e-005
7.632477913753108	-1.02985410002542e-005
7.648267508051353	-1.029848052814626e-005
7.664057102349599	-1.029798712060382e-005
7.679846696647844	-1.029810249473937e-005
7.69563629094609	-1.02988701662764e-005
7.711425885244336	-1.029989405728558e-005
7.727215479542581	-1.029984933780538e-005
7.743005073840827	-1.029990738354854e-005
7.758794668139072	-1.030007978394771e-005
7.774584262437318	-1.030021523125166e-005
7.790373856735563	-1.030034772015919e-005
7.806163451033809	-1.030069772729478e-005
7.821953045332055	-1.030102612873181e-005
7.8377426396303	-1.030052709683582e-005
7.853532233928546	-1.030078420943162e-005
7.869321828226791	-1.030114673769177e-005
7.885111422525037	-1.030111163429563e-005
7.900901016823283	-1.030034858646243e-005
7.916690611121528	-1.029967028742961e-005
7.932480205419774	-1.029960335609068e-005
7.94826979971802	-1.029958232986073e-005
7.964059394016266	-1.029936695555991e-005
7.979848988314512	-1.029917262070197e-005
7.995638582612756	-1.029962011775553e-005
8.011428176911002	-1.029976697531479e-005
8.027217771209248	-1.029974320882463e-005
8.043007365507494	-1.029968644067202e-005
8.058796959805738	-1.029927400310399e-005
8.074586554103984	-1.029981648772481e-005
8.09037614840223	-1.02999378509334e-005
8.106165742700476	-1.029968442868049e-005
8.121955336998722	-1.030017356797082e-005
8.137744931296966	-1.030038799040899e-005
8.153534525595212	-1.030051774295441e-005
8.169324119893458	-1.030093537462685e-005
8.185113714191704	-1.030118500620729e-005
8.200903308489949	-1.03012549120664e-005
8.216692902788195	-1.030160767376349e-005
8.232482497086441	-1.030187256109531e-005
8.248272091384687	-1.030218112118215e-005
8.264061685682933	-1.030184606779677e-005
8.279851279981177	-1.030126698012358e-005
8.295640874279423	-1.030194253582311e-005
8.311430468577669	-1.030216552431068e-005
8.327220062875915	-1.030163866809273e-005
8.343009657174161	-1.030156666587773e-005
8.358799251472405	-1.030158485415988e-005
8.374588845770651	-1.030199848480749e-005
8.390378440068897	-1.030194521798125e-005
8.406168034367143	-1.030174264344129e-005
8.421957628665387	-1.030189386054313e-005
8.437747222963633	-1.030217490404714e-005
8.453536817261879	-1.030260588976578e-005
8.469326411560125	-1.030293942099757e-005
8.485116005858371	-1.030306649910109e-005
8.500905600156615	-1.030313842019567e-005
8.516695194454862	-1.030362741875522e-005
8.532484788753108	-1.030372389611125e-005
8.548274383051354	-1.030367131123976e-005
8.564063977349598	-1.030386864756147e-005
8.579853571647844	-1.030417703041846e-005
8.59564316594609	-1.030454907444595e-005
8.611432760244336	-1.030498337300906e-005
8.627222354542582	-1.030515071037413e-005
8.643011948840826	-1.030530364200221e-005
8.658801543139072	-1.030599532874478e-005
8.674591137437318	-1.030650814343497e-005
8.690380731735564	-1.030731983098403e-005
8.70617032603381	-1.030843755490417e-005
8.721959920332054	-1.030905166150934e-005
8.7377495146303	-1.03094232541406e-005
8.753539108928546	-1.030951469674418e-005
8.769328703226792	-1.03100937266507e-005
8.785118297525036	-1.031041810815213e-005
8.800907891823282	-1.031114464397717e-005
8.816697486121528	-1.031236636592347e-005
8.832487080419774	-1.031284640750056e-005
8.84827667471802	-1.031321062764682e-005
8.864066269016265	-1.031349880804861e-005
8.879855863314511	-1.031388762563662e-005
8.895645457612757	-1.031367120116303e-005
8.911435051911003	-1.031425462246144e-005
8.927224646209247	-1.031427680983549e-005
8.943014240507493	-1.031414810611739e-005
8.958803834805739	-1.031447894138156e-005
8.974593429103985	-1.031409105054596e-005
8.990383023402231	-1.031480688626678e-005
9.006172617700475	-1.031463494467554e-005
9.021962211998721	-1.031414141563661e-005
9.037751806296967	-1.031434084303027e-005
9.053541400595213	-1.031448187431202e-005
9.069330994893457	-1.031436759448878e-005
9.085120589191703	-1.031391994704524e-005
9.100910183489949	-1.031372707050022e-005
9.116699777788195	-1.031339899974751e-005
9.132489372086441	-1.031394062486581e-005
9.148278966384686	-1.031400642526825e-005
9.164068560682932	-1.031352060660698e-005
9.179858154981178	-1.031336686227765e-005
9.195647749279424	-1.031309584737661e-005
9.211437343577668	-1.031291150640596e-005
9.227226937875914	-1.031271293167861e-005
9.24301653217416	-1.031246802669236e-005
9.258806126472406	-1.031144249478587e-005
9.274595720770652	-1.03107218385509e-005
9.290385315068896	-1.031030514798728e-005
9.306174909367142	-1.030942743392266e-005
9.321964503665388	-1.030909470321091e-005
9.337754097963634	-1.030883764461616e-005
9.35354369226188	-1.030845816885591e-005
9.369333286560124	-1.030832265463702e-005
9.38512288085837	-1.030844481362527e-005
9.400912475156616	-1.030842446008906e-005
9.416702069454862	-1.030847502042732e-005
9.432491663753106	-1.030898477100845e-005
9.448281258051352	-1.030826488727158e-005
9.464070852349598	-1.030826615031508e-005
9.479860446647844	-1.030877747519725e-005
9.49565004094609	-1.030854883780652e-005
9.511439635244335	-1.030842641943276e-005
9.527229229542581	-1.030842812678582e-005
9.543018823840827	-1.030923140608609e-005
9.558808418139073	-1.030963450982125e-005
9.574598012437317	-1.030957624417403e-005
9.590387606735563	-1.030984728599604e-005
9.606177201033809	-1.031037923969711e-005
9.621966795332055	-1.031029600061961e-005
9.637756389630301	-1.031063477742887e-005
9.653545983928545	-1.031203136962029e-005
9.669335578226791	-1.031250667387244e-005
9.685125172525037	-1.031236907970724e-005
9.700914766823283	-1.031291894663974e-005
9.716704361121529	-1.03140469289954e-005
9.732493955419773	-1.031407718526431e-005
9.748283549718019	-1.031439185975286e-005
9.764073144016265	-1.031565169430084e-005
9.779862738314511	-1.031634225148081e-005
9.795652332612756	-1.031725120930615e-005
9.811441926911002	-1.031777980609135e-005
9.827231521209248	-1.031838330453546e-005
9.843021115507494	-1.031935864886413e-005
9.85881070980574	-1.03203304539072e-005
9.874600304103984	-1.032117904474209e-005
9.89038989840223	-1.032166356099708e-005
9.906179492700476	-1.032262904977238e-005
9.921969086998722	-1.03233638747976e-005
9.937758681296966	-1.032406138783441e-005
9.953548275595212	-1.032447996547412e-005
9.969337869893458	-1.03250391681177e-005
9.985127464191704	-1.03262138349223e-005
10.00091705848995	-1.032678798563173e-005
10.01670665278819	-1.032731204029485e-005
10.03249624708644	-1.032768932161256e-005
10.04828584138469	-1.032828872156025e-005
10.06407543568293	-1.032871946164914e-005
10.07986502998118	-1.032902304758904e-005
10.09565462427942	-1.03295591620425e-005
10.11144421857767	-1.033041779111107e-005
10.12723381287592	-1.033076273542276e-005
10.14302340717416	-1.033095089119331e-005
10.15881300147241	-1.033204619360244e-005
10.17460259577065	-1.033232647896056e-005
10.1903921900689	-1.033275793648289e-005
10.20618178436714	-1.033335034652173e-005
10.22197137866539	-1.033362663510774e-005
10.23776097296363	-1.033430736879973e-005
10.25355056726188	-1.03349250509842e-005
10.26934016156013	-1.033592666858248e-005
10.28512975585837	-1.033624307976073e-005
10.30091935015662	-1.033662779996334e-005
10.31670894445486	-1.033753598263901e-005
10.33249853875311	-1.033826987002248e-005
10.34828813305135	-1.033921303329481e-005
10.3640777273496	-1.034025201709431e-005
10.37986732164784	-1.034116578182918e-005
10.39565691594609	-1.034110882084197e-005
10.41144651024434	-1.034165305231625e-005
10.42723610454258	-1.034186956266333e-005
10.44302569884083	-1.034152008255852e-005
10.45881529313907	-1.034168967248205e-005
10.47460488743732	-1.034156529334582e-005
10.49039448173556	-1.034169743319493e-005
10.50618407603381	-1.034177155816161e-005
10.52197367033205	-1.034248906401984e-005
10.5377632646303	-1.034258986203748e-005
10.55355285892855	-1.034258386347258e-005
10.56934245322679	-1.034284267984268e-005
10.58513204752504	-1.034258641108783e-005
10.60092164182328	-1.034261043812147e-005
10.61671123612153	-1.034244817633172e-005
10.63250083041977	-1.034321509066915e-005
10.64829042471802	-1.034381895902015e-005
10.66408001901626	-1.034351206817349e-005
10.67986961331451	-1.034370974958918e-005
10.69565920761276	-1.034447516413689e-005
10.711448801911	-1.034508421639882e-005
10.72723839620925	-1.034493842692058e-005
10.74302799050749	-1.034473369145103e-005
10.75881758480574	-1.034464365867402e-005
10.77460717910399	-1.034490886484129e-005
10.79039677340223	-1.034570318272196e-005
10.80618636770048	-1.034676401074748e-005
10.82197596199872	-1.034798296999653e-005
10.83776555629697	-1.034872196858091e-005
10.85355515059521	-1.034991840958063e-005
10.86934474489346	-1.035095275416228e-005
10.8851343391917	-1.035210015563198e-005
10.90092393348995	-1.035296088611956e-005
10.9167135277882	-1.035350321780166e-005
10.93250312208644	-1.035461754292211e-005
10.94829271638469	-1.035497908070198e-005
10.96408231068293	-1.035557065613815e-005
10.97987190498118	-1.03563746481215e-005
10.99566149927942	-1.035722366653803e-005
11.01145109357767	-1.035775375373458e-005
11.02724068787591	-1.035791332777679e-005
11.04303028217416	-1.035864688027233e-005
11.05881987647241	-1.03592633340441e-005
11.07460947077065	-1.035977728630016e-005
11.0903990650689	-1.03599644316239e-005
11.10618865936714	-1.03601020926278e-005
11.12197825366539	-1.036057893476754e-005
11.13776784796363	-1.036100438915233e-005
11.15355744226188	-1.036140028423563e-005
11.16934703656012	-1.036108667555564e-005
11.18513663085837	-1.036115957780898e-005
11.20092622515662	-1.036106378086853e-005
11.21671581945486	-1.036092830202003e-005
11.23250541375311	-1.036087622578506e-005
11.24829500805135	-1.036020307321618e-005
11.2640846023496	-1.035986968989123e-005
11.27987419664784	-1.035914427065831e-005
11.29566379094609	-1.035812047116729e-005
11.31145338524433	-1.035687133452998e-005
11.32724297954258	-1.035654673783478e-005
11.34303257384083	-1.035651996014375e-005
11.35882216813907	-1.035572615440743e-005
11.37461176243732	-1.035507008363508e-005
11.39040135673556	-1.035447385064589e-005
11.40619095103381	-1.0353956740987e-005
11.42198054533206	-1.035292333837263e-005
11.4377701396303	-1.035246572731338e-005
11.45355973392855	-1.035228946670174e-005
11.46934932822679	-1.035192411703807e-005
11.48513892252504	-1.035153730901985e-005
11.50092851682328	-1.035093684146401e-005
11.51671811112153	-1.035085969503871e-005
11.53250770541977	-1.035073912312625e-005
11.54829729971802	-1.035115971340886e-005
11.56408689401627	-1.035145119930779e-005
11.57987648831451	-1.035179867612256e-005
11.59566608261276	-1.035241192856169e-005
11.611455676911	-1.035231996463949e-005
11.62724527120925	-1.03528428033262e-005
11.64303486550749	-1.03531941738038e-005
11.65882445980574	-1.035373763418321e-005
11.67461405410398	-1.035411717397856e-005
11.69040364840223	-1.035434183812018e-005
11.70619324270048	-1.035443103594051e-005
11.72198283699872	-1.035454718960247e-005
11.73777243129697	-1.035624085426898e-005
11.75356202559521	-1.035713034575338e-005
11.76935161989346	-1.035778875229652e-005
11.7851412141917	-1.035895316364151e-005
11.80093080848995	-1.03601683799779e-005
11.81672040278819	-1.03603612078763e-005
11.83250999708644	-1.036039631558446e-005
11.84829959138469	-1.036112046652328e-005
11.86408918568293	-1.03615421939363e-005
11.87987877998118	-1.036263472126699e-005
11.89566837427942	-1.036302431629373e-005
11.91145796857767	-1.036396190473254e-005
11.92724756287591	-1.036552197610342e-005
11.94303715717416	-1.036640802170933e-005
11.9588267514724	-1.036759758939643e-005
11.97461634577065	-1.036821381080117e-005
11.9904059400689	-1.036911226867084e-005
12.00619553436714	-1.037057266102393e-005
12.02198512866539	-1.037206475149973e-005
12.03777472296363	-1.03732993087381e-005
12.05356431726188	-1.037351943051426e-005
12.06935391156013	-1.037364953277761e-005
12.08514350585837	-1.037381115721251e-005
12.10093310015662	-1.037414156929506e-005
12.11672269445486	-1.0374824896347e-005
12.13251228875311	-1.037583548249381e-005
12.14830188305135	-1.037734517336571e-005
12.1640914773496	-1.037817911605935e-005
12.17988107164784	-1.037851809148951e-005
12.19567066594609	-1.037908247139061e-005
12.21146026024434	-1.037993284674994e-005
12.22724985454258	-1.037981132779022e-005
12.24303944884083	-1.037987093418765e-005
12.25882904313907	-1.037993002586714e-005
12.27461863743732	-1.037951456801494e-005
12.29040823173556	-1.037926758673304e-005
12.30619782603381	-1.037908665341421e-005
12.32198742033205	-1.037861105023816e-005
12.3377770146303	-1.037817471397124e-005
12.35356660892855	-1.03785784679482e-005
12.36935620322679	-1.037801865547146e-005
12.38514579752504	-1.037729417248607e-005
12.40093539182328	-1.037712588872093e-005
12.41672498612153	-1.037655632394408e-005
12.43251458041977	-1.037617100390264e-005
12.44830417471802	-1.037580713063499e-005
12.46409376901626	-1.037533792925086e-005
12.47988336331451	-1.037458987560558e-005
12.49567295761276	-1.037320141441599e-005
12.511462551911	-1.037230891767362e-005
12.52725214620925	-1.037225206796491e-005
12.54304174050749	-1.037270209689571e-005
12.55883133480574	-1.037220953656191e-005
12.57462092910398	-1.037150507273831e-005
12.59041052340223	-1.037148601291207e-005
12.60620011770048	-1.03712471614425e-005
12.62198971199872	-1.037069236542796e-005
12.63777930629697	-1.03702159896209e-005
12.65356890059521	-1.036961783699179e-005
12.66935849489346	-1.036880894755859e-005
12.6851480891917	-1.03689892635918e-005
12.70093768348995	-1.036829200776659e-005
12.7167272777882	-1.036730558277626e-005
12.73251687208644	-1.036682417466946e-005
12.74830646638469	-1.036614989480734e-005
12.76409606068293	-1.036585167179661e-005
12.77988565498118	-1.036489276640185e-005
12.79567524927942	-1.036418601177601e-005
12.81146484357767	-1.036334483662991e-005
12.82725443787591	-1.036269113381035e-005
12.84304403217416	-1.036241319741042e-005
12.85883362647241	-1.036166601045462e-005
12.87462322077065	-1.03607967226481e-005
12.8904128150689	-1.03596106500634e-005
12.90620240936714	-1.035914782806137e-005
12.92199200366539	-1.035848623770329e-005
12.93778159796363	-1.035814088425927e-005
12.95357119226188	-1.035833703815995e-005
12.96936078656012	-1.035770386913908e-005
12.98515038085837	-1.03569880306529e-005
13.00093997515662	-1.035568807570573e-005
13.01672956945486	-1.035445188166918e-005
13.03251916375311	-1.035413456968008e-005
13.04830875805135	-1.035369480352016e-005
13.0640983523496	-1.03526978311512e-005
13.07988794664784	-1.035236116624946e-005
13.09567754094609	-1.035181693695784e-005
13.11146713524433	-1.035088378565176e-005
13.12725672954258	-1.035043452328631e-005
13.14304632384083	-1.034993341328508e-005
13.15883591813907	-1.034972318386948e-005
13.17462551243732	-1.034935024139482e-005
13.19041510673556	-1.034875875632754e-005
13.20620470103381	-1.034810233183232e-005
13.22199429533205	-1.034776268085799e-005
13.2377838896303	-1.034701119511203e-005
13.25357348392855	-1.034610390909791e-005
13.26936307822679	-1.034553006622397e-005
13.28515267252504	-1.034436334291651e-005
13.30094226682328	-1.034377965370349e-005
13.31673186112153	-1.03433671576878e-005
13.33252145541977	-1.034237472434464e-005
13.34831104971802	-1.034175158428957e-005
13.36410064401627	-1.034092822471768e-005
13.37989023831451	-1.033988895033633e-005
13.39567983261276	-1.033874216200167e-005
13.411469426911	-1.033738204077434e-005
13.42725902120925	-1.033638008757715e-005
13.44304861550749	-1.033573115718456e-005
13.45883820980574	-1.033415996735426e-005
13.47462780410398	-1.033226665489488e-005
13.49041739840223	-1.033121168687146e-005
13.50620699270048	-1.032948986105648e-005
13.52199658699872	-1.032831138789873e-005
13.53778618129697	-1.032666930570568e-005
13.55357577559521	-1.032358202725096e-005
13.56936536989346	-1.03209575483717e-005
13.5851549641917	-1.03182075245654e-005
13.60094455848995	-1.031536272607694e-005
13.61673415278819	-1.031258651868871e-005
13.63252374708644	-1.030982841282451e-005
13.64831334138469	-1.030684377195475e-005
13.66410293568293	-1.030344723248767e-005
13.67989252998118	-1.029970363751891e-005
13.69568212427942	-1.02956850775415e-005
13.71147171857767	-1.029178147029748e-005
13.72726131287591	-1.028718416644921e-005
13.74305090717416	-1.028220135373111e-005
13.75884050147241	-1.027665282171688e-005
13.77463009577065	-1.027067914030402e-005
13.7904196900689	-1.026315530658269e-005
13.80620928436714	-1.025222452841651e-005
13.82199887866539	-1.02374860805146e-005
13.83778847296363	-1.021498212693742e-005
13.85357806726188	-1.018112142057779e-005
13.86936766156012	-1.012981968584034e-005
13.88515725585837	-1.005534605304519e-005
13.90094685015662	-9.951903203137075e-006
13.91673644445486	-9.813849861010439e-006
13.93252603875311	-9.63633370314921e-006
13.94831563305135	-9.414401597196063e-006
13.9641052273496	-9.145899992212337e-006
13.97989482164784	-8.825804455973643e-006
13.99568441594609	-8.454853809440594e-006
14.01147401024434	-8.032990907775779e-006
14.02726360454258	-7.56119780211917e-006
14.04305319884083	-7.044983237205831e-006
14.05884279313907	-6.486718900799079e-006
14.07463238743732	-5.893955464219517e-006
14.09042198173556	-5.269046227800434e-006
14.10621157603381	-4.621351815129202e-006
14.12200117033205	-3.956411497090442e-006
14.1377907646303	-3.283422948864184e-006
14.15358035892855	-2.609970316981901e-006
14.16936995322679	-1.942558904019486e-006
14.18515954752504	-1.292804961465904e-006
14.20094914182328	-6.596794852467511e-007
14.21673873612153	-5.572548228539849e-008
14.23252833041977	5.105503092218015e-007
14.24831792471802	1.034258022508374e-006
14.26410751901626	1.511110899946937e-006
14.27989711331451	1.941341394574819e-006
14.29568670761276	2.318603556328663e-006
14.311476301911	2.646585689733335e-006
14.32726589620925	2.927733473053657e-006
14.34305549050749	3.156381955804056e-006
14.35884508480574	3.326891258694408e-006
14.37463467910398	3.446713420022581e-006
14.39042427340223	3.519049297972764e-006
14.40621386770048	3.543740496051509e-006
14.42200346199872	3.525892478244693e-006
14.43779305629697	3.466936760588611e-006
14.45358265059521	3.370508642101148e-006
14.46937224489346	3.24002552181349e-006
14.4851618391917	3.077497712254328e-006
14.50095143348995	2.880655468729144e-006
14.5167410277882	2.658910274773109e-006
14.53253062208644	2.422300252610862e-006
14.54832021638469	2.167416684698599e-006
14.56410981068293	1.896586214829443e-006
14.57989940498118	1.612394395477201e-006
14.59568899927942	1.317090724015924e-006
14.61147859357767	1.014261310901666e-006
14.62726818787591	7.052390967715777e-007
14.64305778217416	3.920966843242816e-007
14.65884737647241	7.657031470118275e-008
14.67463697077065	-2.425933844987338e-007
14.6904265650689	-5.632312920826452e-007
14.70621615936714	-8.790145807695883e-007
14.72200575366539	-1.187083470461368e-006
14.73779534796363	-1.490698678530221e-006
14.75358494226188	-1.789420376066833e-006
14.76937453656013	-2.081961064483758e-006
14.78516413085837	-2.368144685911896e-006
14.80095372515662	-2.646101702543694e-006
14.81674331945486	-2.916836541748905e-006
14.83253291375311	-3.178980552259293e-006
14.84832250805135	-3.43263688860661e-006
14.8641121023496	-3.678728272546311e-006
14.87990169664784	-3.915525140863208e-006
14.89569129094609	-4.144692832945569e-006
14.91148088524434	-4.364883664980493e-006
14.92727047954258	-4.576523117754176e-006
14.94306007384083	-4.780271185267742e-006
14.95884966813907	-4.976491251046403e-006
14.97463926243732	-5.164763378260602e-006
14.99042885673556	-5.345052694465807e-006
15.00621845103381	-5.518149322981192e-006
15.02200804533205	-5.683959828890651e-006
15.0377976396303	-5.842874013959745e-006
15.05358723392855	-5.994952271614512e-006
15.06937682822679	-6.141304948900569e-006
15.08516642252504	-6.280655278886157e-006
15.10095601682328	-6.413676724245301e-006
15.11674561112153	-6.541040658364047e-006
15.13253520541977	-6.662011956536798e-006
15.14832479971802	-6.778934243852026e-006
15.16411439401627	-6.890302662947698e-006
15.17990398831451	-6.99664167143171e-006
15.19569358261276	-7.099236192769223e-006
15.211483176911	-7.196948881600524e-006
15.22727277120925	-7.290123293854861e-006
15.24306236550749	-7.379211815284148e-006
15.25885195980574	-7.465358030674276e-006
15.27464155410398	-7.548179576662661e-006
15.29043114840223	-7.626661150128498e-006
15.30622074270048	-7.701262645422688e-006
15.32201033699872	-7.773245453213278e-006
15.33779993129697	-7.842036886290113e-006
15.35358952559521	-7.907120383406403e-006
15.36937911989346	-7.969728279121416e-006
15.3851687141917	-8.0298844195325e-006
15.40095830848995	-8.087965076497997e-006
15.4167479027882	-8.143818628131664e-006
15.43253749708644	-8.197955038480858e-006
15.44832709138469	-8.249623091626365e-006
15.46411668568293	-8.299182068551121e-006
15.47990627998118	-8.346706964440663e-006
15.49569587427942	-8.392371308898716e-006
15.51148546857767	-8.436605587386373e-006
15.52727506287591	-8.479039654618313e-006
15.54306465717416	-8.520187380918941e-006
15.55885425147241	-8.559588241656068e-006
15.57464384577065	-8.597205480538494e-006
15.5904334400689	-8.633520307378911e-006
15.60622303436714	-8.668972802713505e-006
15.62201262866539	-8.703106240204327e-006
15.63780222296363	-8.735540507580247e-006
15.65359181726188	-8.767222348960412e-006
15.66938141156012	-8.797609850745632e-006
15.68517100585837	-8.827103117276081e-006
15.70096060015662	-8.855961486345755e-006
15.71675019445486	-8.883695984565987e-006
15.73253978875311	-8.910221359154537e-006
15.74832938305135	-8.935674464802476e-006
15.7641189773496	-8.960444773906845e-006
15.77990857164784	-8.984106629500728e-006
15.79569816594609	-9.007236236812082e-006
15.81148776024434	-9.029009643943446e-006
15.82727735454258	-9.050641268819194e-006
15.84306694884083	-9.071962202646e-006
15.85885654313907	-9.091985456390315e-006
15.87464613743732	-9.111923315923124e-006
15.89043573173556	-9.130786509891485e-006
15.90622532603381	-9.148874522588016e-006
15.92201492033205	-9.166059728823128e-006
15.9378045146303	-9.18298160770318e-006
15.95359410892855	-9.199619269740904e-006
15.96938370322679	-9.215120036742049e-006
15.98517329752504	-9.230432926277616e-006
16.00096289182328	-9.245065980804817e-006
16.01675248612153	-9.259498292082518e-006
16.03254208041977	-9.273723640993361e-006
16.04833167471802	-9.28679299616838e-006
16.06412126901627	-9.299668278102647e-006
16.07991086331451	-9.312669330002093e-006
16.09570045761276	-9.32533265907196e-006
16.111490051911	-9.337266388063074e-006
16.12727964620925	-9.349156249972506e-006
16.14306924050749	-9.360671845256391e-006
16.15885883480574	-9.371709079497959e-006
16.17464842910399	-9.382973909800903e-006
16.19043802340223	-9.394115649892893e-006
16.20622761770047	-9.405202507883088e-006
16.22201721199872	-9.415704379241605e-006
16.23780680629697	-9.426491524182742e-006
16.25359640059521	-9.437219141355247e-006
16.26938599489346	-9.447785717837153e-006
16.2851755891917	-9.458132634139499e-006
16.30096518348995	-9.467873202404758e-006
16.31675477778819	-9.47818155905789e-006
16.33254437208644	-9.487979286258077e-006
16.34833396638469	-9.497784617004103e-006
16.36412356068293	-9.507757804906405e-006
16.37991315498118	-9.517407299678204e-006
16.39570274927942	-9.526483840035398e-006
16.41149234357767	-9.5353698391168e-006
16.42728193787592	-9.544644343648248e-006
16.44307153217416	-9.553314635120329e-006
16.45886112647241	-9.56164961095937e-006
16.47465072077065	-9.569921203085411e-006
16.4904403150689	-9.578624690177191e-006
16.50622990936714	-9.587085973331928e-006
16.52201950366539	-9.595089396809863e-006
16.53780909796363	-9.603563750953456e-006
16.55359869226188	-9.611649239525246e-006
16.56938828656012	-9.619197738768262e-006
16.58517788085837	-9.626758535669222e-006
16.60096747515662	-9.634763202564069e-006
16.61675706945486	-9.642459790183049e-006
16.63254666375311	-9.64982264971046e-006
16.64833625805135	-9.6565996822081e-006
16.6641258523496	-9.663747238717731e-006
16.67991544664784	-9.671539574652289e-006
16.69570504094609	-9.678790257632927e-006
16.71149463524434	-9.686650118536022e-006
16.72728422954258	-9.693696301646335e-006
16.74307382384083	-9.700473088392085e-006
16.75886341813907	-9.707496843944852e-006
16.77465301243732	-9.71464812327193e-006
16.79044260673556	-9.721662771184894e-006
16.80623220103381	-9.727751798551007e-006
16.82202179533206	-9.734635609105205e-006
16.8378113896303	-9.741204657861283e-006
16.85360098392854	-9.748245342878731e-006
16.86939057822679	-9.755065421482231e-006
16.88518017252504	-9.760671246024057e-006
16.90096976682328	-9.767088703458361e-006
16.91675936112153	-9.773551796608781e-006
16.93254895541977	-9.780649548899352e-006
16.94833854971802	-9.787513953509203e-006
16.96412814401626	-9.794459122517773e-006
16.97991773831451	-9.801108719028454e-006
16.99570733261276	-9.807421549432967e-006
17.011496926911	-9.814625001056034e-006
17.02728652120925	-9.820681317729001e-006
17.04307611550749	-9.826727955964177e-006
17.05886570980574	-9.832510414636685e-006
17.07465530410399	-9.837727154983876e-006
17.09044489840223	-9.843217442949941e-006
17.10623449270048	-9.84905608961338e-006
17.12202408699872	-9.854933569543273e-006
17.13781368129697	-9.859950974880289e-006
17.15360327559521	-9.864861874881781e-006
17.16939286989346	-9.869605839543861e-006
17.18518246419171	-9.874150077382961e-006
17.20097205848995	-9.87857001953927e-006
17.21676165278819	-9.882822988207286e-006
17.23255124708644	-9.887256494656405e-006
17.24834084138469	-9.891599604752818e-006
17.26413043568293	-9.895645562513849e-006
17.27992002998118	-9.898818983466912e-006
17.29570962427942	-9.902813358434031e-006
17.31149921857767	-9.906623487891534e-006
17.32728881287591	-9.910185028674597e-006
17.34307840717416	-9.914209937865313e-006
17.35886800147241	-9.917790372482613e-006
17.37465759577065	-9.921558404728272e-006
17.3904471900689	-9.92497468184377e-006
17.40623678436714	-9.928947180055892e-006
17.42202637866539	-9.932451892145628e-006
17.43781597296363	-9.935702179385801e-006
17.45360556726188	-9.939693683559524e-006
17.46939516156013	-9.943515456893197e-006
17.48518475585837	-9.947355221317323e-006
17.50097435015661	-9.951318660197918e-006
17.51676394445486	-9.955514357957821e-006
17.53255353875311	-9.959793601354415e-006
17.54834313305135	-9.964191627994136e-006
17.5641327273496	-9.968434033971802e-006
17.57992232164784	-9.972191180322428e-006
17.59571191594609	-9.975950007139929e-006
17.61150151024433	-9.979617684817025e-006
17.62729110454258	-9.983131783488413e-006
17.64308069884083	-9.986821762399621e-006
17.65887029313907	-9.990698569838224e-006
17.67465988743732	-9.993951854182228e-006
17.69044948173556	-9.997057148641813e-006
17.70623907603381	-1.000027859583805e-005
17.72202867033206	-1.0003409423242e-005
17.7378182646303	-1.000670592795026e-005
17.75360785892855	-1.00097435374699e-005
17.76939745322679	-1.001260531399403e-005
17.78518704752504	-1.001559659928369e-005
17.80097664182328	-1.001809444799631e-005
17.81676623612153	-1.002058440472996e-005
17.83255583041978	-1.00236892489626e-005
17.84834542471802	-1.002640607783442e-005
17.86413501901626	-1.002914362849854e-005
17.87992461331451	-1.003369477607061e-005
17.89571420761276	-1.003715577188567e-005
17.911503801911	-1.003933102120969e-005
17.92729339620925	-1.004228023239049e-005
17.94308299050749	-1.004335194511592e-005
17.95887258480574	-1.004442784009604e-005
17.97466217910398	-1.004792633548037e-005
17.99045177340223	-1.00509008989347e-005
18.00624136770048	-1.005283637419895e-005
18.02203096199872	-1.005562250619073e-005
18.03782055629697	-1.005833596515264e-005
18.05361015059521	-1.005916101682835e-005
18.06939974489346	-1.006120978285343e-005
18.0851893391917	-1.006430519809285e-005
18.10097893348995	-1.006597411005459e-005
18.1167685277882	-1.006767442044373e-005
18.13255812208644	-1.007000990123289e-005
18.14834771638468	-1.007255260647065e-005
18.16413731068293	-1.007438538101597e-005
18.17992690498118	-1.007643994851073e-005
18.19571649927942	-1.007787230041629e-005
18.21150609357767	-1.007985174350564e-005
18.22729568787591	-1.008163195986391e-005
18.24308528217416	-1.008326798818104e-005
18.2588748764724	-1.008564900146311e-005
18.27466447077065	-1.008748470519149e-005
18.2904540650689	-1.008883310440365e-005
18.30624365936714	-1.008962682105502e-005
18.32203325366539	-1.009154586406952e-005
18.33782284796363	-1.009313180077491e-005
18.35361244226188	-1.009410696526357e-005
18.36940203656013	-1.009535232006113e-005
18.38519163085837	-1.009725225098948e-005
18.40098122515662	-1.00995403876547e-005
18.41677081945486	-1.010066333870331e-005
18.43256041375311	-1.010170492007937e-005
18.44835000805135	-1.010339635816296e-005
18.4641396023496	-1.010561747781032e-005
18.47992919664785	-1.01071155057926e-005
18.49571879094609	-1.010818020066118e-005
18.51150838524433	-1.011017294898696e-005
18.52729797954258	-1.011167583519666e-005
18.54308757384083	-1.011316455831314e-005
18.55887716813907	-1.011471965808977e-005
18.57466676243732	-1.011657108028454e-005
18.59045635673556	-1.011829180966848e-005
18.60624595103381	-1.011937368324801e-005
18.62203554533205	-1.01205943578883e-005
18.6378251396303	-1.012147084750931e-005
18.65361473392855	-1.012300524302196e-005
18.66940432822679	-1.012470950345443e-005
18.68519392252504	-1.012632720227667e-005
18.70098351682328	-1.012752980918437e-005
18.71677311112153	-1.012860957786227e-005
18.73256270541977	-1.01296172099482e-005
18.74835229971802	-1.013028920121129e-005
18.76414189401627	-1.013205483360416e-005
18.77993148831451	-1.013290795304711e-005
18.79572108261275	-1.01332408760622e-005
18.811510676911	-1.013419011989268e-005
18.82730027120925	-1.013479024372844e-005
18.84308986550749	-1.013496985236689e-005
18.85887945980574	-1.013544681574196e-005
18.87466905410398	-1.013588076915327e-005
18.89045864840223	-1.01357058172678e-005
18.90624824270048	-1.013611404700299e-005
18.92203783699872	-1.013627767905969e-005
18.93782743129697	-1.013682577006417e-005
18.95361702559521	-1.013714081010232e-005
18.96940661989346	-1.013630510177319e-005
18.9851962141917	-1.013586481224318e-005
19.00098580848995	-1.013566533981554e-005
19.0167754027882	-1.013558745196516e-005
19.03256499708644	-1.013570542110789e-005
19.04835459138469	-1.013634553587816e-005
19.06414418568293	-1.013650610829718e-005
19.07993377998118	-1.013603044420333e-005
19.09572337427942	-1.013586959523986e-005
19.11151296857767	-1.013547533999378e-005
19.12730256287592	-1.013539961246342e-005
19.14309215717416	-1.01354016164901e-005
19.1588817514724	-1.013592329380108e-005
19.17467134577065	-1.013629921142788e-005
19.1904609400689	-1.013592056858615e-005
19.20625053436714	-1.013588189750485e-005
19.22204012866539	-1.013619913447832e-005
19.23782972296363	-1.013699824924008e-005
19.25361931726188	-1.013662569601884e-005
19.26940891156012	-1.01365347010054e-005
19.28519850585837	-1.013715768359874e-005
19.30098810015662	-1.013713419087865e-005
19.31677769445486	-1.013713490888292e-005
19.33256728875311	-1.013686876659546e-005
19.34835688305135	-1.013763990415022e-005
19.3641464773496	-1.013810781356236e-005
19.37993607164784	-1.013810273633713e-005
19.39572566594609	-1.013761557389302e-005
19.41151526024434	-1.013650919714007e-005
19.42730485454258	-1.013598040945841e-005
19.44309444884082	-1.013416132320583e-005
19.45888404313907	-1.013212613910579e-005
19.47467363743732	-1.012962874102415e-005
19.49046323173556	-1.012682532757921e-005
19.50625282603381	-1.012396363418917e-005
19.52204242033205	-1.012106875843652e-005
19.5378320146303	-1.01177495358973e-005
19.55362160892855	-1.011380414147286e-005
19.56941120322679	-1.01104101641808e-005
19.58520079752504	-1.010673242807481e-005
19.60099039182328	-1.01033198581804e-005
19.61677998612153	-1.009952492852326e-005
19.63256958041977	-1.00960581363699e-005
19.64835917471802	-1.009272747054837e-005
19.66414876901627	-1.008906812853871e-005
19.67993836331451	-1.008614007849401e-005
19.69572795761276	-1.008211388776926e-005
19.711517551911	-1.007793356797693e-005
19.72730714620925	-1.007445241722605e-005
19.74309674050749	-1.007092741780787e-005
19.75888633480574	-1.006702725247584e-005
19.77467592910399	-1.006275383266914e-005
19.79046552340223	-1.005847296679104e-005
19.80625511770047	-1.005224242038875e-005
19.82204471199872	-1.004558934017631e-005
19.83783430629697	-1.003860098276345e-005
19.85362390059521	-1.002982666830847e-005
19.86941349489346	-1.001970091763853e-005
19.8852030891917	-1.000835232602057e-005
19.90099268348995	-9.994864757878548e-006
19.91678227778819	-9.978307653932542e-006
19.93257187208644	-9.95949956955166e-006
19.94836146638469	-9.936909102292995e-006
19.96415106068293	-9.909942258179745e-006
19.97994065498118	-9.877679345474388e-006
19.99573024927942	-9.838883737885134e-006
20.01151984357767	-9.791326083991265e-006
20.02730943787591	-9.731585867843104e-006
20.04309903217416	-9.656369225962127e-006
20.05888862647241	-9.55705540720225e-006
20.07467822077065	-9.423796624559303e-006
20.09046781506889	-9.241024456433406e-006
20.10625740936714	-8.984378294865171e-006
20.12204700366539	-8.621397294313978e-006
20.13783659796363	-8.105375726851019e-006
20.15362619226188	-7.371596001155311e-006
20.16941578656012	-6.333303097127512e-006
20.18520538085837	-4.87946863887922e-006
20.20099497515662	-2.861596241155145e-006
20.21678456945486	-9.560611972629925e-008
20.23257416375311	3.647923241275169e-006
20.24836375805135	8.612757656869377e-006
20.2641533523496	1.507832856014967e-005
20.27994294664784	2.338112299083444e-005
20.29573254094609	3.390286118401452e-005
20.31152213524434	4.699369752774284e-005
20.32731172954258	6.298569600900624e-005
20.34310132384083	8.216904198334881e-005
20.35889091813907	0.0001048117570940804
20.37468051243732	0.0001310030236099428
20.39047010673556	0.0001606720661405848
20.40625970103381	0.0001936651625622454
20.42204929533206	0.0002295322323816791
20.4378388896303	0.0002675613994649274
20.45362848392854	0.0003069742200409482
20.46941807822679	0.0003466232446943972
20.48520767252504	0.0003854010042126505
20.50099726682328	0.000422008649863112
20.51678686112153	0.0004551749055870768
20.53257645541977	0.0004838985729831252
20.54836604971802	0.00050723070597832
20.56415564401626	0.0005245833619588095
20.57994523831451	0.0005357160753363192
20.59573483261276	0.0005405927752147724
20.611524426911	0.0005395400966553082
20.62731402120925	0.0005330334912129564
20.64310361550749	0.0005217064299232872
20.65889320980574	0.0005062679724277574
20.67468280410398	0.0004874328961512307
20.69047239840223	0.0004658372377501693
20.70626199270048	0.0004421415444474263
20.72205158699872	0.0004169083074393428
20.73784118129697	0.0003905820164378242
20.75363077559521	0.000363627609044179
20.76942036989346	0.0003364526444874341
20.7852099641917	0.0003093098018481797
20.80099955848995	0.0002825446387570743
20.81678915278819	0.0002563547923407956
20.83257874708644	0.0002310056967701968
20.84836834138469	0.0002066934495433368
20.86415793568293	0.0001835063734718782
20.87994752998118	0.0001616392643830667
20.89573712427942	0.0001411772143271301
20.91152671857767	0.0001221573984704572
20.92731631287591	0.0001046632848850611
20.94310590717416	8.867545710069983e-005
20.95889550147241	7.419999773895032e-005
20.97468509577065	6.121823724574448e-005
20.9904746900689	4.968599249859577e-005
21.00626428436714	3.950047156888051e-005
21.02205387866539	3.06146223162269e-005
21.03784347296363	2.295299038501883e-005
21.05363306726188	1.64116041679518e-005
21.06942266156013	1.085182429515689e-005
21.08521225585837	6.181583580035114e-006
21.10100185015661	2.309536905857693e-006
21.11679144445486	-8.667320923442105e-007
21.13258103875311	-3.427541173042793e-006
21.14837063305135	-5.465645914284517e-006
21.1641602273496	-7.072458935272745e-006
21.17994982164784	-8.316191357432751e-006
21.19573941594609	-9.264437123196941e-006
21.21152901024433	-9.972284402420451e-006
21.22731860454258	-1.048709963142082e-005
21.24310819884083	-1.084767939695409e-005
21.25889779313907	-1.109063923235436e-005
21.27468738743732	-1.124198617653458e-005
21.29047698173556	-1.132355024066387e-005
21.30626657603381	-1.135509525078007e-005
21.32205617033205	-1.135070585395259e-005
21.3378457646303	-1.132160575120267e-005
21.35363535892855	-1.127677085464383e-005
21.36942495322679	-1.122203155430295e-005
21.38521454752504	-1.116227019050982e-005
21.40100414182328	-1.110019784477206e-005
21.41679373612153	-1.103711922367608e-005
21.43258333041977	-1.097725553955114e-005
21.44837292471802	-1.092056908472967e-005
21.46416251901626	-1.086734173584718e-005
21.47995211331451	-1.081712632480445e-005
21.49574170761276	-1.076933505016732e-005
21.511531301911	-1.072544883358897e-005
21.52732089620925	-1.068325136983298e-005
21.54311049050749	-1.064309310234329e-005
21.55890008480574	-1.060493401684906e-005
21.57468967910398	-1.056776114539177e-005
21.59047927340223	-1.053233980856311e-005
21.60626886770048	-1.049797603490668e-005
21.62205846199872	-1.046357777367627e-005
21.63784805629697	-1.043013482851506e-005
21.65363765059521	-1.039789388187562e-005
21.66942724489346	-1.036519747105192e-005
21.6852168391917	-1.033328868258594e-005
21.70100643348995	-1.03018546947805e-005
21.7167960277882	-1.027063101124264e-005
21.73258562208644	-1.024077413831975e-005
21.74837521638468	-1.021155242911903e-005
21.76416481068293	-1.01831588518991e-005
21.77995440498118	-1.015552197909938e-005
21.79574399927942	-1.012941436587283e-005
21.81153359357767	-1.010492843989632e-005
21.82732318787591	-1.008146022398601e-005
21.84311278217416	-1.005934629474775e-005
21.8589023764724	-1.00373530872995e-005
21.87469197077065	-1.001707247120767e-005
21.8904815650689	-9.999392854412907e-006
21.90627115936714	-9.98448656353714e-006
21.92206075366539	-9.971337056266571e-006
21.93785034796363	-9.959668789453941e-006
21.95363994226188	-9.950413840978718e-006
21.96942953656012	-9.942640736853559e-006
21.98521913085837	-9.936717592266615e-006
22.00100872515662	-9.932353211973364e-006
22.01679831945486	-9.929864458564369e-006
22.03258791375311	-9.928942568371895e-006
22.04837750805135	-9.929502195273137e-006
22.0641671023496	-9.93161149263095e-006
22.07995669664784	-9.934219442239887e-006
22.09574629094609	-9.938038531159343e-006
22.11153588524433	-9.942191605977387e-006
22.12732547954258	-9.947326232681116e-006
22.14311507384083	-9.953790898036374e-006
22.15890466813907	-9.960400614061658e-006
22.17469426243732	-9.967868367147301e-006
22.19048385673556	-9.975390470549983e-006
22.20627345103381	-9.982545392969302e-006
22.22206304533205	-9.989655764238908e-006
22.2378526396303	-9.997232051848697e-006
22.25364223392855	-1.000457474619674e-005
22.26943182822679	-1.00121193236638e-005
22.28522142252504	-1.002041665951667e-005
22.30101101682328	-1.002858908752258e-005
22.31680061112153	-1.003516555803002e-005
22.33259020541977	-1.004221909646864e-005
22.34837979971802	-1.005092833002309e-005
22.36416939401627	-1.005698025158646e-005
22.37995898831451	-1.006283622950852e-005
22.39574858261275	-1.006919327951936e-005
22.411538176911	-1.007405077045963e-005
22.42732777120925	-1.007898987356242e-005
22.44311736550749	-1.008326741331356e-005
22.45890695980574	-1.00873890388391e-005
22.47469655410398	-1.009191401302072e-005
22.49048614840223	-1.009651387071025e-005
22.50627574270047	-1.010039268142569e-005
22.52206533699872	-1.010383272169351e-005
22.53785493129697	-1.010727745104409e-005
22.55364452559521	-1.011025632645017e-005
22.56943411989346	-1.011374702525973e-005
22.5852237141917	-1.01171047558068e-005
22.60101330848995	-1.011967462859819e-005
22.61680290278819	-1.012159374021041e-005
22.63259249708644	-1.012372296541042e-005
22.64838209138469	-1.012616521611873e-005
22.66417168568293	-1.012808952480432e-005
22.67996127998118	-1.01298355003205e-005
22.69575087427942	-1.013049576704757e-005
22.71154046857767	-1.013136974271142e-005
22.72733006287592	-1.013244588967918e-005
22.74311965717416	-1.013220171304875e-005
22.7589092514724	-1.01315558396338e-005
22.77469884577065	-1.013118167813734e-005
22.7904884400689	-1.013129871706283e-005
22.80627803436714	-1.013094045835441e-005
22.82206762866539	-1.013029073311982e-005
22.83785722296363	-1.012907695301474e-005
22.85364681726188	-1.012808481846933e-005
22.86943641156012	-1.012745329034817e-005
22.88522600585837	-1.012598476940064e-005
22.90101560015662	-1.012456406493011e-005
22.91680519445486	-1.012293656109486e-005
22.93259478875311	-1.012161882846735e-005
22.94838438305135	-1.012081873053981e-005
22.9641739773496	-1.011969845449446e-005
22.97996357164784	-1.011855163591391e-005
22.99575316594609	-1.01171198339794e-005
23.01154276024434	-1.011533519801232e-005
23.02733235454258	-1.011362721416558e-005
23.04312194884082	-1.011263480805367e-005
23.05891154313907	-1.011177950146231e-005
23.07470113743732	-1.011099754098822e-005
23.09049073173556	-1.011036267056823e-005
23.10628032603381	-1.01101997197613e-005
23.12206992033205	-1.011054804974819e-005
23.1378595146303	-1.011051957092697e-005
23.15364910892854	-1.011035250453687e-005
23.16943870322679	-1.010959976330462e-005
23.18522829752504	-1.010994821897379e-005
23.20101789182328	-1.011038007401545e-005
23.21680748612153	-1.011035781689346e-005
23.23259708041977	-1.011142100424891e-005
23.24838667471802	-1.011255987095494e-005
23.26417626901626	-1.011379515380517e-005
23.27996586331451	-1.011521131044437e-005
23.29575545761276	-1.011700877879994e-005
23.311545051911	-1.011855904983007e-005
23.32733464620925	-1.012028268006011e-005
23.34312424050749	-1.012202754819679e-005
23.35891383480574	-1.012337199277627e-005
23.37470342910399	-1.01250562184421e-005
23.39049302340223	-1.012678705571387e-005
23.40628261770047	-1.012897059946341e-005
23.42207221199872	-1.013025993884214e-005
23.43786180629697	-1.013146167528767e-005
23.45365140059521	-1.013361880704041e-005
23.46944099489346	-1.013500754626251e-005
23.4852305891917	-1.013654434002373e-005
23.50102018348995	-1.013771947097679e-005
23.51680977778819	-1.013887254427549e-005
23.53259937208644	-1.014037131821053e-005
23.54838896638469	-1.014179987907871e-005
23.56417856068293	-1.014364465337089e-005
23.57996815498118	-1.014532911273105e-005
23.59575774927942	-1.014716112430901e-005
23.61154734357767	-1.014876161293028e-005
23.62733693787591	-1.015093045679774e-005
23.64312653217416	-1.015248305043591e-005
23.65891612647241	-1.015383253673299e-005
23.67470572077065	-1.01568688925044e-005
23.69049531506889	-1.016003011999227e-005
23.70628490936714	-1.016307153824182e-005
23.72207450366539	-1.016548462747046e-005
23.73786409796363	-1.016839229113465e-005
23.75365369226188	-1.017125008884583e-005
23.76944328656012	-1.01741253220641e-005
23.78523288085837	-1.017760992601372e-005
23.80102247515661	-1.018137801102604e-005
23.81681206945486	-1.018566699124369e-005
23.83260166375311	-1.018955559277495e-005
23.84839125805135	-1.019384173596262e-005
23.8641808523496	-1.019749172031752e-005
Forward Laser Monitor:
time (min)	Forward Laser Monitor (V)
-0.0168345607817173	0.9358221507310987
6.217914724770957e-010	0.9358190105148398
0.01683456202530025	0.9358281434683595
0.03366912342880902	0.9358232974214114
0.05050368483231779	0.9358418535465527
0.06733824623582657	0.9358290164357868
0.08417280763933534	0.9358187275809735
0.1010073690428441	0.9358395706275281
0.1178419304463529	0.9358187303772853
0.1346764918498617	0.9358141516476137
0.1515110532533704	0.9358301471701481
0.1683456146568792	0.935830151339303
0.185180176060388	0.9358475792375319
0.2020147374638968	0.935840723857458
0.2188492988674055	0.9358404381092679
0.2356838602709143	0.9358304459347644
0.2525184216744231	0.9358461397802301
0.2693529830779318	0.9358552893420026
0.2861875444814406	0.9358327380199738
0.3030221058849494	0.9358484291078413
0.3198566672884582	0.9358510087277504
0.3366912286919669	0.9358441554769235
0.3535257900954757	0.9358578625860827
0.3703603514989845	0.9358655802724594
0.3871949129024933	0.9358590121828919
0.404029474306002	0.9358635817374448
0.4208640357095108	0.9358452968724094
0.4376985971130196	0.93583243736137
0.4545331585165283	0.9358507073861021
0.4713677199200371	0.9357970518708074
0.4882022813235459	0.935840689399393
0.5050368427270546	0.9358430078396171
0.5218714041305634	0.9358430094596315
0.5387059655340722	0.9358327287525381
0.5555405269375809	0.9358464315734238
0.5723750883410897	0.9358452958241648
0.5892096497445986	0.9358487230005023
0.6060442111481073	0.9358461532525563
0.6228787725516161	0.9358667214743774
0.6397133339551249	0.9358632971449771
0.6565478953586337	0.9358441534012799
0.6733824567621424	0.9358110391213534
0.6902170181656512	0.9358498322934957
0.70705157956916	0.9358530076320329
0.7238861409726687	0.9358624324324765
0.7407207023761775	0.9358772877149764
0.7575552637796863	0.9358713009515189
0.774389825183195	0.9358587316225926
0.7912243865867038	0.935866721879381
0.8080589479902126	0.9358587280252075
0.8248935093937213	0.9358541545933408
0.8417280707972301	0.9358452974709809
0.8585626322007389	0.9358441525942507
0.8753971936042476	0.9358395810563712
0.8922317550077564	0.9358395806275439
0.9090663164112652	0.9358532831037983
0.9259008778147739	0.9358644300204974
0.9427354392182827	0.9358487366276828
0.9595700006217915	0.9358678547251216
0.9764045620253004	0.935864441875787
0.9932391234288092	0.9358430217437486
1.010073684832318	0.9358213043867032
1.026908246235827	0.9358758457800054
1.043742807639335	0.9358564459370361
1.060577369042844	0.9358681509316635
1.077411930446353	0.9358735820807848
1.094246491849862	0.9358898679581545
1.111081053253371	0.935853012524834
1.127915614656879	0.9358518676358355
1.144750176060388	0.9358864100146823
1.161584737463897	0.9358875833238205
1.178419298867406	0.9358807318299945
1.195253860270914	0.9358724459682136
1.212088421674423	0.9358770092332985
1.228922983077932	0.9358932901702197
1.245757544481441	0.9358952982109074
1.262592105884949	0.9358921572976775
1.279426667288458	0.9359012966509765
1.296261228691967	0.9359115835284192
1.313095790095476	0.9359135858990563
1.329930351498985	0.9359195860842146
1.346764912902493	0.935910443443239
1.363599474306002	0.9358681942958729
1.380434035709511	0.9359306756311774
1.39726859711302	0.9359207376792401
1.414103158516529	0.9359284388974549
1.430937719920037	0.935931014461372
1.447772281323546	0.9358987468256349
1.464606842727055	0.9359138642556595
1.481441404130564	0.9359055892723949
1.498275965534072	0.9359161540210319
1.515110526937581	0.9359207283194874
1.53194508834109	0.9359478686332647
1.548779649744599	0.9359310186096811
1.565614211148107	0.9359101589430884
1.582448772551616	0.9359158721414929
1.599283333955125	0.9359287184807335
1.616117895358634	0.9359390080743301
1.632952456762143	0.9359478677428523
1.649787018165651	0.9359447336729924
1.66662157956916	0.93594101923295
1.683456140972669	0.9359627208514358
1.700290702376178	0.9359593056584405
1.717125263779686	0.9359535916172712
1.733959825183195	0.9359561600608674
1.750794386586704	0.9359435918099655
1.767628947990213	0.935917305753044
1.784463509393721	0.9359664417804698
1.80129807079723	0.9359307319028563
1.818132632200739	0.9359478581521878
1.834967193604248	0.9359410229851894
1.851801755007757	0.935939874895232
1.868636316411265	0.9359535791455422
1.885470877814774	0.9359238925710507
1.902305439218283	0.9359538572073266
1.919140000621792	0.9359447362429785
1.9359745620253	0.9359433034384567
1.952809123428809	0.9359561560942143
1.969643684832318	0.9359538757213523
1.986478246235827	0.9359561603943998
2.003312807639336	0.9359573036838732
2.020147369042844	0.9359558753016335
2.036981930446353	0.9359847342184773
2.053816491849862	0.9359718883138875
2.07065105325337	0.9359778717270163
2.087485614656879	0.9359753072411394
2.104320176060388	0.9359958636434065
2.121154737463897	0.935979030516812
2.137989298867406	0.9359721659943771
2.154823860270914	0.9359550263723619
2.171658421674423	0.9359595878447103
2.188492983077932	0.9359972939315456
2.205327544481441	0.9359755968514827
2.22216210588495	0.9359924460531472
2.238996667288459	0.9359835926830268
2.255831228691967	0.9359790200373435
2.272665790095476	0.9359915920644263
2.289500351498985	0.9359858825803195
2.306334912902493	0.9359958699894558
2.323169474306002	0.9359915953996324
2.340004035709511	0.9359893078439121
2.35683859711302	0.9359938753079315
2.373673158516529	0.9359558953820701
2.390507719920037	0.9359810084204659
2.407342281323546	0.9360027275136665
2.424176842727055	0.9360038784743849
2.441011404130564	0.9359981654814603
2.457845965534073	0.935979880056567
2.474680526937581	0.9360004480699303
2.49151508834109	0.9359764486753389
2.508349649744599	0.9359481868177655
2.525184211148107	0.9359949804794175
2.542018772551616	0.935999303660741
2.558853333955125	0.9359970228114041
2.575687895358634	0.9360198652774298
2.592522456762143	0.9360121695982349
2.609357018165651	0.9359950295920619
2.62619157956916	0.9359798834782519
2.643026140972669	0.9360130106388698
2.659860702376178	0.9359824572345425
2.676695263779687	0.9359915902775279
2.693529825183195	0.9359904493942524
2.710364386586704	0.9360015922468382
2.727198947990213	0.9360213084901846
2.744033509393721	0.9359984705537569
2.76086807079723	0.9359833184657989
2.777702632200739	0.9359855899881407
2.794537193604248	0.9360209986204908
2.811371755007757	0.9360121706226559
2.828206316411265	0.9360015986732927
2.845040877814774	0.9359981657196976
2.861875439218283	0.9360053046827082
2.878710000621792	0.9360201609836731
2.8955445620253	0.9360050255637453
2.912379123428809	0.9360098784272617
2.929213684832318	0.9359970225076514
2.946048246235827	0.9360041643444008
2.962882807639335	0.9360064500631038
2.979717369042844	0.9359970294143274
2.996551930446353	0.9359424893871436
3.013386491849862	0.9360118287847138
3.030221053253371	0.9360130216335267
3.04705561465688	0.9360141646609391
3.063890176060388	0.9360198771297414
3.080724737463897	0.9360301620417254
3.097559298867406	0.9359813235103015
3.114393860270914	0.9360187261809349
3.131228421674423	0.9360118809408412
3.148062983077932	0.9359813101481601
3.164897544481441	0.9360304486949468
3.18173210588495	0.9360178798960988
3.198566667288458	0.9360258731738484
3.215401228691967	0.9360107492803319
3.232235790095476	0.9360267253716266
3.249070351498985	0.9360247389569408
3.265904912902494	0.9360290209202125
3.282739474306002	0.9360450159781839
3.299574035709511	0.9360267464794622
3.31640859711302	0.9360224534143267
3.333243158516528	0.9360178814208182
3.350077719920037	0.9360347339280269
3.366912281323546	0.9360278819428363
3.383746842727055	0.9360064529126302
3.400581404130564	0.9360224510051508
3.417415965534072	0.9360198809763568
3.434250526937581	0.9360495702937127
3.45108508834109	0.9360370344289732
3.467919649744599	0.9360430202245912
3.484754211148108	0.9360407403014022
3.501588772551616	0.9360244614996839
3.518423333955125	0.9360361608957319
3.535257895358634	0.9360358813926112
3.552092456762142	0.9360176010213291
3.568927018165651	0.9360075964224732
3.58576157956916	0.9359984519440917
3.602596140972669	0.9360235906853273
3.619430702376178	0.9360293088599159
3.636265263779686	0.936040738657564
3.653099825183195	0.9360256088014756
3.669934386586704	0.9360130331284824
3.686768947990213	0.9360347213461131
3.703603509393722	0.9360041862354418
3.72043807079723	0.936038145535549
3.737272632200739	0.9360407373293904
3.754107193604248	0.9360427379489824
3.770941755007756	0.9360395971429594
3.787776316411265	0.9360247426704667
3.804610877814774	0.936027022828915
3.821445439218283	0.9360338797545542
3.838280000621792	0.936040737919028
3.855114562025301	0.9360278813263969
3.871949123428809	0.9360350241279373
3.888783684832318	0.9360384498184013
3.905618246235827	0.9360084753101005
3.922452807639336	0.9360201569931963
3.939287369042845	0.9360370127880814
3.956121930446353	0.936018748158337
3.972956491849862	0.9360281613804418
3.989791053253371	0.9360153141684092
4.00662561465688	0.9360338739504951
4.023460176060389	0.9360335954658392
4.040294737463897	0.9360327383739581
4.057129298867406	0.9360495937817074
4.073963860270915	0.9360235970552003
4.090798421674423	0.9360384525789157
4.107632983077932	0.9360293085628849
4.124467544481441	0.936014463904207
4.141302105884949	0.9360395759160051
4.158136667288458	0.9360484472790067
4.174971228691967	0.9360541646763457
4.191805790095476	0.9360533116523686
4.208640351498985	0.9360495984511609
4.225474912902493	0.9360418850173222
4.242309474306002	0.9360198878444694
4.259144035709511	0.9360175948033325
4.27597859711302	0.9360347347469681
4.292813158516529	0.936027024493599
4.309647719920037	0.9360541666715841
4.326482281323546	0.9360258801949009
4.343316842727055	0.9359961908775448
4.360151404130564	0.936036133647327
4.376985965534073	0.9360395932239537
4.393820526937581	0.9360495897138035
4.41065508834109	0.9360507388341378
4.427489649744599	0.9360381739662073
4.444324211148108	0.936046164008582
4.461158772551617	0.9360244604246375
4.477993333955125	0.9360350206408077
4.494827895358634	0.9360704464590098
4.511662456762142	0.9360621704453682
4.528497018165651	0.9360507407281253
4.54533157956916	0.9360624543469475
4.562166140972669	0.9360473119424598
4.579000702376177	0.9360770012598157
4.595835263779686	0.9360304896568934
4.612669825183195	0.9360541510670331
4.629504386586704	0.9360670180468156
4.646338947990213	0.9360864451977493
4.663173509393721	0.9360955954206307
4.68000807079723	0.9360975993666127
4.696842632200739	0.9361033128777039
4.713677193604248	0.9360804627523451
4.730511755007757	0.9361013102450057
4.747346316411266	0.9360827446797064
4.764180877814774	0.9360975991581551
4.781015439218283	0.936105886586347
4.797850000621792	0.936106743008963
4.814684562025301	0.9361124536902071
4.83151912342881	0.936103322014109
4.848353684832318	0.9360941777948106
4.865188246235827	0.9360930291807308
4.882022807639336	0.9361161602981941
4.898857369042845	0.9361241698551917
4.915691930446354	0.9361136057557515
4.932526491849862	0.9361215993984893
4.94936105325337	0.9361044623732622
4.966195614656879	0.9361398825243915
4.983030176060388	0.9361218898664874
4.999864737463897	0.9361536031773483
5.016699298867406	0.9361298888304382
5.033533860270914	0.9361433061180895
5.050368421674423	0.9361513121076259
5.067202983077932	0.936144751546361
5.084037544481441	0.9361287561399674
5.10087210588495	0.9361364557560357
5.117706667288458	0.9361387450359993
5.134541228691967	0.9361424591305974
5.151375790095476	0.9361101847408293
5.168210351498985	0.9360804650632481
5.185044912902494	0.93610359539155
5.201879474306002	0.9361001724022352
5.218714035709511	0.9361604571369316
5.23554859711302	0.9361641766931225
5.252383158516529	0.9361490321522449
5.269217719920038	0.9361398969776739
5.286052281323546	0.9361455994244099
5.302886842727055	0.9361527422289989
5.319721404130564	0.9361718794330789
5.336555965534073	0.9361401927571617
5.353390526937582	0.9361344629863666
5.370225088341091	0.936169876681262
5.387059649744598	0.9361558952029982
5.403894211148107	0.9361627461935477
5.420728772551616	0.936174460908262
5.437563333955125	0.9361844627376078
5.454397895358634	0.9361661778368369
5.471232456762142	0.9361630340972091
5.488067018165651	0.9361778787558871
5.50490157956916	0.9361604765145678
5.521736140972669	0.9361456150408729
5.538570702376178	0.9361421773820888
5.555405263779687	0.9361478863249774
5.572239825183195	0.9361767337766452
5.589074386586704	0.936181033190808
5.605908947990213	0.9361333356439106
5.622743509393722	0.9361353167697256
5.639578070797231	0.9361650268165591
5.656412632200739	0.9361924600224002
5.673247193604248	0.93616646505885
5.690081755007757	0.9361641767794835
5.706916316411266	0.936165033939858
5.723750877814775	0.936165033939858
5.740585439218283	0.9361721716819017
5.757420000621792	0.9361653246073799
5.774254562025301	0.9361547542750532
5.79108912342881	0.9361239056439353
5.807923684832318	0.9361730099619605
5.824758246235827	0.9361756050732579
5.841592807639335	0.9361890310056786
5.858427369042844	0.9361810374076104
5.875261930446353	0.9361767500095476
5.892096491849862	0.9361733207486326
5.908931053253371	0.9361856061640679
5.925765614656879	0.936185606610763
5.942600176060388	0.9361547499426138
5.959434737463897	0.9361847247341751
5.976269298867406	0.9361981690992973
5.993103860270915	0.9361870432777091
6.009938421674423	0.9361744709589032
6.026772983077932	0.936207590641844
6.043607544481441	0.9362144630529156
6.06044210588495	0.9362007563725836
6.077276667288459	0.9361836123193524
6.094111228691967	0.9361961760199197
6.110945790095476	0.9361778953002153
6.127780351498985	0.9362156052822325
6.144614912902494	0.9362236095712051
6.161449474306003	0.9361787496966115
6.178284035709512	0.936189026768004
6.19511859711302	0.9361981719789921
6.211953158516529	0.9361779068606863
6.228787719920038	0.9361858874152557
6.245622281323546	0.9362110227616081
6.262456842727055	0.93616191594209
6.279291404130563	0.9362015907634165
6.296125965534072	0.9362110339974804
6.312960526937581	0.9362004682899376
6.32979508834109	0.9362110351231522
6.346629649744599	0.9361810395338793
6.363464211148108	0.9361878923201433
6.380298772551616	0.9361981793167047
6.397133333955125	0.9361970370599057
6.413967895358634	0.9362064577086821
6.430802456762143	0.9362084642703802
6.447637018165652	0.9362327364140615
6.46447157956916	0.936215619933834
6.481306140972669	0.9362133245877499
6.498140702376178	0.9362064689485928
6.514975263779687	0.9362221747535769
6.531809825183196	0.9362156114049343
6.548644386586704	0.9362313205988457
6.565478947990213	0.936234752882398
6.582313509393722	0.9362396104808831
6.599148070797231	0.9362224675920374
6.61598263220074	0.9362110375798343
6.632817193604248	0.9362156051671198
6.649651755007757	0.9362438740820055
6.666486316411265	0.9361913605567004
6.683320877814774	0.9362324401926297
6.700155439218283	0.9362179037581606
6.716990000621792	0.9362395997214856
6.7338245620253	0.9362358981343522
6.750659123428809	0.9362144743096337
6.767493684832318	0.9362178940648755
6.784328246235827	0.936207610963496
6.801162807639336	0.9362461769355462
6.817997369042844	0.9362278973861833
6.834831930446353	0.9362267529293465
6.851666491849862	0.9361981803341622
6.868501053253371	0.936214452363867
6.88533561465688	0.9362164648577388
6.902170176060388	0.9362004765448643
6.919004737463897	0.9362030351939245
6.935839298867406	0.9362064637311932
6.952673860270915	0.9362221734432712
6.969508421674424	0.9362118989333287
6.986342983077932	0.9361867585244311
7.003177544481441	0.9361913204136949
7.02001210588495	0.9362133189683247
7.036846667288459	0.9361778964914025
7.053681228691968	0.936206178450815
7.070515790095477	0.9362301807072334
7.087350351498985	0.936180180518664
7.104184912902493	0.9362075860423772
7.121019474306002	0.9361981863923561
7.137854035709511	0.9361981793167047
7.15468859711302	0.9361870423485831
7.171523158516528	0.9362201633716094
7.188357719920037	0.9362221802241038
7.205192281323546	0.9361961891914711
7.222026842727055	0.9362313137048504
7.238861404130564	0.9361961875893243
7.255695965534073	0.9361641820683543
7.272530526937581	0.9362178900624869
7.28936508834109	0.9361981797276642
7.306199649744599	0.9362084666013484
7.323034211148108	0.9362235967342317
7.339868772551617	0.9362004835371326
7.356703333955125	0.9362167404448319
7.373537895358634	0.9362110411297132
7.390372456762143	0.9362178911702909
7.407207018165652	0.9362190374734677
7.424041579569161	0.9362110408557401
7.440876140972669	0.9362016114900721
7.457710702376178	0.9361810409454361
7.474545263779687	0.9361878913910174
7.491379825183196	0.936223319284863
7.508214386586705	0.9362313241932528
7.525048947990213	0.9362144663286801
7.541883509393721	0.936220179156653
7.55871807079723	0.9361981976428414
7.575552632200739	0.9362130262847186
7.592387193604248	0.9362087544971629
7.609221755007757	0.9362258851674068
7.626056316411265	0.9362201840863532
7.642890877814774	0.936217610571278
7.659725439218283	0.9362027569772857
7.676560000621792	0.9362270308064968
7.693394562025301	0.9362244676726172
7.710229123428809	0.936247321859924
7.727063684832318	0.936256468509244
7.743898246235827	0.9362556122809735
7.760732807639336	0.9362453260318822
7.777567369042845	0.9362518983405819
7.794401930446353	0.9362576078246888
7.811236491849862	0.9362567558235743
7.828071053253371	0.9362499020367131
7.84490561465688	0.9362553233496068
7.861740176060389	0.936259039189294
7.878574737463898	0.9362370490444452
7.895409298867406	0.9362450371034934
7.912243860270915	0.9362533239480037
7.929078421674424	0.9362233306517659
7.945912983077933	0.9362656068440782
7.962747544481441	0.9362681844508811
[truncated: 5,336 more rows]
[truncated: 2 more columns]
