# Supplementary material for: Tailored design of protein nanoparticle scaffolds for multivalent presentation of viral glycoprotein antigens
Source: eLife. 2020 Aug 4;9:e57659. doi: 10.7554/eLife.57659 (PMC7402677; doi:10.7554/eLife.57659)
Supplement: Figure 2—source data 11. [file elife-57659-fig2-data11.txt]

differential refractive index data:
time (min)	differential refractive index (RIU)
-0.138224	-0.00101473305567508
-0.1294519981279982	-0.001014679216009082
-0.1206799962559963	-0.001014512510000782
-0.1119079943839944	-0.001014360271627716
-0.1031359925119925	-0.00101431194519039
-0.09436399063999065	-0.001014307763342258
-0.08559198876798878	-0.001014316102833573
-0.0768199868959869	-0.001014326428708263
-0.06804798502398503	-0.001014334805308506
-0.05927598315198315	-0.001014342291761082
-0.05050398127998128	-0.001014350164153248
-0.0417319794079794	-0.001014359049833841
-0.03295997753597754	-0.001014370928483584
-0.02418797566397567	-0.001014384895914184
-0.01541597379197379	-0.001014399896744302
-0.006643971919971903	-0.001014414749294892
0.002128029952029958	-0.001014428958918017
0.01090003182403182	-0.001014443592542557
0.01967203369603371	-0.001014457645465482
0.02844403556803557	-0.001014470861034546
0.03721603744003746	-0.001014485438513177
0.04598803931203932	-0.00101450195627359
0.05476004118404121	-0.001014518258047905
0.06353204305604307	-0.001014535827611831
0.07230404492804493	-0.001014554039723662
0.08107604680004682	-0.001014571513008335
0.08984804867204868	-0.001014589333868643
0.09862005054405057	-0.001014606688544711
0.1073920524160524	-0.001014623553493423
0.1161640542880543	-0.001014639515731836
0.1249360561600562	-0.001014652608333591
0.133708058032058	-0.001014661207876857
0.1424800599040599	-0.001014668678727198
0.1512520617760618	-0.001014679309368666
0.1600240636480637	-0.001014688968219688
0.1687960655200655	-0.001014696222752615
0.1775680673920674	-0.001014703569820586
0.1863400692640693	-0.001014710459609506
0.1951120711360712	-0.001014717203377313
0.203884073008073	-0.001014722840727696
0.2126560748800749	-0.001014728379609309
0.2214280767520768	-0.001014733412181026
0.2302000786240787	-0.001014736294633622
0.2389720804960805	-0.001014740009460938
0.2477440823680824	-0.001014743642339864
0.2565160842400843	-0.001014744829912865
0.2652880861120862	-0.001014747081115003
0.274060087984088	-0.001014749218320456
0.2828320898560899	-0.001014749405085909
0.2916040917280918	-0.001014750113213279
0.3003760936000937	-0.001014751030234923
0.3091480954720955	-0.001014751356581535
0.3179200973440974	-0.001014751448969541
0.3266920992160993	-0.001014751639265667
0.3354641010881012	-0.001014751488925101
0.344236102960103	-0.001014751488458293
0.3530081048321049	-0.001014750852106928
0.3617801067041068	-0.001014749779979962
0.3705521085761087	-0.00101474997546435
0.3793241104481105	-0.001014749892722754
0.3880961123201124	-0.001014748426770425
0.3968681141921142	-0.001014747818915856
0.4056401160641161	-0.00101474823080093
0.414412117936118	-0.001014747713423788
0.4231841198081199	-0.001014746619596322
0.4319561216801218	-0.001014746000303922
0.4407281235521237	-0.001014745027091332
0.4495001254241255	-0.001014744417720792
0.4582721272961273	-0.001014745114348223
0.4670441291681292	-0.001014744917803066
0.4758161310401311	-0.00101474379292242
0.484588132912133	-0.00101474298786846
0.4933601347841349	-0.001014742179651095
0.5021321366561368	-0.001014740762162754
0.5109041385281387	-0.001014739847057519
0.5196761404001404	-0.001014739278487359
0.5284481422721423	-0.001014737950276734
0.5372201441441442	-0.001014736924682829
0.5459921460161461	-0.001014736189246078
0.554764147888148	-0.001014735926981846
0.5635361497601499	-0.00101473564539315
0.5723081516321518	-0.001014734724667747
0.5810801535041535	-0.001014733880654229
0.5898521553761554	-0.00101473407824065
0.5986241572481573	-0.001014734123683114
0.6073961591201592	-0.00101473351484198
0.6161681609921611	-0.001014732157132452
0.624940162864163	-0.001014731960346958
0.6337121647361649	-0.001014731808374026
0.6424841666081667	-0.00101473012691938
0.6512561684801685	-0.001014729764828387
0.6600281703521704	-0.001014729458493824
0.6688001722241723	-0.001014729125608291
0.6775721740961742	-0.001014729311728765
0.6863441759681761	-0.001014729392662407
0.695116177840178	-0.001014729176099253
0.7038881797121798	-0.001014728441145431
0.7126601815841817	-0.001014728250521199
0.7214321834561835	-0.001014727326968427
0.7302041853281854	-0.001014726527889194
0.7389761872001873	-0.001014727440765093
0.7477481890721892	-0.001014727540079204
0.7565201909441911	-0.001014726821465119
0.765292192816193	-0.001014726329891985
0.7740641946881948	-0.001014725333058367
0.7828361965601967	-0.00101472576638236
0.7916081984321985	-0.001014726415396169
0.8003802003042004	-0.001014726016729515
0.8091522021762023	-0.001014726914993831
0.8179242040482042	-0.00101472709847167
0.8266962059202061	-0.001014726628423221
0.8354682077922079	-0.001014726225098273
0.8442402096642098	-0.001014725488503088
0.8530122115362117	-0.001014725822598861
0.8617842134082135	-0.00101472644914563
0.8705562152802154	-0.001014726414029833
0.8793282171522173	-0.001014726235497106
0.8881002190242192	-0.001014726529997417
0.8968722208962211	-0.001014726577380764
0.905644222768223	-0.001014726822786407
0.9144162246402249	-0.001014727548834344
0.9231882265122265	-0.001014727053566877
0.9319602283842284	-0.001014726745624137
0.9407322302562303	-0.001014726755436879
0.9495042321282322	-0.001014726427181694
0.9582762340002341	-0.001014727267339813
0.967048235872236	-0.001014728003773255
0.9758202377442379	-0.001014728245903794
0.9845922396162398	-0.001014728302888969
0.9933642414882417	-0.001014727996908489
1.002136243360244	-0.001014728948125675
1.010908245232245	-0.001014729040585429
1.019680247104247	-0.001014728389284705
1.028452248976249	-0.001014729752935757
1.037224250848251	-0.001014730839520713
1.045996252720253	-0.001014730511006198
1.054768254592255	-0.001014730079490314
1.063540256464257	-0.001014729413826233
1.072312258336258	-0.001014729311627576
1.08108426020826	-0.00101473038379754
1.089856262080262	-0.001014730558869235
1.098628263952264	-0.001014730291953989
1.107400265824266	-0.00101473104298961
1.116172267696268	-0.001014731840123574
1.12494426956827	-0.0010147323873003
1.133716271440272	-0.001014732572000322
1.142488273312273	-0.001014732525408289
1.151260275184276	-0.001014733326926567
1.160032277056277	-0.001014732651152356
1.168804278928279	-0.001014732486799933
1.177576280800281	-0.001014734143813214
1.186348282672283	-0.001014733885259246
1.195120284544285	-0.001014733399602963
1.203892286416286	-0.001014733116768691
1.212664288288289	-0.001014733538842624
1.22143629016029	-0.001014734725699078
1.230208292032292	-0.001014735258910107
1.238980293904294	-0.001014735413856846
1.247752295776296	-0.001014735186957791
1.256524297648298	-0.001014735170869731
1.2652962995203	-0.001014735072931987
1.274068301392302	-0.001014735587498137
1.282840303264304	-0.001014735572517029
1.291612305136305	-0.00101473582483735
1.300384307008307	-0.001014736132250671
1.309156308880309	-0.001014735464938474
1.317928310752311	-0.0010147356543731
1.326700312624313	-0.001014736325107212
1.335472314496315	-0.001014735568790329
1.344244316368317	-0.001014735146579175
1.353016318240318	-0.001014735397756325
1.36178832011232	-0.001014735086000275
1.370560321984322	-0.001014736112261865
1.379332323856324	-0.001014736593801212
1.388104325728326	-0.001014736704265713
1.396876327600328	-0.001014737654465392
1.40564832947233	-0.001014738197655929
1.414420331344332	-0.001014738286828837
1.423192333216333	-0.001014738308078993
1.431964335088335	-0.001014737641329869
1.440736336960337	-0.001014737163667996
1.449508338832339	-0.0010147377643818
1.458280340704341	-0.001014737960054655
1.467052342576343	-0.001014737928851643
1.475824344448345	-0.001014738830037235
1.484596346320346	-0.001014738800832582
1.493368348192349	-0.001014737670206677
1.50214035006435	-0.00101473772154909
1.510912351936352	-0.001014738635688593
1.519684353808354	-0.001014738609260239
1.528456355680356	-0.001014737738057524
1.537228357552358	-0.001014737246085837
1.546000359424359	-0.001014737755418334
1.554772361296362	-0.001014737805178515
1.563544363168363	-0.001014737721967332
1.572316365040365	-0.001014738153024749
1.581088366912367	-0.001014738276205198
1.589860368784369	-0.001014739287941259
1.598632370656371	-0.001014739813595838
1.607404372528373	-0.001014738870269274
1.616176374400375	-0.001014738702505652
1.624948376272377	-0.001014739102745382
1.633720378144378	-0.00101473899550729
1.64249238001638	-0.001014739738762092
1.651264381888382	-0.00101473929039317
1.660036383760384	-0.001014738739781843
1.668808385632386	-0.001014739862875585
1.677580387504388	-0.001014740339129771
1.68635238937639	-0.001014740415579457
1.695124391248391	-0.001014739903433593
1.703896393120393	-0.001014740242994805
1.712668394992395	-0.001014739880906883
1.721440396864397	-0.001014739238463506
1.730212398736399	-0.001014739755548721
1.738984400608401	-0.001014738775764976
1.747756402480403	-0.00101473796902798
1.756528404352405	-0.001014738373074365
1.765300406224406	-0.001014738437016317
1.774072408096409	-0.001014737391033113
1.78284440996841	-0.001014736989883495
1.791616411840412	-0.001014736998685153
1.800388413712414	-0.001014737436908119
1.809160415584416	-0.001014737696450271
1.817932417456418	-0.001014737478916255
1.826704419328419	-0.001014738275341254
1.835476421200422	-0.00101473810690496
1.844248423072423	-0.001014738257495073
1.853020424944425	-0.001014738794320914
1.861792426816427	-0.001014738145872208
1.870564428688429	-0.001014738848418654
1.879336430560431	-0.001014739768010536
1.888108432432432	-0.001014738670906973
1.896880434304435	-0.001014737761148291
1.905652436176436	-0.001014738539315824
1.914424438048438	-0.00101473899601235
1.92319643992044	-0.001014738226083801
1.931968441792442	-0.001014737876529234
1.940740443664444	-0.001014737697232783
1.949512445536446	-0.001014738034671867
1.958284447408448	-0.001014738579984763
1.96705644928045	-0.001014738695443233
1.975828451152451	-0.001014738033029502
1.984600453024453	-0.001014738048335257
1.993372454896455	-0.001014738093750353
2.002144456768457	-0.001014737620840374
2.010916458640459	-0.001014738433037159
2.019688460512461	-0.001014738921361846
2.028460462384463	-0.001014738769752681
2.037232464256464	-0.00101473805184407
2.046004466128466	-0.001014737589191492
2.054776468000468	-0.001014738777735179
2.06354846987247	-0.001014739292363729
2.072320471744472	-0.001014738477097441
2.081092473616474	-0.001014737897541778
2.089864475488476	-0.001014738145024655
2.098636477360478	-0.001014738325580241
2.107408479232479	-0.001014738491130079
2.116180481104481	-0.001014738246615263
2.124952482976483	-0.001014737702895615
2.133724484848485	-0.00101473818799758
2.142496486720487	-0.001014738755708544
2.151268488592489	-0.001014738630247989
2.160040490464491	-0.00101473802457743
2.168812492336492	-0.001014739089933502
2.177584494208495	-0.001014739689782809
2.186356496080496	-0.001014739191989149
2.195128497952498	-0.001014738729374522
2.2039004998245	-0.001014738469223154
2.212672501696502	-0.001014738347700592
2.221444503568504	-0.001014738529516286
2.230216505440506	-0.001014737906678301
2.238988507312508	-0.00101473733264681
2.247760509184509	-0.001014737677176931
2.256532511056511	-0.001014737160245892
2.265304512928513	-0.001014737518836022
2.274076514800515	-0.001014737954322335
2.282848516672517	-0.001014738473077087
2.291620518544519	-0.001014738539740333
2.300392520416521	-0.00101473900499601
2.309164522288523	-0.001014739760928998
2.317936524160524	-0.00101473989431948
2.326708526032526	-0.001014739463608736
2.335480527904528	-0.001014738790027129
2.34425252977653	-0.001014738573567529
2.353024531648532	-0.001014739017197694
2.361796533520534	-0.00101473985490638
2.370568535392536	-0.00101473948575577
2.379340537264537	-0.001014739194687922
2.388112539136539	-0.001014739561675813
2.396884541008541	-0.001014739581626388
2.405656542880543	-0.001014739258297231
2.414428544752545	-0.001014738136388542
2.423200546624547	-0.001014737758786162
2.431972548496549	-0.001014738664506912
2.440744550368551	-0.001014738833241471
2.449516552240552	-0.0010147381762179
2.458288554112555	-0.001014737492407264
2.467060555984556	-0.001014738026681126
2.475832557856558	-0.001014738456294308
2.48460455972856	-0.00101473886318882
2.493376561600562	-0.001014739036286718
2.502148563472564	-0.001014739509373477
2.510920565344565	-0.001014740056401902
2.519692567216568	-0.001014739274245447
2.528464569088569	-0.001014739042114498
2.537236570960571	-0.0010147391393789
2.546008572832573	-0.001014738969702326
2.554780574704575	-0.001014738440547004
2.563552576576577	-0.001014738605787783
2.572324578448579	-0.001014738896246851
2.581096580320581	-0.001014738928673898
2.589868582192583	-0.001014739609067948
2.598640584064584	-0.00101473928272742
2.607412585936586	-0.001014739139587738
2.616184587808588	-0.001014739743603106
2.62495658968059	-0.001014738748727335
2.633728591552592	-0.001014738765333531
2.642500593424594	-0.001014738952184675
2.651272595296596	-0.001014738657238443
2.660044597168597	-0.001014738420693895
2.668816599040599	-0.001014737613727057
2.677588600912601	-0.001014737069111963
2.686360602784603	-0.001014737839929625
2.695132604656605	-0.001014739394686125
2.703904606528607	-0.001014738643045101
2.712676608400609	-0.001014738381147468
2.721448610272611	-0.001014739565011051
2.730220612144612	-0.00101474023562286
2.738992614016614	-0.001014739869108082
2.747764615888616	-0.001014739283070932
2.756536617760618	-0.001014739867325837
2.76530861963262	-0.001014740425816071
2.774080621504622	-0.001014739757014629
2.782852623376624	-0.001014739452409479
2.791624625248625	-0.001014740375842811
2.800396627120628	-0.00101474113150793
2.809168628992629	-0.0010147414129067
2.817940630864631	-0.001014741252492124
2.826712632736633	-0.001014741171007977
2.835484634608635	-0.00101474128973559
2.844256636480637	-0.001014741331781497
2.853028638352639	-0.00101474129289774
2.861800640224641	-0.001014742192585452
2.870572642096642	-0.001014743261817318
2.879344643968644	-0.00101474296062287
2.888116645840646	-0.001014742206214814
2.896888647712648	-0.001014741824535698
2.90566064958465	-0.001014741596602891
2.914432651456652	-0.001014742069279737
2.923204653328654	-0.001014742183583573
2.931976655200656	-0.001014741940887608
2.940748657072657	-0.001014742692244203
2.949520658944659	-0.001014742642806012
2.958292660816661	-0.00101474239581518
2.967064662688663	-0.001014742481177564
2.975836664560665	-0.001014742417082921
2.984608666432667	-0.001014742370993195
2.993380668304669	-0.001014742118290861
3.00215267017667	-0.00101474221339099
3.010924672048672	-0.001014742340733242
3.019696673920674	-0.001014742422942173
3.028468675792676	-0.00101474233070104
3.037240677664678	-0.001014742508656061
3.04601267953668	-0.001014743814062651
3.054784681408682	-0.00101474397042442
3.063556683280684	-0.001014742549476385
3.072328685152685	-0.001014742466833411
3.081100687024688	-0.001014742597794823
3.089872688896689	-0.001014741998425963
3.098644690768691	-0.001014741963731577
3.107416692640693	-0.001014741902289361
3.116188694512695	-0.001014741071378816
3.124960696384697	-0.001014740469095631
3.133732698256698	-0.00101474024909509
3.142504700128701	-0.001014740263286083
3.151276702000702	-0.001014740289895757
3.160048703872704	-0.001014740310827716
3.168820705744706	-0.001014739515895654
3.177592707616708	-0.001014739169516999
3.18636470948871	-0.001014739669483072
3.195136711360712	-0.001014739579074687
3.203908713232714	-0.001014740119540388
3.212680715104716	-0.001014740044765661
3.221452716976717	-0.001014740245098421
3.230224718848719	-0.001014740820803732
3.238996720720721	-0.001014740742461229
3.247768722592723	-0.001014740352205765
3.256540724464725	-0.001014740592548552
3.265312726336727	-0.001014740882096533
3.274084728208729	-0.001014741178771436
3.28285673008073	-0.001014741246202263
3.291628731952732	-0.001014740999699824
3.300400733824734	-0.001014740490954586
3.309172735696736	-0.001014740086973017
3.317944737568738	-0.001014739882190237
3.32671673944074	-0.001014739243020314
3.335488741312742	-0.001014739870307158
3.344260743184744	-0.001014739951950316
3.353032745056745	-0.001014739784493901
3.361804746928747	-0.001014739291055723
3.370576748800749	-0.001014738623391862
3.379348750672751	-0.001014738334841674
3.388120752544753	-0.001014738032660562
3.396892754416755	-0.001014738049612884
3.405664756288757	-0.001014738155072448
3.414436758160758	-0.001014738137702156
3.423208760032761	-0.001014738641494338
3.431980761904762	-0.001014738480780595
3.440752763776764	-0.001014737851511768
3.449524765648766	-0.001014737876113474
3.458296767520768	-0.001014738094712695
3.46706876939277	-0.001014738073246885
3.475840771264772	-0.0010147370609312
3.484612773136774	-0.001014737174197054
3.493384775008775	-0.001014737737599562
3.502156776880777	-0.001014737747057854
3.510928778752779	-0.001014737737154359
3.519700780624781	-0.001014737427350686
3.528472782496783	-0.001014737897481899
3.537244784368785	-0.001014738301480955
3.546016786240787	-0.001014737830856355
3.554788788112789	-0.001014737467791789
3.56356078998479	-0.00101473734914076
3.572332791856792	-0.001014737103638345
3.581104793728794	-0.001014736891470813
3.589876795600796	-0.001014736686466507
3.598648797472798	-0.001014737074472853
3.6074207993448	-0.001014737314381273
3.616192801216802	-0.001014736361647977
3.624964803088803	-0.00101473682302408
3.633736804960805	-0.001014737393563852
3.642508806832807	-0.001014737477126315
3.651280808704809	-0.001014737474369081
3.660052810576811	-0.001014736441957291
3.668824812448813	-0.001014736299844901
3.677596814320815	-0.001014737127391749
3.686368816192817	-0.001014737282194584
3.695140818064818	-0.001014736717859048
3.703912819936821	-0.001014736095625927
3.712684821808822	-0.001014735826194361
3.721456823680824	-0.00101473656152979
3.730228825552826	-0.001014736024614121
3.739000827424828	-0.001014734757536793
3.74777282929683	-0.001014735144253539
3.756544831168831	-0.001014735385049857
3.765316833040834	-0.001014734406500732
3.774088834912835	-0.001014734119995271
3.782860836784837	-0.001014734706774553
3.791632838656839	-0.001014733562014566
3.800404840528841	-0.001014732836339701
3.809176842400843	-0.001014732926204594
3.817948844272845	-0.001014731986538266
3.826720846144847	-0.001014731730230834
3.835492848016849	-0.001014731603922548
3.84426484988885	-0.001014731244543017
3.853036851760852	-0.001014732009442242
3.861808853632854	-0.001014731654875428
3.870580855504856	-0.001014730576245067
3.879352857376857	-0.001014729981181522
3.88812485924886	-0.001014730270862685
3.896896861120862	-0.001014729442207254
3.905668862992863	-0.001014728655590675
3.914440864864865	-0.00101472945450001
3.923212866736868	-0.001014729664075753
3.931984868608869	-0.001014729124845682
3.940756870480871	-0.001014728993480153
3.949528872352873	-0.001014729329216123
3.958300874224875	-0.001014729404925692
3.967072876096877	-0.001014729886722669
3.975844877968878	-0.001014729297425203
3.98461687984088	-0.001014728955453566
3.993388881712882	-0.001014728652743816
4.002160883584884	-0.001014727835861045
4.010932885456886	-0.001014727212813849
4.019704887328888	-0.001014726890131594
4.028476889200889	-0.001014727066896458
4.037248891072892	-0.001014726595451568
4.046020892944894	-0.00101472633765731
4.054792894816895	-0.001014725553868704
4.063564896688897	-0.001014724144076735
4.072336898560899	-0.001014724773786594
4.081108900432901	-0.001014725592147568
4.089880902304903	-0.001014725167189057
4.098652904176904	-0.001014724828459909
4.107424906048906	-0.00101472453397769
4.116196907920909	-0.001014724508009255
4.12496890979291	-0.00101472466172907
4.133740911664912	-0.001014724237444293
4.142512913536914	-0.001014723461822735
4.151284915408916	-0.001014723638091751
4.160056917280918	-0.001014724242391616
4.16882891915292	-0.00101472406740984
4.177600921024921	-0.00101472372995339
4.186372922896924	-0.001014723794096487
4.195144924768925	-0.001014724100111174
4.203916926640927	-0.001014723228801617
4.212688928512929	-0.001014722253686444
4.221460930384931	-0.001014722146972155
4.230232932256933	-0.001014721967819428
4.239004934128935	-0.00101472105099845
4.247776936000936	-0.001014719731326183
4.256548937872938	-0.00101471931659941
4.265320939744941	-0.001014719374370078
4.274092941616942	-0.001014719041450532
4.282864943488944	-0.001014718841012903
4.291636945360946	-0.001014718628533691
4.300408947232948	-0.001014718607562178
4.30918094910495	-0.001014719123004633
4.317952950976951	-0.001014718862554206
4.326724952848953	-0.001014717717135375
4.335496954720956	-0.00101471772196734
4.344268956592957	-0.00101471805715052
4.353040958464959	-0.001014717799694554
4.361812960336961	-0.001014717710815869
4.370584962208962	-0.001014716998728667
4.379356964080965	-0.00101471665869059
4.388128965952967	-0.001014716460421001
4.396900967824968	-0.001014716428933051
4.40567296969697	-0.001014716601037944
4.414444971568972	-0.001014716235181508
4.423216973440974	-0.001014716341731488
4.431988975312976	-0.001014716499724977
4.440760977184977	-0.001014717301775927
4.44953297905698	-0.001014718227858623
4.458304980928982	-0.001014717663622657
4.467076982800983	-0.001014717526111919
4.475848984672985	-0.001014717559795158
4.484620986544987	-0.001014717962931378
4.493392988416989	-0.001014718565529639
4.502164990288991	-0.001014717946016893
4.510936992160993	-0.001014717788712133
4.519708994032994	-0.001014718489376736
4.528480995904997	-0.001014719557151487
4.537252997776998	-0.001014719791754477
4.546024999649	-0.001014719549114729
4.554797001521002	-0.001014719998396945
4.563569003393004	-0.001014720042007753
4.572341005265006	-0.001014719424224632
4.581113007137008	-0.00101471900599989
4.589885009009009	-0.00101471914941322
4.598657010881012	-0.001014719327105593
4.607429012753014	-0.00101471911382745
4.616201014625015	-0.001014718455468477
4.624973016497017	-0.001014718978207753
4.633745018369019	-0.001014719631359504
4.642517020241021	-0.001014719328184246
4.651289022113023	-0.001014719521730429
4.660061023985024	-0.001014719705200203
4.668833025857026	-0.001014720519756841
4.677605027729029	-0.001014720733472795
4.68637702960103	-0.001014720332432226
4.695149031473032	-0.001014721302034981
4.703921033345034	-0.001014721874494443
4.712693035217036	-0.001014722036344307
4.721465037089038	-0.001014722085009277
4.73023703896104	-0.001014722663555791
4.739009040833041	-0.001014723341036265
4.747781042705043	-0.001014723438288914
4.756553044577045	-0.001014723207784836
4.765325046449047	-0.001014722591936998
4.774097048321049	-0.001014722414654749
4.78286905019305	-0.00101472292479258
4.791641052065053	-0.001014723208142349
4.800413053937055	-0.001014723606041088
4.809185055809056	-0.001014724078600567
4.817957057681058	-0.001014724240101697
4.826729059553061	-0.001014724164724171
4.835501061425062	-0.001014724245071678
4.844273063297064	-0.001014724807943856
4.853045065169066	-0.001014724479791493
4.861817067041067	-0.001014724140513191
4.87058906891307	-0.001014723897905144
4.879361070785071	-0.001014724090437729
4.888133072657073	-0.001014724870413939
4.896905074529075	-0.001014725589767851
4.905677076401077	-0.001014725363124098
4.914449078273079	-0.001014725350374235
4.923221080145081	-0.001014725988569551
4.931993082017082	-0.001014726551528795
4.940765083889085	-0.001014726681318406
4.949537085761087	-0.001014726805286461
4.958309087633088	-0.00101472693125383
4.96708108950509	-0.001014726211521265
4.975853091377092	-0.0010147261204651
4.984625093249094	-0.001014726174566889
4.993397095121096	-0.001014726830159884
5.002169096993097	-0.001014726259968065
5.010941098865099	-0.001014725734463824
5.019713100737102	-0.001014726547487453
5.028485102609103	-0.001014725602698102
5.037257104481105	-0.001014725050168502
5.046029106353107	-0.001014725610334706
5.054801108225109	-0.001014726135520222
5.063573110097111	-0.001014726558242796
5.072345111969113	-0.001014726709086342
5.081117113841114	-0.001014726324499605
5.089889115713117	-0.001014725531681834
5.098661117585118	-0.001014725813535922
5.10743311945712	-0.001014725887659512
5.116205121329122	-0.001014724957713905
5.124977123201123	-0.001014724325913422
5.133749125073126	-0.001014723858883088
5.142521126945128	-0.001014723134179936
5.151293128817129	-0.001014723317828233
5.160065130689131	-0.00101472344277797
5.168837132561134	-0.001014723099279396
5.177609134433135	-0.001014722864994444
5.186381136305137	-0.001014722701804212
5.195153138177139	-0.001014722902106989
5.203925140049141	-0.001014722899768819
5.212697141921143	-0.001014723071823943
5.221469143793144	-0.001014722688768319
5.230241145665146	-0.001014722497607601
5.239013147537148	-0.00101472285715616
5.24778514940915	-0.001014722290319324
5.256557151281152	-0.001014721393060838
5.265329153153154	-0.001014721186482786
5.274101155025155	-0.001014721340214571
5.282873156897158	-0.00101472208091744
5.29164515876916	-0.001014721698334298
5.300417160641161	-0.001014720987233641
5.309189162513163	-0.001014720961559702
5.317961164385165	-0.001014721134061612
5.326733166257167	-0.001014721745737797
5.335505168129169	-0.001014721495053506
5.34427717000117	-0.001014720527967553
5.353049171873172	-0.001014720153694772
5.361821173745175	-0.001014720721755084
5.370593175617176	-0.001014720133037176
5.379365177489178	-0.001014718905796806
5.38813717936118	-0.001014718319890076
5.396909181233182	-0.001014717737603677
5.405681183105184	-0.001014717488919011
5.414453184977186	-0.001014716854193425
5.423225186849187	-0.001014716640758738
5.43199718872119	-0.001014716890274592
5.440769190593191	-0.001014716131860003
5.449541192465193	-0.001014715170183192
5.458313194337195	-0.001014715415057073
5.467085196209197	-0.001014715429713742
5.475857198081199	-0.001014714767229402
5.484629199953201	-0.001014714016195185
5.493401201825202	-0.001014713695512418
5.502173203697204	-0.001014714343260331
5.510945205569207	-0.001014714299416488
5.519717207441208	-0.001014714172747169
5.52848920931321	-0.001014713928076617
5.537261211185212	-0.001014713505701806
5.546033213057214	-0.001014712705240996
5.554805214929216	-0.001014712525642589
5.563577216801217	-0.001014713094249288
5.572349218673219	-0.001014713421574061
5.581121220545222	-0.001014713847666779
5.589893222417223	-0.001014714281147417
5.598665224289225	-0.001014713786243842
5.607437226161227	-0.001014712719390032
5.616209228033228	-0.001014712879342488
5.624981229905231	-0.001014712903021131
5.633753231777233	-0.001014712133611344
5.642525233649234	-0.001014712431213537
5.651297235521236	-0.001014712759761315
5.660069237393238	-0.001014712055066998
5.66884123926524	-0.001014712242324906
5.677613241137242	-0.001014712370468306
5.686385243009243	-0.001014712419507707
5.695157244881246	-0.00101471207449446
5.703929246753248	-0.001014711579561294
5.712701248625249	-0.001014711773463014
5.721473250497251	-0.001014711758779933
5.730245252369253	-0.001014711974598756
5.739017254241255	-0.001014712211356247
5.747789256113257	-0.00101471191423831
5.756561257985259	-0.001014711510045049
5.76533325985726	-0.001014712158800732
5.774105261729263	-0.001014713034581266
5.782877263601264	-0.001014712638269017
5.791649265473266	-0.001014712245091939
5.800421267345268	-0.001014712492471478
5.80919326921727	-0.001014712829824885
5.817965271089272	-0.001014713195865623
5.826737272961274	-0.001014713369217451
5.835509274833275	-0.001014712768785666
5.844281276705278	-0.001014712840206697
5.85305327857728	-0.001014713734384552
5.861825280449281	-0.00101471343798184
5.870597282321283	-0.001014713530798145
5.879369284193285	-0.001014714351516572
5.888141286065287	-0.001014714503678998
5.896913287937289	-0.00101471419458751
5.90568528980929	-0.001014714575568482
5.914457291681292	-0.001014715367302322
5.923229293553295	-0.001014715653449816
5.932001295425296	-0.001014715327550555
5.940773297297298	-0.001014716055686004
5.9495452991693	-0.001014717403649522
5.958317301041302	-0.001014717286563456
5.967089302913304	-0.001014717408651186
5.975861304785306	-0.001014717577300558
5.984633306657307	-0.001014718250116651
5.993405308529309	-0.001014718686443248
6.002177310401311	-0.001014718761864135
6.010949312273313	-0.001014719685001461
6.019721314145315	-0.001014720173247813
6.028493316017316	-0.001014720705091431
6.037265317889319	-0.001014720760940398
6.046037319761321	-0.001014720886219703
6.054809321633322	-0.00101472109040344
6.063581323505324	-0.001014721037472386
6.072353325377327	-0.001014721495188594
6.081125327249328	-0.001014722440400187
6.08989732912133	-0.001014722981018684
6.098669330993332	-0.001014723236443946
6.107441332865333	-0.001014723552313711
6.116213334737336	-0.001014723203406947
6.124985336609337	-0.001014723562613627
6.133757338481339	-0.001014724293192434
6.142529340353341	-0.001014724464683464
6.151301342225343	-0.001014724842345456
6.160073344097345	-0.001014725160073262
6.168845345969347	-0.001014725849902256
6.177617347841348	-0.001014726082245339
6.186389349713351	-0.001014725315025894
6.195161351585353	-0.00101472591558658
6.203933353457354	-0.001014727443244441
6.212705355329356	-0.001014727095179235
6.221477357201358	-0.001014727010962725
6.23024935907336	-0.00101472772379992
6.239021360945362	-0.0010147277563821
6.247793362817363	-0.001014728473962028
6.256565364689365	-0.001014729116986664
6.265337366561368	-0.001014729391148238
6.274109368433369	-0.001014729666633652
6.282881370305371	-0.001014730048360647
6.291653372177373	-0.001014730350981087
6.300425374049375	-0.001014730715505981
6.309197375921377	-0.00101473157443858
6.317969377793379	-0.001014731993058196
6.32674137966538	-0.001014731638927997
6.335513381537383	-0.001014731691056021
6.344285383409384	-0.001014731785144416
6.353057385281386	-0.001014732265319531
6.361829387153388	-0.001014732527099042
6.370601389025389	-0.001014732375779587
6.379373390897392	-0.001014733269129594
6.388145392769394	-0.00101473298718004
6.396917394641395	-0.001014732532275874
6.405689396513397	-0.001014733409063043
6.4144613983854	-0.001014733827005046
6.423233400257401	-0.001014734394435126
6.432005402129403	-0.001014735700369227
6.440777404001405	-0.001014735831454751
6.449549405873407	-0.00101473586216082
6.458321407745409	-0.001014736253851252
6.46709340961741	-0.001014736476481988
6.475865411489412	-0.001014736135994726
6.484637413361414	-0.001014736127953788
6.493409415233416	-0.001014737239164136
6.502181417105418	-0.001014738180691744
6.51095341897742	-0.00101473854350214
6.519725420849421	-0.001014738603813086
6.528497422721424	-0.00101473846943064
6.537269424593426	-0.001014738037297374
6.546041426465427	-0.001014738655300246
6.554813428337429	-0.001014739108117319
6.563585430209431	-0.001014739527856284
6.572357432081433	-0.001014739392972918
6.581129433953435	-0.001014739035061518
6.589901435825436	-0.001014739405588078
6.598673437697438	-0.001014739698488421
6.607445439569441	-0.001014739619702108
6.616217441441442	-0.001014739597350575
6.624989443313444	-0.001014740316303196
6.633761445185446	-0.001014740566441364
6.642533447057448	-0.001014740957967584
6.65130544892945	-0.001014741429055952
6.660077450801452	-0.001014741222484253
6.668849452673453	-0.001014741091808847
6.677621454545456	-0.001014741815743043
6.686393456417457	-0.001014742836507002
6.695165458289459	-0.001014743086000394
6.703937460161461	-0.001014742937586773
6.712709462033463	-0.001014743894505157
6.721481463905465	-0.001014744753987324
6.730253465777467	-0.001014744905377741
6.739025467649468	-0.001014744435097292
6.74779746952147	-0.001014743550943101
6.756569471393473	-0.001014743935492502
6.765341473265474	-0.001014744365867318
6.774113475137476	-0.001014744378124364
6.782885477009478	-0.001014744389349997
6.79165747888148	-0.001014744451766892
6.800429480753482	-0.001014744002017439
6.809201482625483	-0.00101474387468823
6.817973484497485	-0.001014744128059456
6.826745486369488	-0.001014744281340577
6.835517488241489	-0.001014744638183519
6.844289490113491	-0.001014745055951336
6.853061491985493	-0.001014745349564737
6.861833493857494	-0.001014744970420906
6.870605495729497	-0.00101474569453377
6.879377497601499	-0.001014745519826889
6.8881494994735	-0.001014745431757885
6.896921501345502	-0.00101474657641716
6.905693503217504	-0.001014747411900539
6.914465505089506	-0.001014747723199027
6.923237506961508	-0.00101474717103482
6.932009508833509	-0.001014747294751769
6.940781510705512	-0.001014747691449099
6.949553512577514	-0.00101474794724453
6.958325514449515	-0.001014747844686339
6.967097516321517	-0.001014748140384222
6.975869518193519	-0.001014747987179887
6.984641520065521	-0.001014747383207954
6.993413521937523	-0.001014747294399583
7.002185523809525	-0.00101474694436056
7.010957525681526	-0.001014747444532634
7.019729527553529	-0.001014748269770062
7.02850152942553	-0.00101474798435487
7.037273531297532	-0.001014747816192122
7.046045533169534	-0.00101474770641454
7.054817535041536	-0.001014747679352151
7.063589536913538	-0.001014747287270302
7.07236153878554	-0.001014747343542087
7.081133540657541	-0.00101474776478589
7.089905542529544	-0.001014747556986075
7.098677544401546	-0.001014746761233182
7.107449546273547	-0.001014746123649541
7.116221548145549	-0.001014747324876251
7.124993550017551	-0.001014748072197848
7.133765551889553	-0.00101474797300405
7.142537553761555	-0.00101474783213648
7.151309555633556	-0.001014747659355711
7.160081557505558	-0.001014747578925428
7.168853559377561	-0.001014747737764887
7.177625561249562	-0.001014748488751972
7.186397563121564	-0.001014748765291468
7.195169564993566	-0.001014748890768152
7.203941566865568	-0.001014748181182584
7.21271356873757	-0.001014747884461662
7.221485570609572	-0.001014748910881873
7.230257572481573	-0.001014748791440004
7.239029574353575	-0.001014748710893302
7.247801576225577	-0.001014748732615658
7.256573578097579	-0.001014748466228576
7.265345579969581	-0.001014748564059003
7.274117581841582	-0.001014748263030478
7.282889583713585	-0.001014747800669301
7.291661585585587	-0.001014747009153441
7.300433587457588	-0.001014747150261996
7.30920558932959	-0.001014747185107039
7.317977591201593	-0.001014746760700092
7.326749593073594	-0.001014746441219848
7.335521594945596	-0.001014746672248969
7.344293596817598	-0.001014746766916765
7.353065598689599	-0.00101474606128426
7.361837600561602	-0.001014746539964717
7.370609602433603	-0.001014747071122619
7.379381604305605	-0.001014747126080062
7.388153606177607	-0.001014746435369958
7.396925608049609	-0.001014746548869213
7.405697609921611	-0.001014746519157334
7.414469611793613	-0.001014746877919404
7.423241613665614	-0.001014747065841246
7.432013615537617	-0.001014746444068218
7.440785617409619	-0.001014746224609598
7.44955761928162	-0.001014746370112825
7.458329621153622	-0.001014746781937401
7.467101623025624	-0.00101474591390545
7.475873624897626	-0.001014746294001564
7.484645626769628	-0.001014746234515284
7.493417628641629	-0.001014745591531
7.502189630513631	-0.001014745234888276
7.510961632385634	-0.001014744509003941
7.519733634257635	-0.001014744410430672
7.528505636129637	-0.001014744145910353
7.537277638001639	-0.001014743869082409
7.546049639873641	-0.001014743290097229
7.554821641745643	-0.001014743568147649
7.563593643617645	-0.001014743142674253
7.572365645489646	-0.001014742054356723
7.581137647361649	-0.001014741833360871
7.58990964923365	-0.001014742220623948
7.598681651105652	-0.001014742412418569
7.607453652977654	-0.001014742174184061
7.616225654849655	-0.00101474185928557
7.624997656721658	-0.001014741492053573
7.63376965859366	-0.001014741244647521
7.642541660465661	-0.001014740069795853
7.651313662337663	-0.001014739781563373
7.660085664209666	-0.001014740247567532
7.668857666081667	-0.001014740182662968
7.677629667953669	-0.001014739379914756
7.686401669825671	-0.001014739431474294
7.695173671697673	-0.001014739383677073
7.703945673569675	-0.001014739423953566
7.712717675441676	-0.001014739116150008
7.721489677313678	-0.001014738093423113
7.73026167918568	-0.001014737975666808
7.739033681057682	-0.001014737105587235
7.747805682929684	-0.001014736683125747
7.756577684801686	-0.001014737043589961
7.765349686673687	-0.001014737137680586
7.77412168854569	-0.001014737148496266
7.782893690417692	-0.001014737429926093
7.791665692289693	-0.001014736722881711
7.800437694161695	-0.001014736286086987
7.809209696033697	-0.001014736988054405
7.817981697905699	-0.001014736616101097
7.826753699777701	-0.001014736364171619
7.835525701649702	-0.001014736013796914
7.844297703521705	-0.001014735300117752
7.853069705393707	-0.001014735038475148
7.861841707265708	-0.001014734690334824
7.87061370913771	-0.001014735268149176
7.879385711009712	-0.001014735575618903
7.888157712881713	-0.001014735883484444
7.896929714753715	-0.00101473546092088
7.905701716625718	-0.001014734535550185
7.91447371849772	-0.001014734571833679
7.923245720369722	-0.001014734858349173
7.932017722241723	-0.001014734843467971
7.940789724113725	-0.001014734593576804
7.949561725985727	-0.001014734323240787
7.958333727857728	-0.001014734340844352
7.96710572972973	-0.001014733907355117
7.975877731601732	-0.001014733618330647
7.984649733473735	-0.001014733487186697
7.993421735345737	-0.001014733350463398
8.002193737217739	-0.001014733635656954
8.010965739089741	-0.001014732899256154
8.019737740961743	-0.001014733077460101
8.028509742833744	-0.001014733694075893
8.037281744705746	-0.001014733529831193
8.046053746577748	-0.001014732723899267
8.054825748449751	-0.001014732064721697
8.063597750321753	-0.00101473243677865
8.072369752193755	-0.001014733111401272
8.081141754065756	-0.001014733204059484
8.089913755937758	-0.00101473279511235
8.09868575780976	-0.001014732905134479
8.107457759681761	-0.00101473291627606
8.116229761553763	-0.001014732627451264
8.125001763425765	-0.001014732886447338
8.133773765297768	-0.001014733614154836
8.14254576716977	-0.001014734486676317
8.151317769041771	-0.001014734822954551
8.160089770913773	-0.001014733782857407
8.168861772785775	-0.001014733856237804
8.177633774657776	-0.001014734698275912
8.186405776529778	-0.0010147353493505
8.19517777840178	-0.001014734990704066
8.203949780273783	-0.001014734439728257
8.212721782145785	-0.001014734948121372
8.221493784017786	-0.001014735710695632
8.230265785889788	-0.001014735714017529
8.23903778776179	-0.0010147349187444
8.247809789633791	-0.001014735267970479
8.256581791505793	-0.001014735532909108
8.265353793377795	-0.001014735613086644
8.274125795249796	-0.001014735425916265
8.2828977971218	-0.001014735938298855
8.291669798993802	-0.001014736229529121
8.300441800865803	-0.001014735670814953
8.309213802737805	-0.001014735079582714
8.317985804609807	-0.001014735184943285
8.326757806481808	-0.00101473689636635
8.33552980835381	-0.001014737306197278
8.344301810225812	-0.001014736666122688
8.353073812097813	-0.001014737164007261
8.361845813969817	-0.001014737271677978
8.370617815841818	-0.001014737766507248
8.37938981771382	-0.001014737613513338
8.388161819585822	-0.001014737542778008
8.396933821457823	-0.001014738233077419
8.405705823329825	-0.001014738307150174
8.414477825201827	-0.001014738358164325
8.423249827073828	-0.001014738100491054
8.432021828945832	-0.001014737959835019
8.440793830817833	-0.001014738238910712
8.449565832689835	-0.001014738410424841
8.458337834561837	-0.001014738604557213
8.467109836433838	-0.001014738753542237
8.47588183830584	-0.00101473889010967
8.484653840177842	-0.001014739468679568
8.493425842049843	-0.001014738519161497
8.502197843921845	-0.001014738352492874
8.510969845793849	-0.00101473926004971
8.51974184766585	-0.001014739581309099
8.528513849537852	-0.0010147399366295
8.537285851409854	-0.001014740003122591
8.546057853281855	-0.001014741261004977
8.554829855153857	-0.001014742005902234
8.563601857025859	-0.001014741165620581
8.57237385889786	-0.001014741783851607
8.581145860769864	-0.001014742665499667
8.589917862641865	-0.001014742636254933
8.598689864513867	-0.001014743032478013
8.607461866385869	-0.001014743525676653
8.61623386825787	-0.001014743637101972
8.625005870129872	-0.001014744084371954
8.633777872001874	-0.001014744981171793
8.642549873873875	-0.001014745290673348
8.651321875745877	-0.001014744931426681
8.66009387761788	-0.001014745176196212
8.668865879489882	-0.001014744999256256
8.677637881361884	-0.001014744859712819
8.686409883233885	-0.001014745079680533
8.695181885105887	-0.001014745035066008
8.703953886977889	-0.001014745378286412
8.71272588884989	-0.001014745411602449
8.721497890721892	-0.001014745786338124
8.730269892593894	-0.001014746146034829
8.739041894465897	-0.001014746406713644
8.747813896337899	-0.001014746518247715
8.756585898209901	-0.001014747058404689
8.765357900081902	-0.001014748429556953
8.774129901953904	-0.001014748762322041
8.782901903825906	-0.001014748787551851
8.791673905697907	-0.001014748825748266
8.800445907569909	-0.001014748542152491
8.809217909441912	-0.001014749207448648
8.817989911313914	-0.001014749887802299
8.826761913185916	-0.001014750202509146
8.835533915057917	-0.001014750779501845
8.844305916929919	-0.001014750965353555
8.853077918801921	-0.001014751197588544
8.861849920673922	-0.001014751289238716
8.870621922545924	-0.001014751775986488
8.879393924417926	-0.001014752275222419
8.888165926289929	-0.001014752137743701
8.896937928161931	-0.001014751960428771
8.905709930033932	-0.001014752420674362
8.914481931905934	-0.001014753919156336
8.923253933777936	-0.001014754196505951
8.932025935649937	-0.001014753813076584
8.940797937521939	-0.001014753824271942
8.949569939393941	-0.001014754260014122
8.958341941265944	-0.001014755232164249
8.967113943137946	-0.001014755415215385
8.975885945009948	-0.001014755610898049
8.984657946881949	-0.001014755855697196
8.993429948753951	-0.001014756036896171
9.002201950625953	-0.00101475610132166
9.010973952497954	-0.00101475623355874
9.019745954369956	-0.001014756923788878
9.028517956241958	-0.001014757828418441
9.037289958113961	-0.001014757583002388
9.046061959985963	-0.001014757833249355
9.054833961857964	-0.001014759550120269
9.063605963729966	-0.001014759467255269
9.072377965601968	-0.00101475900481816
9.081149967473969	-0.001014759239530635
9.089921969345971	-0.001014759047677783
9.098693971217973	-0.001014759991023929
9.107465973089974	-0.001014760966601246
9.116237974961978	-0.001014760960378703
9.125009976833979	-0.001014761799962898
9.133781978705981	-0.001014762201453699
9.142553980577983	-0.001014762182624311
9.151325982449984	-0.001014761902943296
9.160097984321986	-0.001014761810868279
9.168869986193988	-0.001014762235853083
9.177641988065989	-0.001014761635256054
9.186413989937993	-0.001014761725212247
9.195185991809995	-0.001014761827395496
9.203957993681996	-0.001014761485353534
9.212729995553998	-0.001014761542755371
9.221501997426	-0.001014760660364131
9.230273999298001	-0.001014760864580705
9.239046001170003	-0.001014761702665031
9.247818003042005	-0.001014761075982767
9.256590004914006	-0.001014760230572648
9.26536200678601	-0.001014759330225642
9.274134008658011	-0.001014759516561323
9.282906010530013	-0.001014759684629538
9.291678012402015	-0.001014759668361408
9.300450014274016	-0.001014759975049791
9.309222016146018	-0.001014760352284127
9.31799401801802	-0.001014761710656256
9.326766019890021	-0.001014761462762174
9.335538021762025	-0.001014760358063666
9.344310023634026	-0.001014760611652675
9.353082025506028	-0.001014760804011295
9.36185402737803	-0.001014760631133369
9.370626029250031	-0.001014759715477265
9.379398031122033	-0.00101475959768717
9.388170032994035	-0.001014760484865845
9.396942034866036	-0.001014759776157661
9.405714036738038	-0.001014758688055409
9.414486038610042	-0.001014758852676524
9.423258040482043	-0.001014758889828485
9.432030042354045	-0.001014758578821876
9.440802044226047	-0.001014758623410621
9.449574046098048	-0.001014758350740829
9.45834604797005	-0.001014758675016587
9.467118049842052	-0.001014758476365846
9.475890051714053	-0.001014757974252858
9.484662053586055	-0.001014757945748932
9.493434055458058	-0.00101475758233346
9.50220605733006	-0.001014757473710492
9.510978059202062	-0.001014757432993474
9.519750061074063	-0.001014757195002494
9.528522062946065	-0.001014756563627622
9.537294064818067	-0.001014756407005781
9.546066066690068	-0.001014756587227376
9.55483806856207	-0.001014756752689865
9.563610070434073	-0.00101475629789234
9.572382072306075	-0.001014755473997415
9.581154074178077	-0.00101475568680911
9.589926076050078	-0.001014755145390966
9.59869807792208	-0.001014754818552989
9.607470079794082	-0.001014755608929568
9.616242081666083	-0.001014755254268401
9.625014083538085	-0.001014754570386914
9.633786085410087	-0.001014754588655128
9.64255808728209	-0.001014754613985172
9.651330089154092	-0.001014754377642728
9.660102091026094	-0.001014754144528715
9.668874092898095	-0.001014753730600234
9.677646094770097	-0.001014753409794776
9.686418096642099	-0.001014753558436327
9.6951900985141	-0.001014752872381722
9.703962100386102	-0.001014752124963933
9.712734102258105	-0.001014751691885317
9.721506104130107	-0.001014751407886863
9.730278106002109	-0.001014750989706961
9.73905010787411	-0.001014750076305641
9.747822109746112	-0.001014750129324771
9.756594111618114	-0.001014749958038402
9.765366113490115	-0.001014749140785317
9.774138115362117	-0.001014748961588465
9.782910117234119	-0.001014748351332636
9.791682119106122	-0.001014748643462751
9.800454120978124	-0.001014749730267606
9.809226122850125	-0.00101474914678772
9.817998124722127	-0.001014748092166865
9.826770126594129	-0.001014747705959354
9.83554212846613	-0.001014747829748658
9.844314130338132	-0.001014747676582721
9.853086132210134	-0.001014747268135871
9.861858134082135	-0.00101474707345192
9.870630135954139	-0.001014746316727644
9.879402137826141	-0.001014745819312883
9.888174139698142	-0.001014745023517226
9.896946141570144	-0.001014744601429717
9.905718143442146	-0.001014744830441914
9.914490145314147	-0.001014744255251955
9.923262147186149	-0.001014744049084911
9.932034149058151	-0.001014743218749021
9.940806150930154	-0.001014743077457024
9.949578152802156	-0.00101474302574655
9.958350154674157	-0.001014741948485223
9.967122156546159	-0.001014741804117343
9.975894158418161	-0.001014741787487781
9.984666160290162	-0.001014741280698344
9.993438162162164	-0.001014739950113952
10.00221016403417	-0.001014739657960941
10.01098216590617	-0.001014739873770987
10.01975416777817	-0.001014740153000014
10.02852616965017	-0.001014739899007268
10.03729817152217	-0.00101473893429263
10.04607017339418	-0.001014738604757203
10.05484217526618	-0.001014737570144368
10.06361417713818	-0.001014736947778827
10.07238617901018	-0.001014736709829183
10.08115818088218	-0.001014736635016101
10.08993018275419	-0.001014736859284781
10.09870218462619	-0.001014736340873522
10.10747418649819	-0.001014735774462328
10.11624618837019	-0.001014736099465469
10.12501819024219	-0.001014735541138616
10.13379019211419	-0.001014734650485644
10.1425621939862	-0.001014734266789004
10.1513341958582	-0.001014734630440072
10.1601061977302	-0.001014734859944308
10.1688781996022	-0.001014734441672323
10.1776502014742	-0.001014733730442559
10.18642220334621	-0.001014733983043534
10.19519420521821	-0.001014735103587944
10.20396620709021	-0.001014734082027581
10.21273820896221	-0.001014732612176773
10.22151021083421	-0.001014731871774888
10.23028221270621	-0.00101473199709638
10.23905421457822	-0.001014731954213788
10.24782621645022	-0.001014730667608398
10.25659821832222	-0.001014729633126916
10.26537022019422	-0.001014729207522798
10.27414222206622	-0.001014728811164618
10.28291422393823	-0.001014728162409876
10.29168622581023	-0.001014727290881362
10.30045822768223	-0.001014726796176015
10.30923022955423	-0.001014726098414352
10.31800223142623	-0.001014725923524757
10.32677423329824	-0.001014725237135588
10.33554623517024	-0.001014724558812037
10.34431823704224	-0.001014725034659224
10.35309023891424	-0.001014724612895722
10.36186224078624	-0.001014724177626211
10.37063424265824	-0.001014723852682542
10.37940624453025	-0.001014723581545318
10.38817824640225	-0.001014723349832421
10.39695024827425	-0.001014722466621218
10.40572225014625	-0.00101472204535212
10.41449425201825	-0.001014722025789057
10.42326625389026	-0.001014721189545698
10.43203825576226	-0.001014720848093363
10.44081025763426	-0.001014721603571859
10.44958225950626	-0.00101472145936437
10.45835426137826	-0.001014720376808007
10.46712626325026	-0.001014719328239597
10.47589826512227	-0.001014718175437527
10.48467026699427	-0.001014717768040266
10.49344226886627	-0.001014717667047416
10.50221427073827	-0.001014716832315321
10.51098627261027	-0.001014716530284339
10.51975827448228	-0.001014715579701001
10.52853027635428	-0.00101471467042473
10.53730227822628	-0.001014714305018263
10.54607428009828	-0.001014713893137127
10.55484628197028	-0.001014714123425517
10.56361828384229	-0.001014713617602409
10.57239028571429	-0.001014711986155489
10.58116228758629	-0.001014710677331454
10.58993428945829	-0.001014710025717225
10.59870629133029	-0.001014708999171045
10.60747829320229	-0.001014708017279298
10.6162502950743	-0.001014706530106459
10.6250222969463	-0.001014705436758296
10.6337942988183	-0.001014705248163416
10.6425663006903	-0.001014704191682134
10.6513383025623	-0.00101470292033449
10.66011030443431	-0.001014702645670535
10.66888230630631	-0.001014702026139061
10.67765430817831	-0.001014701456501968
10.68642631005031	-0.001014700284519422
10.69519831192232	-0.001014698683555137
10.70397031379432	-0.001014698475835956
10.71274231566632	-0.001014698065022616
10.72151431753832	-0.001014697371221346
10.73028631941032	-0.001014696854493121
10.73905832128232	-0.001014696295512605
10.74783032315433	-0.001014695729606847
10.75660232502633	-0.001014695304840499
10.76537432689833	-0.001014694421319723
10.77414632877033	-0.001014693485820457
10.78291833064233	-0.001014692021917436
10.79169033251434	-0.001014691041865321
10.80046233438634	-0.001014689715653101
10.80923433625834	-0.001014688443041812
10.81800633813034	-0.001014688321874541
10.82677834000234	-0.001014684981836775
10.83555034187434	-0.001014683709801242
10.84432234374635	-0.001014684499726884
10.85309434561835	-0.001014683517951034
10.86186634749035	-0.00101468069162059
10.87063834936235	-0.001014677739713787
10.87941035123435	-0.001014676331302237
10.88818235310636	-0.001014675333270367
10.89695435497836	-0.001014676213070339
10.90572635685036	-0.001014676177227646
10.91449835872236	-0.001014674282866622
10.92327036059436	-0.001014672331836071
10.93204236246637	-0.00101467063243077
10.94081436433837	-0.00101467063465017
10.94958636621037	-0.001014669517783258
10.95835836808237	-0.001014669885705526
10.96713036995437	-0.001014669367245393
10.97590237182637	-0.001014667156803786
10.98467437369838	-0.001014667082289228
10.99344637557038	-0.001014667168950772
11.00221837744238	-0.001014666994758494
11.01099037931438	-0.001014662950237142
11.01976238118638	-0.001014660237137292
11.02853438305839	-0.001014660463307136
11.03730638493039	-0.001014660672879821
11.04607838680239	-0.001014658332031132
11.05485038867439	-0.001014655053158543
11.06362239054639	-0.001014654923466795
11.0723943924184	-0.001014653898163546
11.0811663942904	-0.001014652089660438
11.0899383961624	-0.001014650735086286
11.0987103980344	-0.001014648370260552
11.1074823999064	-0.001014645597088669
11.1162544017784	-0.00101464280482102
11.12502640365041	-0.00101464246743032
11.13379840552241	-0.001014640127555209
11.14257040739441	-0.001014637992084897
11.15134240926641	-0.001014636001290306
11.16011441113841	-0.001014633610262217
11.16888641301042	-0.001014632097285844
11.17765841488242	-0.00101463257764854
11.18643041675442	-0.001014632499600912
11.19520241862642	-0.00101462798868356
11.20397442049842	-0.001014625273910565
11.21274642237042	-0.00101462466353251
11.22151842424243	-0.001014623779953532
11.23029042611443	-0.001014620677958125
11.23906242798643	-0.001014619504264638
11.24783442985843	-0.001014617941313734
11.25660643173043	-0.001014615615473438
11.26537843360244	-0.001014614235899958
11.27415043547444	-0.001014611899531716
11.28292243734644	-0.001014610279474008
11.29169443921844	-0.001014608849188804
11.30046644109044	-0.001014607056219382
11.30923844296245	-0.001014605841374697
11.31801044483445	-0.001014604712935735
11.32678244670645	-0.001014602021643777
11.33555444857845	-0.001014599158180338
11.34432645045045	-0.001014597509434803
11.35309845232245	-0.001014595399529804
11.36187045419446	-0.00101459303146745
11.37064245606646	-0.00101459091957168
11.37941445793846	-0.001014587929942866
11.38818645981046	-0.001014585559314634
11.39695846168246	-0.001014583423542616
11.40573046355447	-0.001014581320535504
11.41450246542647	-0.001014579493424679
11.42327446729847	-0.001014577068241681
11.43204646917047	-0.001014574998690625
11.44081847104247	-0.001014572442581639
11.44959047291448	-0.001014570182765807
11.45836247478648	-0.001014567887719535
11.46713447665848	-0.001014564827528564
11.47590647853048	-0.001014562484085681
11.48467848040248	-0.001014560387877798
11.49345048227448	-0.001014558175697995
11.50222248414649	-0.001014555529221591
11.51099448601849	-0.001014553778354818
11.51976648789049	-0.001014551608234018
11.52853848976249	-0.001014548529598287
11.53731049163449	-0.001014545958647408
11.5460824935065	-0.001014543049844707
11.5548544953785	-0.001014541053605519
11.5636264972505	-0.001014538088787921
11.5723984991225	-0.001014534743513337
11.5811705009945	-0.001014532145083218
11.5899425028665	-0.00101452906806257
11.59871450473851	-0.001014526681366534
11.60748650661051	-0.001014523705269933
11.61625850848251	-0.00101452052045911
11.62503051035451	-0.001014518135209908
11.63380251222651	-0.00101451524524469
11.64257451409852	-0.001014511664392827
11.65134651597052	-0.001014508578576254
11.66011851784252	-0.001014506492451409
11.66889051971452	-0.001014503421541315
11.67766252158652	-0.001014499969322297
11.68643452345853	-0.001014496995752052
11.69520652533053	-0.001014493941724025
11.70397852720253	-0.001014491006347979
11.71275052907453	-0.001014487206128695
11.72152253094653	-0.001014483906019379
11.73029453281853	-0.001014481526007782
11.73906653469054	-0.001014477953590371
11.74783853656254	-0.001014474415069503
11.75661053843454	-0.0010144720997948
11.76538254030654	-0.001014468753843816
11.77415454217854	-0.00101446520386916
11.78292654405055	-0.001014462571185357
11.79169854592255	-0.001014459187558266
11.80047054779455	-0.001014455393328582
11.80924254966655	-0.00101445180866944
11.81801455153855	-0.001014448497033582
11.82678655341056	-0.001014445562347166
11.83555855528256	-0.00101444271601061
11.84433055715456	-0.001014438944975689
11.85310255902656	-0.001014435049329395
11.86187456089856	-0.001014432348270172
11.87064656277057	-0.001014429742949378
11.87941856464257	-0.001014426577651226
11.88819056651457	-0.001014422640820654
11.89696256838657	-0.001014418474912879
11.90573457025857	-0.001014415642723861
11.91450657213058	-0.00101441346982376
11.92327857400258	-0.001014410059325477
11.93205057587458	-0.001014406537548128
11.94082257774658	-0.001014403334141802
11.94959457961858	-0.001014400201163533
11.95836658149058	-0.001014396985269918
11.96713858336259	-0.001014393104112693
11.97591058523459	-0.001014389785646336
11.98468258710659	-0.001014387315692317
11.99345458897859	-0.001014384416222032
12.00222659085059	-0.001014380438968883
12.0109985927226	-0.001014376540573887
12.0197705945946	-0.001014373376817484
12.0285425964666	-0.001014371130435742
12.0373145983386	-0.001014368261528496
12.0460866002106	-0.001014363880473606
12.05485860208261	-0.001014360248858646
12.06363060395461	-0.001014357191086517
12.07240260582661	-0.001014354367491902
12.08117460769861	-0.001014351754132804
12.08994660957061	-0.001014348543196423
12.09871861144261	-0.001014345269825315
12.10749061331462	-0.001014341303703844
12.11626261518662	-0.001014337960773349
12.12503461705862	-0.001014335536922721
12.13380661893062	-0.001014333184549935
12.14257862080262	-0.001014330304875298
12.15135062267463	-0.001014326673096064
12.16012262454663	-0.001014323390577368
12.16889462641863	-0.001014320774593445
12.17766662829063	-0.001014318550454049
12.18643863016263	-0.001014315563516967
12.19521063203463	-0.001014312056553261
12.20398263390664	-0.00101430899995128
12.21275463577864	-0.001014306887536203
12.22152663765064	-0.001014303407743868
12.23029863952264	-0.001014299170542827
12.23907064139464	-0.001014296515811708
12.24784264326665	-0.001014294711468379
12.25661464513865	-0.001014291686719032
12.26538664701065	-0.001014287225729788
12.27415864888265	-0.00101428449260788
12.28293065075465	-0.001014282957864894
12.29170265262666	-0.001014280005191617
12.30047465449866	-0.00101427599719183
12.30924665637066	-0.001014272853849722
12.31801865824266	-0.001014270890963239
12.32679066011466	-0.00101426946869967
12.33556266198666	-0.001014267876561162
12.34433466385867	-0.001014264846966
12.35310666573067	-0.001014261860708651
12.36187866760267	-0.00101425965693083
12.37065066947467	-0.001014257765675523
12.37942267134667	-0.001014255849963272
12.38819467321868	-0.001014252815883186
12.39696667509068	-0.001014250027348592
12.40573867696268	-0.001014248767144106
12.41451067883468	-0.001014246363756144
12.42328268070668	-0.001014243596893489
12.43205468257869	-0.001014242349901265
12.44082668445069	-0.001014239684610305
12.44959868632269	-0.001014235905474244
12.45837068819469	-0.00101423372241645
12.46714269006669	-0.001014232202507422
12.47591469193869	-0.001014229432772334
12.4846866938107	-0.001014226928323091
12.4934586956827	-0.001014225347117523
12.5022306975547	-0.001014224001530577
12.5110026994267	-0.001014222247703472
12.5197747012987	-0.001014220410739343
12.52854670317071	-0.001014219061326438
12.53731870504271	-0.001014216969204943
12.54609070691471	-0.0010142150359438
12.55486270878671	-0.00101421344664545
12.56363471065871	-0.001014211070828243
12.57240671253071	-0.001014210157929806
12.58117871440272	-0.001014208750766686
12.58995071627472	-0.001014206177240521
12.59872271814672	-0.001014205007993849
12.60749472001872	-0.00101420412003828
12.61626672189072	-0.001014201881221502
12.62503872376273	-0.001014199439415257
12.63381072563473	-0.001014197593827205
12.64258272750673	-0.001014196040607869
12.65135472937873	-0.001014194278082007
12.66012673125073	-0.001014192420533347
12.66889873312274	-0.001014190590307781
12.67767073499474	-0.001014188117665547
12.68644273686674	-0.001014186220335998
12.69521473873874	-0.001014184219822144
12.70398674061074	-0.001014181895019921
12.71275874248274	-0.001014180022734276
12.72153074435475	-0.001014178237596644
12.73030274622675	-0.001014175597698329
12.73907474809875	-0.001014172579919487
12.74784674997075	-0.001014170465814435
12.75661875184275	-0.001014168713368212
12.76539075371476	-0.001014166286475989
12.77416275558676	-0.001014164031885546
12.78293475745876	-0.001014161707626897
12.79170675933076	-0.00101415954416898
12.80047876120276	-0.001014157089515759
12.80925076307477	-0.00101415396677984
12.81802276494677	-0.001014151028043566
12.82679476681877	-0.001014147599737401
12.83556676869077	-0.001014144795215575
12.84433877056277	-0.001014141440627458
12.85311077243477	-0.001014138103518578
12.86188277430678	-0.001014134785608238
12.87065477617878	-0.001014130374249606
12.87942677805078	-0.001014126219547084
12.88819877992278	-0.00101412172877608
12.89697078179478	-0.001014116648304274
12.90574278366679	-0.001014112634618928
12.91451478553879	-0.001014108157090817
12.92328678741079	-0.001014102236762102
12.93205878928279	-0.001014096486309712
12.94083079115479	-0.001014090634271632
12.94960279302679	-0.001014084470253195
12.9583747948988	-0.00101407758592887
12.9671467967708	-0.001014071189824196
12.9759187986428	-0.001014064450595017
12.9846908005148	-0.001014056853728171
12.99346280238681	-0.001014048973916736
13.00223480425881	-0.001014040867808601
13.01100680613081	-0.001014031799816711
13.01977880800281	-0.001014022263965803
13.02855080987481	-0.00101401270322115
13.03732281174682	-0.001014002567904038
13.04609481361882	-0.001013992559134356
13.05486681549082	-0.001013981311217466
13.06363881736282	-0.001013969253566106
13.07241081923482	-0.001013956705084832
13.08118282110682	-0.001013943537408411
13.08995482297883	-0.001013930128657105
13.09872682485083	-0.001013915699726577
13.10749882672283	-0.001013901076931628
13.11627082859483	-0.001013885715598826
13.12504283046683	-0.00101387010774339
13.13381483233884	-0.001013853833200687
13.14258683421084	-0.0010138360460638
13.15135883608284	-0.001013817362575003
13.16013083795484	-0.001013798567534896
13.16890283982684	-0.001013779228078046
13.17767484169884	-0.00101375838119076
13.18644684357085	-0.001013737299702866
13.19521884544285	-0.001013715542063514
13.20399084731485	-0.001013692320533235
13.21276284918685	-0.001013668129092457
13.22153485105885	-0.001013644139473293
13.23030685293086	-0.001013619138126523
13.23907885480286	-0.001013593292337033
13.24785085667486	-0.001013566366677459
13.25662285854686	-0.001013538146357763
13.26539486041886	-0.00101350981855774
13.27416686229087	-0.001013481319650954
13.28293886416287	-0.001013450752543256
13.29171086603487	-0.00101341878339556
13.30048286790687	-0.001013387443010996
13.30925486977887	-0.001013355243451923
13.31802687165087	-0.001013321195559186
13.32679887352288	-0.00101328595492732
13.33557087539488	-0.001013250710014396
13.34434287726688	-0.0010132149609496
13.35311487913888	-0.00101317824908566
13.36188688101088	-0.001013140038185012
13.37065888288289	-0.00101310146295998
13.37943088475489	-0.001013062182011565
13.38820288662689	-0.001013021917311706
13.39697488849889	-0.001012980445735768
13.40574689037089	-0.001012938891938866
13.4145188922429	-0.001012896711928652
13.4232908941149	-0.001012853510695078
13.4320628959869	-0.001012809880994682
13.4408348978589	-0.00101276601036313
13.4496068997309	-0.001012721281582063
13.4583789016029	-0.001012674983099573
13.46715090347491	-0.00101262849156191
13.47592290534691	-0.001012581364750415
13.48469490721891	-0.001012534488180831
13.49346690909091	-0.001012487455810051
13.50223891096291	-0.001012439384194849
13.51101091283492	-0.001012390444744183
13.51978291470692	-0.00101234196021098
13.52855491657892	-0.001012293738201589
13.53732691845092	-0.001012245166688802
13.54609892032292	-0.00101219549212392
13.55487092219492	-0.00101214604389981
13.56364292406693	-0.001012096933189361
13.57241492593893	-0.001012047382839821
13.58118692781093	-0.001011997173613214
13.58995892968293	-0.001011946540339968
13.59873093155493	-0.001011897641793544
13.60750293342694	-0.001011848664173733
13.61627493529894	-0.001011799041241692
13.62504693717094	-0.001011750055483818
13.63381893904294	-0.001011701637708796
13.64259094091494	-0.001011653420033177
13.65136294278695	-0.001011604427158452
13.66013494465895	-0.001011556065556436
13.66890694653095	-0.001011503894798732
13.67767894840295	-0.001011450541792709
13.68645095027495	-0.001011402544537973
13.69522295214695	-0.001011357264500022
13.70399495401896	-0.001011311982978326
13.71276695589096	-0.001011267757211092
13.72153895776296	-0.001011223667317024
13.73031095963496	-0.001011179586902858
13.73908296150696	-0.001011137447747735
13.74785496337897	-0.001011095826227659
13.75662696525097	-0.001011055314755274
13.76539896712297	-0.001011014843974041
13.77417096899497	-0.001010975639451566
13.78294297086697	-0.001010937825938372
13.79171497273898	-0.001010899996750529
13.80048697461098	-0.001010864032922141
13.80925897648298	-0.00101082855095886
13.81803097835498	-0.001010793992988586
13.82680298022698	-0.001010762690074478
13.83557498209898	-0.001010731152954345
13.84434698397099	-0.001010698765657094
13.85311898584299	-0.001010668947530162
13.86189098771499	-0.001010641170265793
13.87066298958699	-0.001010614000335651
13.87943499145899	-0.001010587082240951
13.888206993331	-0.001010562454418057
13.896978995203	-0.001010539658098675
13.905750997075	-0.001010516778852991
13.914522998947	-0.001010495260035286
13.923295000819	-0.001010475290631053
13.932067002691	-0.00101045805151639
13.94083900456301	-0.001010441410554599
13.94961100643501	-0.001010424621017542
13.95838300830701	-0.001010410299484566
13.96715501017901	-0.001010397284532088
13.97592701205101	-0.001010385479977768
13.98469901392302	-0.001010375103837851
13.99347101579502	-0.001010365648473359
14.00224301766702	-0.001010358249626626
14.01101501953902	-0.001010351945887725
14.01978702141102	-0.001010346017533669
14.02855902328303	-0.001010342141197046
14.03733102515503	-0.001010340225846118
14.04610302702703	-0.001010340002696862
14.05487502889903	-0.001010339832538782
14.06364703077103	-0.001010340875069405
14.07241903264303	-0.001010344022452271
14.08119103451504	-0.001010348296752686
14.08996303638704	-0.001010354020507771
14.09873503825904	-0.001010360166136392
14.10750704013104	-0.001010368358765077
14.11627904200305	-0.001010378523743643
14.12505104387505	-0.001010389691278946
14.13382304574705	-0.001010400780478905
14.14259504761905	-0.001010413565807279
14.15136704949105	-0.001010427991990466
14.16013905136305	-0.001010443200122584
14.16891105323506	-0.001010460111633458
14.17768305510706	-0.001010478288326555
14.18645505697906	-0.001010497225129433
14.19522705885106	-0.001010517506684687
14.20399906072306	-0.001010538821015731
14.21277106259507	-0.001010560606098741
14.22154306446707	-0.001010584438873992
14.23031506633907	-0.001010608931871219
14.23908706821107	-0.001010633754931096
14.24785907008307	-0.001010659137054526
14.25663107195508	-0.001010686370404652
14.26540307382708	-0.001010714850790901
14.27417507569908	-0.001010743738032142
14.28294707757108	-0.001010772919284007
14.29171907944308	-0.001010803459451296
14.30049108131508	-0.001010836195878013
14.30926308318709	-0.001010868338511224
14.31803508505909	-0.001010900614846023
14.32680708693109	-0.001010933865951637
14.33557908880309	-0.00101096823780461
14.34435109067509	-0.001011003418379292
14.3531230925471	-0.001011038508687118
14.3618950944191	-0.001011074644138038
14.3706670962911	-0.001011112099468607
14.3794390981631	-0.001011149735304003
14.3882111000351	-0.001011187926137836
14.39698310190711	-0.001011226459632943
14.40575510377911	-0.001011265215601552
14.41452710565111	-0.00101130487252028
14.42329910752311	-0.001011343456240046
14.43207110939511	-0.001011382933200813
14.44084311126711	-0.001011423476884301
14.44961511313912	-0.001011466998989536
14.45838711501112	-0.001011514062574041
14.46715911688312	-0.001011557170335225
14.47593111875512	-0.001011597601272908
14.48470312062712	-0.001011638970621583
14.49347512249913	-0.001011679908933886
14.50224712437113	-0.001011721227852912
14.51101912624313	-0.00101176382238508
14.51979112811513	-0.001011805507379945
14.52856312998713	-0.001011846452139755
14.53733513185913	-0.001011888311350851
14.54610713373114	-0.00101193028172984
14.55487913560314	-0.00101197217338294
14.56365113747514	-0.001012013519058446
14.57242313934714	-0.001012054528462315
14.58119514121914	-0.001012095892081369
14.58996714309115	-0.001012136960113297
14.59873914496315	-0.001012177915697655
14.60751114683515	-0.001012218895204482
14.61628314870715	-0.001012258849346553
14.62505515057915	-0.001012299090781975
14.63382715245116	-0.001012339258250278
14.64259915432316	-0.001012378761892427
14.65137115619516	-0.001012418560829136
14.66014315806716	-0.001012457777366612
14.66891515993916	-0.001012496407495443
14.67768716181116	-0.001012533849383631
14.68645916368317	-0.00101257132067391
14.69523116555517	-0.001012609314311449
14.70400316742717	-0.001012646644550484
14.71277516929917	-0.001012683209099032
14.72154717117117	-0.001012718873194639
14.73031917304318	-0.001012754101832395
14.73909117491518	-0.001012790123826943
14.74786317678718	-0.001012825272457733
14.75663517865918	-0.001012859742167872
14.76540718053118	-0.001012894334809243
14.77417918240319	-0.001012927787761648
14.78295118427519	-0.001012960704319424
14.79172318614719	-0.001012993498702421
14.80049518801919	-0.001013026774898928
14.80926718989119	-0.001013058759701172
14.81803919176319	-0.001013089967887511
14.8268111936352	-0.001013121087792404
14.8355831955072	-0.001013151245752041
14.8443551973792	-0.001013182007825956
14.8531271992512	-0.001013212117038843
14.8618992011232	-0.001013240907307579
14.87067120299521	-0.001013269115985025
14.87944320486721	-0.001013298003802185
14.88821520673921	-0.001013325846829573
14.89698720861121	-0.00101335237426649
14.90575921048321	-0.001013378399847234
14.91453121235521	-0.001013404627102389
14.92330321422722	-0.001013430407506813
14.93207521609922	-0.001013454739501281
14.94084721797122	-0.001013478429335811
14.94961921984322	-0.001013501868853898
14.95839122171522	-0.001013525648729028
14.96716322358723	-0.001013548554529524
14.97593522545923	-0.001013570990585778
14.98470722733123	-0.001013593323568053
14.99347922920323	-0.001013615678113024
15.00225123107523	-0.001013637108288112
15.01102323294724	-0.001013657354276808
15.01979523481924	-0.001013677661355378
15.02856723669124	-0.001013698298947946
15.03733923856324	-0.001013718099179275
15.04611124043524	-0.001013737153670142
15.05488324230724	-0.001013756601403628
15.06365524417925	-0.00101377569428074
15.07242724605125	-0.001013793136522153
15.08119924792325	-0.001013810303247071
15.08997124979525	-0.001013827580016606
15.09874325166725	-0.001013844384607536
15.10751525353926	-0.001013861071094171
15.11628725541126	-0.001013876270433699
15.12505925728326	-0.001013891998221209
15.13383125915526	-0.001013907430326422
15.14260326102726	-0.001013922068865577
15.15137526289927	-0.001013936748126137
15.16014726477127	-0.00101395082575881
15.16891926664327	-0.001013964769131069
15.17769126851527	-0.001013978797044476
15.18646327038727	-0.001013992449831607
15.19523527225927	-0.001014004782136008
15.20400727413128	-0.001014017391614647
15.21277927600328	-0.001014030427434185
15.22155127787528	-0.001014042674353951
15.23032327974728	-0.001014053971213466
15.23909528161929	-0.001014065595258499
15.24786728349129	-0.001014077459860128
15.25663928536329	-0.001014087711309221
15.26541128723529	-0.001014097770883943
15.27418328910729	-0.001014107708475377
15.28295529097929	-0.001014117430440817
15.2917272928513	-0.001014127760535167
15.3004992947233	-0.001014137417163488
15.3092712965953	-0.001014146838703512
15.3180432984673	-0.001014156185382986
15.3268153003393	-0.001014165120773308
15.33558730221131	-0.001014173280425029
15.34435930408331	-0.001014181739912077
15.35313130595531	-0.001014190612822935
15.36190330782731	-0.001014199214035506
15.37067530969931	-0.001014207264644039
15.37944731157132	-0.001014215290566962
15.38821931344332	-0.001014223517097716
15.39699131531532	-0.001014231136486749
15.40576331718732	-0.001014238286020936
15.41453531905932	-0.001014245880248788
15.42330732093132	-0.001014252585165636
15.43207932280333	-0.001014259440219987
15.44085132467533	-0.001014267067225781
15.44962332654733	-0.001014272954986839
15.45839532841933	-0.001014279383105237
15.46716733029133	-0.001014286095958746
15.47593933216334	-0.001014291859516029
15.48471133403534	-0.001014297510512234
15.49348333590734	-0.001014303287585863
15.50225533777934	-0.001014308891313998
15.51102733965134	-0.001014314134584792
15.51979934152334	-0.001014319617569363
15.52857134339535	-0.001014325529393869
15.53734334526735	-0.001014330943898609
15.54611534713935	-0.001014335574003668
15.55488734901135	-0.001014340620573009
15.56365935088335	-0.001014345254704175
15.57243135275536	-0.001014350146665929
15.58120335462736	-0.001014354988838714
15.58997535649936	-0.001014358855678489
15.59874735837136	-0.001014363009425469
15.60751936024336	-0.001014367389620694
15.61629136211537	-0.001014371567320386
15.62506336398737	-0.001014376015335573
15.63383536585937	-0.001014380133833429
15.64260736773137	-0.001014384097069249
15.65137936960337	-0.001014388266007449
15.66015137147537	-0.00101439237762494
15.66892337334738	-0.0010143961081141
15.67769537521938	-0.001014399035396754
15.68646737709138	-0.001014402769723321
15.69523937896338	-0.001014406567934182
15.70401138083538	-0.001014409977953449
15.71278338270739	-0.001014413099645462
15.72155538457939	-0.001014416037385308
15.73032738645139	-0.001014419824535941
15.73909938832339	-0.001014423219435565
15.74787139019539	-0.001014425914695952
15.7566433920674	-0.001014429395894019
15.7654153939394	-0.00101443254928016
15.7741873958114	-0.001014435476087582
15.7829593976834	-0.001014438796985017
15.7917313995554	-0.001014441742069483
15.8005034014274	-0.001014444771357396
15.80927540329941	-0.001014447333269976
15.81804740517141	-0.001014449689543841
15.82681940704341	-0.001014452267000529
15.83559140891541	-0.001014455351946527
15.84436341078741	-0.001014457578501998
15.85313541265942	-0.001014459030512933
15.86190741453142	-0.001014461280264516
15.87067941640342	-0.001014463563093865
15.87945141827542	-0.00101446605038337
15.88822342014742	-0.001014468015019206
15.89699542201942	-0.001014470251210154
15.90576742389143	-0.001014472826638843
15.91453942576343	-0.001014474591267932
15.92331142763543	-0.0010144763813128
15.93208342950743	-0.001014478171997194
15.94085543137943	-0.001014480330748101
15.94962743325144	-0.001014482093014199
15.95839943512344	-0.001014483307838893
15.96717143699544	-0.001014484909482294
15.97594343886744	-0.001014486573376016
15.98471544073944	-0.001014488955010836
15.99348744261144	-0.001014490651129575
16.00225944448345	-0.001014491420669854
16.01103144635545	-0.001014493130320313
16.01980344822745	-0.001014494844505859
16.02857545009945	-0.001014496025930087
16.03734745197145	-0.001014496996035069
16.04611945384346	-0.001014498039449746
16.05489145571546	-0.001014499748917734
16.06366345758746	-0.001014500960887323
16.07243545945946	-0.001014501995992684
16.08120746133146	-0.001014503177819312
16.08997946320346	-0.001014504044616206
16.09875146507547	-0.001014505018426231
16.10752346694747	-0.001014505998709211
16.11629546881947	-0.001014507165757053
16.12506747069147	-0.001014508229857046
16.13383947256347	-0.001014509270348348
16.14261147443548	-0.001014510100827103
16.15138347630748	-0.001014510851630672
16.16015547817948	-0.001014511854059422
16.16892748005148	-0.00101451322663656
16.17769948192348	-0.001014513551187748
16.18647148379549	-0.001014514205301827
16.19524348566749	-0.001014515873941432
16.20401548753949	-0.001014516826576633
16.21278748941149	-0.001014517222869103
16.22155949128349	-0.001014517616186029
16.23033149315549	-0.001014518445608531
16.2391034950275	-0.001014519018292732
16.2478754968995	-0.001014518475979173
16.2566474987715	-0.001014518544906245
16.2654195006435	-0.001014518982314959
16.2741915025155	-0.001014519000591618
16.28296350438751	-0.001014519367092393
16.29173550625951	-0.001014519026050327
16.30050750813151	-0.001014519350864509
16.30927951000351	-0.001014519826402798
16.31805151187551	-0.001014519527006933
16.32682351374752	-0.001014519479221365
16.33559551561952	-0.001014519455742883
16.34436751749152	-0.001014519511219678
16.35313951936352	-0.001014519589854821
16.36191152123552	-0.001014518566715027
16.37068352310752	-0.001014517923116939
16.37945552497953	-0.001014518682656727
16.38822752685153	-0.001014518745750134
16.39699952872353	-0.001014518928260193
16.40577153059553	-0.00101451913751697
16.41454353246753	-0.001014519580411009
16.42331553433954	-0.001014520180166609
16.43208753621154	-0.001014519360878961
16.44085953808354	-0.001014519485362172
16.44963153995554	-0.001014519793639195
16.45840354182754	-0.001014519823031745
16.46717554369954	-0.001014519617846191
16.47594754557155	-0.001014518935316226
16.48471954744355	-0.001014519243576798
16.49349154931555	-0.001014519390458836
16.50226355118755	-0.001014518893752229
16.51103555305955	-0.001014518332207689
16.51980755493156	-0.001014517752731118
16.52857955680356	-0.001014516911589556
16.53735155867556	-0.001014516311784347
16.54612356054756	-0.001014516160708642
16.55489556241956	-0.001014515348909817
16.56366756429157	-0.00101451487961115
16.57243956616357	-0.001014515268683538
16.58121156803557	-0.001014515428708236
16.58998356990757	-0.001014514256960766
16.59875557177957	-0.001014512920256919
16.60752757365157	-0.001014512894829598
16.61629957552358	-0.001014511830266409
16.62507157739558	-0.001014511161356158
16.63384357926758	-0.001014510458683217
16.64261558113958	-0.001014510121631516
16.65138758301158	-0.001014509278992869
16.66015958488359	-0.001014508152108576
16.66893158675559	-0.001014508693726892
16.67770358862759	-0.001014508467223325
16.68647559049959	-0.001014508273331289
16.69524759237159	-0.001014507510637904
16.7040195942436	-0.001014506622476172
16.7127915961156	-0.001014506773860701
16.7215635979876	-0.001014506445264947
16.7303355998596	-0.00101450587121489
16.7391076017316	-0.001014506097832994
16.7478796036036	-0.001014505866550634
16.75665160547561	-0.001014505574355237
16.76542360734761	-0.001014505518302271
16.77419560921961	-0.001014505399037917
16.78296761109161	-0.001014504532792818
16.79173961296361	-0.001014503922303946
16.80051161483562	-0.001014504713629767
16.80928361670762	-0.001014504505573191
16.81805561857962	-0.001014503936124477
16.82682762045162	-0.001014504132508432
16.83559962232362	-0.001014503957106389
16.84437162419562	-0.001014503710668607
16.85314362606763	-0.001014503199911459
16.86191562793963	-0.00101450314422146
16.87068762981163	-0.001014502406465786
16.87945963168363	-0.00101450117767857
16.88823163355563	-0.001014501623713918
16.89700363542764	-0.001014501314714113
16.90577563729964	-0.001014501208058906
16.91454763917164	-0.001014500654297505
16.92331964104364	-0.001014500140278142
16.93209164291564	-0.001014500559569005
16.94086364478765	-0.001014500261747967
16.94963564665965	-0.001014499826501431
16.95840764853165	-0.001014499563209168
16.96717965040365	-0.001014499535191938
16.97595165227565	-0.001014499470880532
16.98472365414765	-0.00101449908567228
16.99349565601966	-0.00101449900312684
17.00226765789166	-0.001014499185875478
17.01103965976366	-0.00101449992743447
17.01981166163566	-0.00101450090050848
17.02858366350766	-0.001014500823341107
17.03735566537967	-0.001014500869980501
17.04612766725167	-0.001014501697630154
17.05489966912367	-0.001014501936729776
17.06367167099567	-0.001014501550564879
17.07244367286767	-0.001014501919055631
17.08121567473968	-0.001014503390288217
17.08998767661168	-0.001014503263951797
17.09875967848368	-0.001014502505751347
17.10753168035568	-0.001014502405586193
17.11630368222768	-0.001014503180712964
17.12507568409968	-0.001014503884914946
17.13384768597169	-0.001014504141166402
17.14261968784369	-0.001014504086932806
17.15139168971569	-0.001014503759305481
17.16016369158769	-0.001014504389640803
17.16893569345969	-0.001014504809953365
17.1777076953317	-0.00101450490788382
17.1864796972037	-0.001014505428832067
17.1952516990757	-0.001014505550832036
17.2040237009477	-0.001014505644451374
17.2127957028197	-0.001014505798582677
17.2215677046917	-0.001014505764781868
17.23033970656371	-0.001014506225743067
17.23911170843571	-0.001014506127113786
17.24788371030771	-0.001014506464472086
17.25665571217971	-0.001014507178798929
17.26542771405171	-0.001014507517700749
17.27419971592372	-0.001014506977601246
17.28297171779572	-0.001014507257984002
17.29174371966772	-0.001014508097666474
17.30051572153972	-0.001014508740080559
17.30928772341172	-0.001014509288181838
17.31805972528373	-0.001014509326810992
17.32683172715573	-0.001014509884134688
17.33560372902773	-0.001014510096360285
17.34437573089973	-0.001014510199540467
17.35314773277173	-0.001014510782231377
17.36191973464373	-0.00101451070508464
17.37069173651574	-0.001014510605081297
17.37946373838774	-0.001014511128848361
[truncated: 12,873 more rows]
[truncated: 15 more columns]
