# Supplementary material for: Tailored design of protein nanoparticle scaffolds for multivalent presentation of viral glycoprotein antigens
Source: eLife. 2020 Aug 4;9:e57659. doi: 10.7554/eLife.57659 (PMC7402677; doi:10.7554/eLife.57659)
Supplement: Figure 2—source data 12. [file elife-57659-fig2-data12.txt]

differential refractive index data: 
time (min)	differential refractive index (RIU)
-0.138224            8.35552239983965E-5  
-0.129452003978004   8.37105869709184E-5  
-0.120680007956008   8.40433146814046E-5  
-0.111908011934012   8.42835592168448E-5  
-0.1031360159120159  8.43449039782207E-5  
-0.09436401989001991 8.43235691601572E-5  
-0.08559202386802388 8.42830215614121E-5  
-0.07682002784602786 8.42444534436527E-5  
-0.06804803182403184 8.42132845014252E-5  
-0.05927603580203582 8.4193203090771E-5   
-0.0505040397800398  8.41807444867559E-5  
-0.04173204375804378 8.41714782881781E-5  
-0.03296004773604774 8.41639404458607E-5  
-0.02418805171405172 8.41544257811533E-5  
-0.0154160556920557  8.41370813983713E-5  
-0.0066440596700596828.41134158372281E-5  
0.002127936351936338 8.40895767284902E-5  
0.01089993237393236  8.40607417012967E-5  
0.01967192839592838  8.40223611969568E-5  
0.0284439244179244   8.39816852112691E-5  
0.03721592043992042  8.39425109416046E-5  
0.04598791646191644  8.39060114471122E-5  
0.05475991248391246  8.38744849993448E-5  
0.06353190850590848  8.38460026608192E-5  
0.07230390452790453  8.38178920982711E-5  
0.08107590054990055  8.37908615296991E-5  
0.08984789657189657  8.37651430951478E-5  
0.09861989259389259  8.37395972000682E-5  
0.1073918886158886   8.37133498737203E-5  
0.1161638846378846   8.36881992896175E-5  
0.1249358806598806   8.36657431737181E-5  
0.1337078766818767   8.36455174537945E-5  
0.1424798727038727   8.36275456826771E-5  
0.1512518687258687   8.36115740518972E-5  
0.1600238647478647   8.3596889234057E-5   
0.1687958607698608   8.35824004791007E-5  
0.1775678567918568   8.35685579589423E-5  
0.1863398528138528   8.35553328156001E-5  
0.1951118488358488   8.35431933547732E-5  
0.2038838448578448   8.35331811517192E-5  
0.2126558408798409   8.3524332079448E-5   
0.2214278369018369   8.3516189931141E-5   
0.2301998329238329   8.35102170389048E-5  
0.2389718289458289   8.35057333251232E-5  
0.2477438249678249   8.35018183580187E-5  
0.256515820989821    8.34986880351568E-5  
0.265287817011817    8.34965906596579E-5  
0.274059813033813    8.34952481599905E-5  
0.2828318090558091   8.34945074597872E-5  
0.2916038050778051   8.3494213371216E-5   
0.3003758010998011   8.34943888208208E-5  
0.3091477971217971   8.34948058846085E-5  
0.3179197931437932   8.34957258326413E-5  
0.3266917891657892   8.34969948903641E-5  
0.3354637851877852   8.34976110579637E-5  
0.3442357812097812   8.34986739087761E-5  
0.3530077772317772   8.35000231794932E-5  
0.3617797732537732   8.35005693567808E-5  
0.3705517692757693   8.35012801995268E-5  
0.3793237652977652   8.35024726794199E-5  
0.3880957613197613   8.35040011960992E-5  
0.3968677573417573   8.35055412010962E-5  
0.4056397533637534   8.35064606669765E-5  
0.4144117493857493   8.35074103753075E-5  
0.4231837454077454   8.35082294884745E-5  
0.4319557414297415   8.350941574499E-5    
0.4407277374517374   8.35106770593183E-5  
0.4494997334737335   8.35116814765012E-5  
0.4582717294957295   8.35125206936561E-5  
0.4670437255177255   8.35132962636332E-5  
0.4758157215397215   8.3513742522215E-5   
0.4845877175617176   8.35141379980255E-5  
0.4933597135837136   8.35153994289712E-5  
0.5021317096057096   8.35161483506983E-5  
0.5109037056277056   8.35162985210408E-5  
0.5196757016497017   8.35169818120206E-5  
0.5284476976716976   8.35175873390325E-5  
0.5372196936936937   8.3518631155334E-5   
0.5459916897156897   8.35197454810215E-5  
0.5547636857376858   8.35212288013073E-5  
0.5635356817596817   8.35231185793512E-5  
0.5723076777816778   8.35243395519804E-5  
0.5810796738036738   8.35249547020003E-5  
0.5898516698256698   8.35256498280065E-5  
0.5986236658476658   8.35262141418394E-5  
0.6073956618696619   8.35261253959464E-5  
0.6161676578916578   8.35261687907545E-5  
0.6249396539136539   8.35259132057594E-5  
0.6337116499356499   8.35257264925825E-5  
0.642483645957646    8.3525853856027E-5   
0.6512556419796419   8.35261533426033E-5  
0.660027638001638    8.35257527166727E-5  
0.668799634023634    8.35251147481661E-5  
0.67757163004563     8.35252729750694E-5  
0.686343626067626    8.35258942822223E-5  
0.6951156220896221   8.35259587334021E-5  
0.7038876181116182   8.3526282978165E-5   
0.7126596141336141   8.35268957053327E-5  
0.7214316101556102   8.3526784107781E-5   
0.7302036061776062   8.35266380294598E-5  
0.7389756021996022   8.35265203269781E-5  
0.7477475982215982   8.35264395285587E-5  
0.7565195942435943   8.35263642854285E-5  
0.7652915902655902   8.35266049741711E-5  
0.7740635862875863   8.35266293326088E-5  
0.7828355823095823   8.35265609636709E-5  
0.7916075783315784   8.35265569068512E-5  
0.8003795743535743   8.35260731027223E-5  
0.8091515703755704   8.35250203535513E-5  
0.8179235663975664   8.35246347782099E-5  
0.8266955624195624   8.3524594518611E-5   
0.8354675584415584   8.35238730540988E-5  
0.8442395544635545   8.35234208967062E-5  
0.8530115504855504   8.35231572039862E-5  
0.8617835465075464   8.3523713393336E-5   
0.8705555425295425   8.35241336517955E-5  
0.8793275385515386   8.35235359469106E-5  
0.8880995345735346   8.35238880310288E-5  
0.8968715305955305   8.35243286871042E-5  
0.9056435266175266   8.35236003861248E-5  
0.9144155226395226   8.35231836034834E-5  
0.9231875186615187   8.35229730534957E-5  
0.9319595146835146   8.35227540788792E-5  
0.9407315107055106   8.35233039844288E-5  
0.9495035067275067   8.35229397036488E-5  
0.9582755027495028   8.35230174714797E-5  
0.9670474987714986   8.35233521052428E-5  
0.9758194947934947   8.35231634347463E-5  
0.9845914908154908   8.35235224091406E-5  
0.9933634868374869   8.35231766661473E-5  
1.002135482859483    8.35233196576124E-5  
1.010907478881479    8.35241514760179E-5  
1.019679474903475    8.35244939906602E-5  
1.028451470925471    8.35252471430863E-5  
1.037223466947467    8.35256816378944E-5  
1.045995462969463    8.35254594476402E-5  
1.054767458991459    8.35254156093689E-5  
1.063539455013455    8.35254554298585E-5  
1.072311451035451    8.3525556827066E-5   
1.081083447057447    8.35256358023181E-5  
1.089855443079443    8.35263081091886E-5  
1.098627439101439    8.35271235670241E-5  
1.107399435123435    8.35279362482449E-5  
1.116171431145431    8.35289708473804E-5  
1.124943427167427    8.35297308324135E-5  
1.133715423189423    8.3529781703525E-5   
1.142487419211419    8.35295106089743E-5  
1.151259415233415    8.35293058689364E-5  
1.160031411255411    8.3529660101841E-5   
1.168803407277407    8.35291983362815E-5  
1.177575403299403    8.35289902006984E-5  
1.186347399321399    8.35295871617864E-5  
1.195119395343395    8.35295359451187E-5  
1.203891391365391    8.35290943059768E-5  
1.212663387387388    8.35285938609775E-5  
1.221435383409383    8.35284648268732E-5  
1.230207379431379    8.35292899681479E-5  
1.238979375453376    8.35303248213219E-5  
1.247751371475371    8.35303790109395E-5  
1.256523367497367    8.35306074254207E-5  
1.265295363519364    8.35319259415724E-5  
1.274067359541359    8.35329902675346E-5  
1.282839355563356    8.35330148862727E-5  
1.291611351585352    8.35337945867479E-5  
1.300383347607347    8.3535260040209E-5   
1.309155343629344    8.35365846024922E-5  
1.31792733965134     8.35368807022484E-5  
1.326699335673336    8.3537732836348E-5   
1.335471331695332    8.35392266815588E-5  
1.344243327717328    8.35398285129904E-5  
1.353015323739324    8.35405997609478E-5  
1.36178731976132     8.35412473538721E-5  
1.370559315783316    8.35419575195464E-5  
1.379331311805312    8.3543368696354E-5   
1.388103307827308    8.35435719183174E-5  
1.396875303849304    8.35435823461523E-5  
1.4056472998713      8.35445593567925E-5  
1.414419295893296    8.35461244399812E-5  
1.423191291915292    8.35465709204404E-5  
1.431963287937288    8.35466291670586E-5  
1.440735283959284    8.35479534009524E-5  
1.44950727998128     8.35487812447119E-5  
1.458279276003276    8.35488975095308E-5  
1.467051272025272    8.35487549887643E-5  
1.475823268047268    8.3549824531817E-5   
1.484595264069264    8.35511366534837E-5  
1.49336726009126     8.3551191870987E-5   
1.502139256113256    8.35510526771978E-5  
1.510911252135252    8.35516072622216E-5  
1.519683248157248    8.35527736761676E-5  
1.528455244179244    8.35537369872707E-5  
1.53722724020124     8.35539125077225E-5  
1.545999236223236    8.35540418465942E-5  
1.554771232245232    8.35549342703529E-5  
1.563543228267228    8.35562417751014E-5  
1.572315224289224    8.35569980201376E-5  
1.581087220311221    8.35570484785007E-5  
1.589859216333216    8.35574073055389E-5  
1.598631212355212    8.35578613325787E-5  
1.607403208377209    8.35580759561139E-5  
1.616175204399204    8.35580680565348E-5  
1.6249472004212      8.35585677832446E-5  
1.633719196443197    8.3559763175884E-5   
1.642491192465192    8.3560392957245E-5   
1.651263188487189    8.35603481636471E-5  
1.660035184509185    8.35606245368234E-5  
1.66880718053118     8.35617564520827E-5  
1.677579176553177    8.35626424419009E-5  
1.686351172575173    8.35630520903657E-5  
1.695123168597168    8.35633344222984E-5  
1.703895164619165    8.3563816008265E-5   
1.712667160641161    8.35647174577713E-5  
1.721439156663157    8.35647041112977E-5  
1.730211152685153    8.35647296554826E-5  
1.738983148707149    8.35655387277713E-5  
1.747755144729145    8.35663411703379E-5  
1.756527140751141    8.35669135307384E-5  
1.765299136773137    8.35671302522328E-5  
1.774071132795133    8.35671226713683E-5  
1.782843128817129    8.35681900049778E-5  
1.791615124839125    8.3569202261295E-5   
1.800387120861121    8.35693723612161E-5  
1.809159116883117    8.35701889976185E-5  
1.817931112905113    8.3571091294354E-5   
1.826703108927109    8.35712028040598E-5  
1.835475104949105    8.35710329567335E-5  
1.844247100971101    8.35715262023722E-5  
1.853019096993097    8.35724632478557E-5  
1.861791093015093    8.35735837878249E-5  
1.870563089037089    8.35741014385377E-5  
1.879335085059085    8.35746755040379E-5  
1.888107081081081    8.35758372388321E-5  
1.896879077103077    8.35762312081513E-5  
1.905651073125073    8.35762925419084E-5  
1.914423069147069    8.35777500775158E-5  
1.923195065169065    8.35794130156783E-5  
1.931967061191061    8.35806595562798E-5  
1.940739057213057    8.35817914996084E-5  
1.949511053235053    8.35828196274064E-5  
1.958283049257049    8.35841770879089E-5  
1.967055045279045    8.35853471420575E-5  
1.975827041301041    8.35858688423825E-5  
1.984599037323037    8.35865870536103E-5  
1.993371033345033    8.35875514076718E-5  
2.002143029367029    8.35883269047921E-5  
2.010915025389025    8.35885673581224E-5  
2.019687021411021    8.35886968889173E-5  
2.028459017433017    8.35889915019354E-5  
2.037231013455013    8.35902628539935E-5  
2.046003009477009    8.35919798799582E-5  
2.054775005499005    8.35924982978205E-5  
2.063547001521001    8.35936281285178E-5  
2.072318997542997    8.3595304598586E-5   
2.081090993564993    8.35972754045231E-5  
2.089862989586989    8.35984346362334E-5  
2.098634985608986    8.3599358913855E-5   
2.107406981630982    8.36010918990699E-5  
2.116178977652977    8.36022584312262E-5  
2.124950973674974    8.36023713222024E-5  
2.13372296969697     8.36027142378018E-5  
2.142494965718966    8.36041775685746E-5  
2.151266961740962    8.36052588143234E-5  
2.160038957762958    8.36059161630606E-5  
2.168810953784954    8.36068992203297E-5  
2.17758294980695     8.36083529858113E-5  
2.186354945828946    8.36095899540249E-5  
2.195126941850942    8.36106076589558E-5  
2.203898937872938    8.36115330007044E-5  
2.212670933894934    8.36119505741938E-5  
2.22144292991693     8.36132140364468E-5  
2.230214925938926    8.36142872723949E-5  
2.238986921960922    8.36145852560304E-5  
2.247758917982918    8.36156850919676E-5  
2.256530914004914    8.36166537226934E-5  
2.26530291002691     8.36172564024823E-5  
2.274074906048906    8.36177588282705E-5  
2.282846902070902    8.36190457809155E-5  
2.291618898092898    8.3620141361841E-5   
2.300390894114894    8.36205285682632E-5  
2.30916289013689     8.3621217995792E-5   
2.317934886158886    8.36223974100184E-5  
2.326706882180882    8.36228218155192E-5  
2.335478878202878    8.36233087867293E-5  
2.344250874224874    8.36240351805804E-5  
2.35302287024687     8.36236694300445E-5  
2.361794866268866    8.36244606218139E-5  
2.370566862290862    8.36254811194329E-5  
2.379338858312858    8.36258283849013E-5  
2.388110854334854    8.36267989294931E-5  
2.39688285035685     8.36274823839301E-5  
2.405654846378846    8.36275079805166E-5  
2.414426842400842    8.3627613951743E-5   
2.423198838422838    8.36276262536843E-5  
2.431970834444834    8.36280561857457E-5  
2.44074283046683     8.36284272496661E-5  
2.449514826488826    8.36285877190051E-5  
2.458286822510822    8.36290610115234E-5  
2.467058818532819    8.36290615008212E-5  
2.475830814554814    8.36293022084401E-5  
2.48460281057681     8.36302183104147E-5  
2.493374806598807    8.36308444516348E-5  
2.502146802620802    8.36314496325913E-5  
2.510918798642798    8.3632135645316E-5   
2.519690794664795    8.3633335237699E-5   
2.52846279068679     8.36346169230803E-5  
2.537234786708787    8.36346853374606E-5  
2.546006782730783    8.36352142115853E-5  
2.554778778752778    8.36366305033214E-5  
2.563550774774775    8.36373879887544E-5  
2.572322770796771    8.36379079011417E-5  
2.581094766818766    8.36387762178396E-5  
2.589866762840763    8.36397314851159E-5  
2.598638758862759    8.36400671983374E-5  
2.607410754884755    8.36407751786805E-5  
2.616182750906751    8.36422920983513E-5  
2.624954746928747    8.36427264155377E-5  
2.633726742950743    8.3642744352365E-5   
2.642498738972739    8.36438315139531E-5  
2.651270734994735    8.36452602185674E-5  
2.660042731016731    8.36464224448691E-5  
2.668814727038727    8.36474953224391E-5  
2.677586723060723    8.36479096605809E-5  
2.686358719082719    8.3649279568652E-5   
2.695130715104715    8.36517553256501E-5  
2.703902711126711    8.36534171274784E-5  
2.712674707148707    8.36542286346012E-5  
2.721446703170703    8.36557810495972E-5  
2.730218699192699    8.36577474059965E-5  
2.738990695214695    8.3659046002407E-5   
2.747762691236691    8.36601010267263E-5  
2.756534687258687    8.36611420439268E-5  
2.765306683280683    8.36627741525307E-5  
2.774078679302679    8.366495427599E-5    
2.782850675324675    8.36661004860086E-5  
2.791622671346671    8.36675390507709E-5  
2.800394667368667    8.3670059157238E-5   
2.809166663390663    8.36715655382288E-5  
2.817938659412659    8.36723286234579E-5  
2.826710655434655    8.36733774684509E-5  
2.835482651456651    8.36749474577416E-5  
2.844254647478647    8.36766865671749E-5  
2.853026643500643    8.36779778121498E-5  
2.86179863952264     8.36789249052063E-5  
2.870570635544635    8.36808296263226E-5  
2.879342631566631    8.36822664846702E-5  
2.888114627588628    8.36832839783911E-5  
2.896886623610623    8.36847822621043E-5  
2.905658619632619    8.36862217548043E-5  
2.914430615654616    8.36877081590064E-5  
2.923202611676611    8.36893319321328E-5  
2.931974607698608    8.36909982948232E-5  
2.940746603720604    8.36927834302919E-5  
2.949518599742599    8.36946688945203E-5  
2.958290595764596    8.36962008505007E-5  
2.967062591786592    8.3697438212843E-5   
2.975834587808588    8.36990052566419E-5  
2.984606583830584    8.37009640908983E-5  
2.99337857985258     8.37026628959037E-5  
3.002150575874576    8.3703919738744E-5   
3.010922571896572    8.37053281951509E-5  
3.019694567918568    8.37065743055682E-5  
3.028466563940564    8.37074278982719E-5  
3.03723855996256     8.37082334502963E-5  
3.046010555984556    8.37090848057236E-5  
3.054782552006552    8.37098199846928E-5  
3.063554548028548    8.37111975721094E-5  
3.072326544050544    8.3712576012702E-5   
3.08109854007254     8.37133357767973E-5  
3.089870536094536    8.37145122111035E-5  
3.098642532116532    8.37163875906701E-5  
3.107414528138528    8.37176604597455E-5  
3.116186524160524    8.3718587258032E-5   
3.12495852018252     8.37198820052886E-5  
3.133730516204516    8.37214470240698E-5  
3.142502512226512    8.37230490015054E-5  
3.151274508248508    8.37238168062108E-5  
3.160046504270504    8.37243809354558E-5  
3.1688185002925      8.37253494193449E-5  
3.177590496314496    8.37268455677481E-5  
3.186362492336492    8.37274298728926E-5  
3.195134488358488    8.37274614857273E-5  
3.203906484380484    8.37285804088612E-5  
3.21267848040248     8.37299090738036E-5  
3.221450476424476    8.37300584679838E-5  
3.230222472446473    8.37298520766518E-5  
3.238994468468468    8.3730155748715E-5   
3.247766464490464    8.37309751061987E-5  
3.256538460512461    8.37315848622562E-5  
3.265310456534456    8.3731521621765E-5   
3.274082452556452    8.37319165376797E-5  
3.282854448578449    8.37320914512081E-5  
3.291626444600444    8.37312326252118E-5  
3.300398440622441    8.37304067147154E-5  
3.309170436644437    8.37304322089007E-5  
3.317942432666432    8.37308126269934E-5  
3.326714428688429    8.37306328715978E-5  
3.335486424710425    8.37298989029903E-5  
3.34425842073242     8.37295424950011E-5  
3.353030416754417    8.37292833550793E-5  
3.361802412776413    8.37285795049947E-5  
3.370574408798409    8.37279902447456E-5  
3.379346404820405    8.37273217547091E-5  
3.388118400842401    8.37264777176658E-5  
3.396890396864397    8.37259378408681E-5  
3.405662392886393    8.37248636700668E-5  
3.414434388908389    8.37239944974863E-5  
3.423206384930385    8.37236590420968E-5  
3.431978380952381    8.3722952568145E-5   
3.440750376974377    8.37223634860459E-5  
3.449522372996373    8.37217832545027E-5  
3.458294369018369    8.37207230569489E-5  
3.467066365040365    8.37196269708932E-5  
3.475838361062361    8.37183832016288E-5  
3.484610357084357    8.37168997577028E-5  
3.493382353106353    8.37153734662838E-5  
3.502154349128349    8.37137567726027E-5  
3.510926345150345    8.37123971795154E-5  
3.519698341172341    8.37104515145669E-5  
3.528470337194337    8.37088650369E-5     
3.537242333216333    8.37080818598922E-5  
3.546014329238329    8.37065207976972E-5  
3.554786325260325    8.37046046952418E-5  
3.563558321282321    8.37029716420269E-5  
3.572330317304317    8.37016795035377E-5  
3.581102313326313    8.37006490000422E-5  
3.589874309348309    8.36984598086219E-5  
3.598646305370305    8.36965798212487E-5  
3.607418301392301    8.36956358019155E-5  
3.616190297414297    8.36942315213394E-5  
3.624962293436294    8.36929447704801E-5  
3.633734289458289    8.36914729596178E-5  
3.642506285480285    8.3690420478343E-5   
3.651278281502282    8.36898295714509E-5  
3.660050277524277    8.36888377122878E-5  
3.668822273546273    8.36874141382533E-5  
3.67759426956827     8.36861480251866E-5  
3.686366265590265    8.3685335435262E-5   
3.695138261612262    8.36840433376019E-5  
3.703910257634258    8.36831559703249E-5  
3.712682253656253    8.36829620260906E-5  
3.72145424967825     8.36827781583496E-5  
3.730226245700246    8.36817931065558E-5  
3.738998241722241    8.36803781914381E-5  
3.747770237744238    8.36798469322547E-5  
3.756542233766234    8.36795297989302E-5  
3.76531422978823     8.36792272425435E-5  
3.774086225810226    8.36784392147056E-5  
3.782858221832222    8.36772862561818E-5  
3.791630217854218    8.36771123801532E-5  
3.800402213876214    8.36767512142921E-5  
3.80917420989821     8.36761890977292E-5  
3.817946205920206    8.36760801073656E-5  
3.826718201942202    8.36756361063252E-5  
3.835490197964198    8.36754530339806E-5  
3.844262193986194    8.36754037135717E-5  
3.85303419000819     8.36752943175753E-5  
3.861806186030186    8.36756126611843E-5  
3.870578182052182    8.36757241835577E-5  
3.879350178074178    8.36752807101156E-5  
3.888122174096174    8.36750879775816E-5  
3.89689417011817     8.36755970331314E-5  
3.905666166140166    8.36756875656143E-5  
3.914438162162162    8.36757386982244E-5  
3.923210158184158    8.36759740181094E-5  
3.931982154206154    8.3675999964218E-5   
3.94075415022815     8.36766262658023E-5  
3.949526146250146    8.3678544306618E-5   
3.958298142272142    8.36814737854021E-5  
3.967070138294138    8.36845369047961E-5  
3.975842134316134    8.36866128949276E-5  
3.98461413033813     8.36870642555264E-5  
3.993386126360126    8.36872888044447E-5  
4.002158122382122    8.36880354528374E-5  
4.010930118404119    8.36887534386044E-5  
4.019702114426114    8.36892098279737E-5  
4.02847411044811     8.36898220802242E-5  
4.037246106470106    8.36900947937365E-5  
4.046018102492102    8.3690185286646E-5   
4.054790098514099    8.36906209053758E-5  
4.063562094536095    8.36903527289269E-5  
4.07233409055809     8.36901650683224E-5  
4.081106086580086    8.36911339498601E-5  
4.089878082602082    8.36916284218432E-5  
4.098650078624079    8.36914864032557E-5  
4.107422074646075    8.36920269377951E-5  
4.116194070668071    8.36927669774062E-5  
4.124966066690066    8.36931336849266E-5  
4.133738062712062    8.36930901367424E-5  
4.142510058734058    8.36924861146234E-5  
4.151282054756055    8.36929161654374E-5  
4.160054050778051    8.3694321389064E-5   
4.168826046800047    8.36943783716149E-5  
4.177598042822043    8.36943984496566E-5  
4.186370038844038    8.36952858000032E-5  
4.195142034866035    8.36966620262653E-5  
4.203914030888031    8.36978537038182E-5  
4.212686026910027    8.36980727529146E-5  
4.221458022932023    8.36988186708225E-5  
4.230230018954019    8.36997004300338E-5  
4.239002014976015    8.3700408424474E-5   
4.247774010998011    8.37008518558361E-5  
4.256546007020007    8.37010871816869E-5  
4.265318003042003    8.37018539855636E-5  
4.274089999063999    8.37030918422104E-5  
4.282861995085995    8.37032293477958E-5  
4.291633991107991    8.3703463996521E-5   
4.300405987129987    8.37052227350695E-5  
4.309177983151983    8.37063909149373E-5  
4.317949979173979    8.37061008787904E-5  
4.326721975195975    8.37061221248028E-5  
4.335493971217971    8.37075415100843E-5  
4.344265967239967    8.37094412766217E-5  
4.353037963261963    8.37102811294171E-5  
4.361809959283959    8.37102368022788E-5  
4.370581955305955    8.37108406381647E-5  
4.379353951327952    8.37112064031005E-5  
4.388125947349947    8.37120233691991E-5  
4.396897943371943    8.37129820626984E-5  
4.405669939393939    8.37133679265222E-5  
4.414441935415935    8.3715204600943E-5   
4.423213931437932    8.37166435024715E-5  
4.431985927459928    8.37165597060283E-5  
4.440757923481923    8.37170270232871E-5  
4.449529919503919    8.37175899050895E-5  
4.458301915525915    8.37183403312872E-5  
4.467073911547911    8.3719419952327E-5   
4.475845907569908    8.37203698208747E-5  
4.484617903591904    8.37213050992768E-5  
4.493389899613899    8.37222863195661E-5  
4.502161895635895    8.37228208209293E-5  
4.510933891657891    8.3723315822379E-5   
4.519705887679888    8.37241535481083E-5  
4.528477883701884    8.37250844649668E-5  
4.53724987972388     8.37255386299544E-5  
4.546021875745875    8.37253820925958E-5  
4.554793871767871    8.3726368640176E-5   
4.563565867789868    8.37282896375915E-5  
4.572337863811864    8.37296657565912E-5  
4.58110985983386     8.37306175437756E-5  
4.589881855855856    8.37314443867577E-5  
4.598653851877851    8.37325773908694E-5  
4.607425847899847    8.37329352144019E-5  
4.616197843921844    8.37330884874571E-5  
4.62496983994384     8.37344495334717E-5  
4.633741835965836    8.37360321259301E-5  
4.642513831987832    8.37370316772829E-5  
4.651285828009827    8.3737240744122E-5   
4.660057824031824    8.37373214148863E-5  
4.66882982005382     8.37386792154862E-5  
4.677601816075816    8.37407818867797E-5  
4.686373812097812    8.37410693405202E-5  
4.695145808119808    8.37408283336131E-5  
4.703917804141804    8.37412948777825E-5  
4.7126898001638      8.37415729916424E-5  
4.721461796185796    8.37412886393461E-5  
4.730233792207792    8.37414689112708E-5  
4.739005788229788    8.37420059501617E-5  
4.747777784251785    8.3742421084084E-5   
4.75654978027378     8.37431782954746E-5  
4.765321776295776    8.37434826610777E-5  
4.774093772317772    8.37436734192724E-5  
4.782865768339768    8.37446308904771E-5  
4.791637764361764    8.37452065278952E-5  
4.800409760383761    8.37449882851776E-5  
4.809181756405756    8.37455902160409E-5  
4.817953752427752    8.37461940037937E-5  
4.826725748449748    8.37466362047438E-5  
4.835497744471744    8.3746798853568E-5   
4.844269740493741    8.37468785348267E-5  
4.853041736515737    8.37473286256322E-5  
4.861813732537732    8.37480312113301E-5  
4.870585728559728    8.37483694753228E-5  
4.879357724581724    8.37485980360385E-5  
4.888129720603721    8.3749618368351E-5   
4.896901716625717    8.37499066966985E-5  
4.905673712647713    8.37492741708204E-5  
4.914445708669708    8.37488999693957E-5  
4.923217704691704    8.3748866243105E-5   
4.931989700713701    8.37493102979389E-5  
4.940761696735697    8.37491216519881E-5  
4.949533692757693    8.374796694858E-5    
4.958305688779689    8.37478235672403E-5  
4.967077684801684    8.37483737862616E-5  
4.97584968082368     8.37481341809802E-5  
4.984621676845677    8.37477567864182E-5  
4.993393672867673    8.37477834417838E-5  
5.002165668889669    8.37480449252736E-5  
5.010937664911665    8.37485962850826E-5  
5.01970966093366     8.37484283968346E-5  
5.028481656955657    8.3748084840817E-5   
5.037253652977653    8.37487262054155E-5  
5.046025648999649    8.37491960480318E-5  
5.054797645021645    8.37490088795538E-5  
5.063569641043641    8.37488551540039E-5  
5.072341637065637    8.37483577557859E-5  
5.081113633087633    8.37483515119113E-5  
5.089885629109629    8.3747986786698E-5   
5.098657625131625    8.37474757143312E-5  
5.107429621153621    8.37467724302995E-5  
5.116201617175617    8.37462721592917E-5  
5.124973613197613    8.37463989752592E-5  
5.133745609219609    8.3745907545196E-5   
5.142517605241605    8.37457090328591E-5  
5.151289601263601    8.37457962131422E-5  
5.160061597285597    8.37459531076272E-5  
5.168833593307594    8.37456714455025E-5  
5.177605589329589    8.37450000077665E-5  
5.186377585351585    8.37450016037914E-5  
5.195149581373581    8.37448245910028E-5  
5.203921577395577    8.37440511109479E-5  
5.212693573417574    8.37434919769695E-5  
5.22146556943957     8.37434822113335E-5  
5.230237565461565    8.37438128835208E-5  
5.239009561483561    8.37430840864299E-5  
5.247781557505557    8.37423411761554E-5  
5.256553553527554    8.37429149013701E-5  
5.26532554954955     8.37433165249356E-5  
5.274097545571546    8.37430180064726E-5  
5.282869541593541    8.37433770603104E-5  
5.291641537615537    8.37439889099736E-5  
5.300413533637533    8.37446443148294E-5  
5.30918552965953     8.37441623007958E-5  
5.317957525681526    8.37430141030097E-5  
5.326729521703522    8.37432047481019E-5  
5.335501517725517    8.37438830843998E-5  
5.344273513747513    8.37438509469243E-5  
5.35304550976951     8.3742330581615E-5   
5.361817505791506    8.374206167418E-5    
5.370589501813502    8.37433438308298E-5  
5.379361497835498    8.37427528432291E-5  
5.388133493857493    8.37420475591118E-5  
5.39690548987949     8.37426736567757E-5  
5.405677485901486    8.37433503377457E-5  
5.414449481923482    8.37434014063404E-5  
5.423221477945478    8.37425948610026E-5  
5.431993473967474    8.37426242260333E-5  
5.440765469989469    8.37428488776535E-5  
5.449537466011466    8.37422703312268E-5  
5.458309462033462    8.37417216015099E-5  
5.467081458055458    8.37411778066927E-5  
5.475853454077454    8.3740681210558E-5   
5.48462545009945     8.37399697009118E-5  
5.493397446121446    8.37396740202342E-5  
5.502169442143442    8.37397537038026E-5  
5.510941438165438    8.3739822106572E-5   
5.519713434187434    8.37398072305707E-5  
5.52848543020943     8.37399996312003E-5  
5.537257426231426    8.37404897603119E-5  
5.546029422253422    8.37406970797571E-5  
5.554801418275418    8.37412002193887E-5  
5.563573414297414    8.37416746737398E-5  
5.57234541031941     8.37412226943569E-5  
5.581117406341407    8.37412431395662E-5  
5.589889402363402    8.37421579399653E-5  
5.598661398385398    8.37425576575719E-5  
5.607433394407394    8.37422167608499E-5  
5.61620539042939     8.37416742421217E-5  
5.624977386451386    8.37414217515715E-5  
5.633749382473383    8.37414719516879E-5  
5.642521378495378    8.3741259607494E-5   
5.651293374517374    8.37411716063347E-5  
5.66006537053937     8.37410802255349E-5  
5.668837366561366    8.37404625783451E-5  
5.677609362583363    8.37405092482767E-5  
5.686381358605359    8.37402628787421E-5  
5.695153354627355    8.37398188485121E-5  
5.70392535064935     8.37399539252325E-5  
5.712697346671346    8.37399292218043E-5  
5.721469342693343    8.37399710793518E-5  
5.730241338715339    8.37404340475162E-5  
5.739013334737335    8.37402547352184E-5  
5.747785330759331    8.3740128756004E-5   
5.756557326781326    8.37407294001212E-5  
5.765329322803323    8.37408925150802E-5  
5.774101318825319    8.37414748384994E-5  
5.782873314847315    8.37422675023438E-5  
5.791645310869311    8.37424487169104E-5  
5.800417306891307    8.37427096464403E-5  
5.809189302913302    8.37431853758422E-5  
5.817961298935299    8.37432931670516E-5  
5.826733294957295    8.37437981170041E-5  
5.835505290979291    8.37441340761153E-5  
5.844277287001287    8.37440164575532E-5  
5.853049283023283    8.37442549836539E-5  
5.861821279045279    8.37437154445604E-5  
5.870593275067275    8.37435345777597E-5  
5.879365271089271    8.37443380536852E-5  
5.888137267111267    8.37441119957502E-5  
5.896909263133263    8.37435428420924E-5  
5.905681259155259    8.3743410234187E-5   
5.914453255177255    8.37436812851229E-5  
5.923225251199251    8.37443224365154E-5  
5.931997247221247    8.37446656708992E-5  
5.940769243243243    8.37447220749669E-5  
5.949541239265239    8.37451739261912E-5  
5.958313235287235    8.37453449765128E-5  
5.967085231309231    8.3744879060949E-5   
5.975857227331227    8.37449021867838E-5  
5.984629223353223    8.37456604541952E-5  
5.993401219375219    8.37463722106963E-5  
6.002173215397216    8.37465445992511E-5  
6.010945211419211    8.3746578085152E-5   
6.019717207441207    8.37465125656931E-5  
6.028489203463203    8.37468408504823E-5  
6.037261199485199    8.37467943564037E-5  
6.046033195507196    8.37471160490861E-5  
6.054805191529192    8.37480421915544E-5  
6.063577187551187    8.37483946065439E-5  
6.072349183573183    8.3748206073192E-5   
6.081121179595179    8.37482483017462E-5  
6.089893175617176    8.37487616712622E-5  
6.098665171639172    8.37489990657486E-5  
6.107437167661168    8.37489040071422E-5  
6.116209163683163    8.37487487049701E-5  
6.124981159705159    8.37483960557084E-5  
6.133753155727155    8.37483609786696E-5  
6.142525151749152    8.37488958378058E-5  
6.151297147771148    8.3748734273497E-5   
6.160069143793144    8.37488882915142E-5  
6.168841139815139    8.37495059129354E-5  
6.177613135837135    8.37491766113367E-5  
6.186385131859132    8.374785151769E-5    
6.195157127881128    8.37475676815189E-5  
6.203929123903124    8.37478959820213E-5  
6.21270111992512     8.37479176799816E-5  
6.221473115947115    8.3747390659383E-5   
6.230245111969112    8.37469964911297E-5  
6.239017107991108    8.37467901837806E-5  
6.247789104013104    8.37461330988616E-5  
6.2565611000351      8.37455452860995E-5  
6.265333096057096    8.37443438063183E-5  
6.274105092079092    8.37432327139009E-5  
6.282877088101088    8.37429985913817E-5  
6.291649084123084    8.37427048236349E-5  
6.30042108014508     8.37417525531985E-5  
6.309193076167076    8.37413758381646E-5  
6.317965072189072    8.3741615850457E-5   
6.326737068211068    8.37418970502204E-5  
6.335509064233064    8.37417976489789E-5  
6.34428106025506     8.37418994301428E-5  
6.353053056277056    8.37427705826988E-5  
6.361825052299052    8.37429130133643E-5  
6.370597048321049    8.37422912948269E-5  
6.379369044343044    8.37422580458976E-5  
6.38814104036504     8.37429895853403E-5  
6.396913036387036    8.37429936153717E-5  
6.405685032409032    8.37421501636977E-5  
6.414457028431029    8.3742430140492E-5   
6.423229024453025    8.37426999423613E-5  
6.43200102047502     8.37417895641881E-5  
6.440773016497016    8.37411368388646E-5  
6.449545012519012    8.37415388323977E-5  
6.458317008541008    8.37415706468941E-5  
6.467089004563005    8.37413637695937E-5  
6.475861000585001    8.37409561222827E-5  
6.484632996606996    8.37408472434584E-5  
6.493404992628992    8.37414806397077E-5  
6.502176988650988    8.37422232916966E-5  
6.510948984672985    8.37422773740045E-5  
6.519720980694981    8.37415823270697E-5  
6.528492976716977    8.37423474476282E-5  
6.537264972738972    8.37432210865208E-5  
6.546036968760968    8.37437280080296E-5  
6.554808964782965    8.37441644907327E-5  
6.563580960804961    8.37443549255436E-5  
6.572352956826957    8.37449381966617E-5  
6.581124952848953    8.37457076515988E-5  
6.589896948870948    8.37455458193942E-5  
6.598668944892945    8.37448912916098E-5  
6.607440940914941    8.37457054232688E-5  
6.616212936936937    8.37471949987759E-5  
6.624984932958933    8.37467474585481E-5  
6.633756928980929    8.37457514368685E-5  
6.642528925002924    8.37459990794328E-5  
6.651300921024921    8.37464154554088E-5  
6.660072917046917    8.37460047040037E-5  
6.668844913068913    8.37454108109705E-5  
6.677616909090909    8.37457791299896E-5  
6.686388905112905    8.37460146538116E-5  
6.695160901134901    8.37461031574069E-5  
6.703932897156897    8.37463925047287E-5  
6.712704893178893    8.37465646760657E-5  
6.721476889200889    8.37468687030399E-5  
6.730248885222885    8.37473860817519E-5  
6.739020881244882    8.3746656378315E-5   
6.747792877266877    8.37462683532979E-5  
6.756564873288873    8.37469982951486E-5  
6.765336869310869    8.37472430205715E-5  
6.774108865332865    8.37466383354939E-5  
6.782880861354861    8.37458242139999E-5  
6.791652857376858    8.37456933532373E-5  
6.800424853398853    8.37455017355408E-5  
6.809196849420849    8.37445325435665E-5  
6.817968845442845    8.37438810020758E-5  
6.826740841464841    8.37438587706122E-5  
6.835512837486838    8.3743938287565E-5   
6.844284833508834    8.37438869395669E-5  
6.853056829530829    8.37431685871527E-5  
6.861828825552825    8.37431455982246E-5  
6.870600821574821    8.37439635281639E-5  
6.879372817596818    8.37431744473126E-5  
6.888144813618814    8.37423149269915E-5  
6.89691680964081     8.37424514778593E-5  
6.905688805662805    8.37428282611462E-5  
6.914460801684801    8.37433216925397E-5  
6.923232797706798    8.37427888759648E-5  
6.932004793728794    8.37427213948201E-5  
6.94077678975079     8.37434319697872E-5  
6.949548785772786    8.37434806576625E-5  
6.958320781794781    8.37422649362699E-5  
6.967092777816777    8.37412714654634E-5  
6.975864773838774    8.37412442295642E-5  
6.98463676986077     8.37414406464162E-5  
6.993408765882766    8.37409497416339E-5  
7.002180761904762    8.37402942344338E-5  
7.010952757926757    8.37400992924616E-5  
7.019724753948754    8.37397110342893E-5  
7.02849674997075     8.37396954277586E-5  
7.037268745992746    8.37396446373883E-5  
7.046040742014742    8.3739633380978E-5   
7.054812738036738    8.37398847357212E-5  
7.063584734058734    8.37393675702306E-5  
7.07235673008073     8.37384859117212E-5  
7.081128726102726    8.37389509246943E-5  
7.089900722124722    8.37395007288997E-5  
7.098672718146718    8.37393091725602E-5  
7.107444714168714    8.37383651499217E-5  
7.11621671019071     8.37376923295802E-5  
7.124988706212706    8.37379305971026E-5  
7.133760702234702    8.37372413195811E-5  
7.142532698256698    8.37358754507132E-5  
7.151304694278694    8.37349723890794E-5  
7.16007669030069     8.37349203673283E-5  
7.168848686322686    8.3734358426269E-5   
7.177620682344682    8.3733680475427E-5   
7.186392678366678    8.37338287104987E-5  
7.195164674388674    8.37345580787424E-5  
7.203936670410671    8.3735096101397E-5   
7.212708666432667    8.37346873996563E-5  
7.221480662454662    8.37339185730209E-5  
7.230252658476658    8.37338986977532E-5  
7.239024654498654    8.37338649409355E-5  
7.247796650520651    8.37329029267402E-5  
7.256568646542647    8.37319483336077E-5  
7.265340642564643    8.37319871615725E-5  
7.274112638586638    8.37329431015728E-5  
7.282884634608634    8.37326150723551E-5  
7.29165663063063     8.37320225560513E-5  
7.300428626652627    8.37322782508041E-5  
7.309200622674623    8.37313844365493E-5  
7.317972618696619    8.37310890996241E-5  
7.326744614718614    8.37310697623345E-5  
7.33551661074061     8.37309216529503E-5  
7.344288606762607    8.37314793757137E-5  
7.353060602784603    8.37311351361549E-5  
7.361832598806599    8.37302558488147E-5  
7.370604594828595    8.37301737840834E-5  
7.37937659085059     8.37295114851165E-5  
7.388148586872587    8.3729162341107E-5   
7.396920582894583    8.37286778491724E-5  
7.405692578916579    8.37280120636125E-5  
7.414464574938575    8.37280721503405E-5  
7.423236570960571    8.37273235099286E-5  
7.432008566982566    8.37265562030528E-5  
7.440780563004563    8.37261976664825E-5  
7.449552559026559    8.37265509956042E-5  
7.458324555048555    8.37268516480384E-5  
7.467096551070551    8.37266987603784E-5  
7.475868547092547    8.37269786288173E-5  
7.484640543114543    8.37278880369897E-5  
7.493412539136539    8.37283671225829E-5  
7.502184535158535    8.37280638776716E-5  
7.510956531180531    8.37275258038317E-5  
7.519728527202527    8.37279526327952E-5  
7.528500523224523    8.37291693229718E-5  
7.537272519246519    8.37294847757943E-5  
7.546044515268515    8.37289495184409E-5  
7.554816511290511    8.37293894748863E-5  
7.563588507312507    8.37294217813788E-5  
7.572360503334504    8.37291630322513E-5  
7.581132499356499    8.37295187749011E-5  
7.589904495378495    8.3729593889244E-5   
7.598676491400491    8.37305041010018E-5  
7.607448487422487    8.37312909791964E-5  
7.616220483444483    8.37313783876953E-5  
7.62499247946648     8.37320652320911E-5  
7.633764475488475    8.37323587302669E-5  
7.642536471510471    8.37321474264741E-5  
7.651308467532467    8.37314206485354E-5  
7.660080463554463    8.37315404234299E-5  
7.66885245957646     8.37324346915058E-5  
7.677624455598456    8.37328856270703E-5  
7.686396451620451    8.37329824688459E-5  
7.695168447642447    8.37326858725144E-5  
7.703940443664443    8.37332813159693E-5  
7.71271243968644     8.37345115753623E-5  
7.721484435708436    8.37346372871713E-5  
7.730256431730432    8.37341905456156E-5  
7.739028427752427    8.37350700293137E-5  
7.747800423774423    8.37362882050126E-5  
7.75657241979642     8.37372064142628E-5  
7.765344415818416    8.37373621095756E-5  
7.774116411840412    8.3737116180411E-5   
7.782888407862408    8.37376777196897E-5  
7.791660403884404    8.37384312201068E-5  
7.800432399906399    8.37379629907913E-5  
7.809204395928396    8.37379520555869E-5  
7.817976391950392    8.3738780041411E-5   
7.826748387972388    8.37396156596423E-5  
7.835520383994384    8.37395518111977E-5  
7.84429238001638     8.37387757966596E-5  
7.853064376038376    8.37393706291026E-5  
7.861836372060371    8.37400309971978E-5  
7.870608368082368    8.37403620951649E-5  
7.879380364104365    8.3741547588772E-5   
7.88815236012636     8.37426640838953E-5  
7.896924356148356    8.37431918799835E-5  
7.905696352170351    8.37438845568409E-5  
7.914468348192348    8.37450152402192E-5  
7.923240344214345    8.37458399193823E-5  
7.93201234023634     8.3746349851828E-5   
7.940784336258337    8.37467694448241E-5  
7.949556332280332    8.37467583982164E-5  
7.958328328302328    8.37471061485664E-5  
7.967100324324325    8.37477056529581E-5  
7.97587232034632     8.3748111289104E-5   
7.984644316368317    8.3748151782866E-5   
7.993416312390312    8.37479132299823E-5  
8.002188308412309    8.3747814861864E-5   
8.010960304434306    8.37482293274339E-5  
8.019732300456301    8.37486642854997E-5  
8.028504296478298    8.37482600507241E-5  
8.037276292500293    8.37480229563486E-5  
8.046048288522289    8.3748533715218E-5   
8.054820284544284    8.37486374684471E-5  
8.063592280566281    8.37492915434048E-5  
8.072364276588278    8.37506936762618E-5  
8.081136272610273    8.3751628826163E-5   
8.08990826863227     8.37516871178555E-5  
8.098680264654265    8.37513390206832E-5  
8.107452260676261    8.37516415375125E-5  
8.116224256698258    8.37519883555682E-5  
8.124996252720253    8.37509240367735E-5  
8.13376824874225     8.37493043179967E-5  
8.142540244764245    8.37489312930526E-5  
8.151312240786242    8.37495618595212E-5  
8.160084236808238    8.37492352553622E-5  
8.168856232830233    8.37482557396331E-5  
8.17762822885223     8.37480273531478E-5  
8.186400224874225    8.37479265874545E-5  
8.195172220896222    8.37476280521888E-5  
8.203944216918218    8.37470737595924E-5  
8.212716212940213    8.37466111969352E-5  
8.22148820896221     8.37458577260304E-5  
8.230260204984205    8.3745117866252E-5   
8.239032201006202    8.37440038821828E-5  
8.247804197028199    8.37433884026413E-5  
8.256576193050194    8.37437278446794E-5  
8.26534818907219     8.37430909333003E-5  
8.274120185094185    8.37423280123231E-5  
8.282892181116182    8.37425959157494E-5  
8.291664177138179    8.37425683506901E-5  
8.300436173160174    8.37421090499182E-5  
8.30920816918217     8.37421084397086E-5  
8.317980165204165    8.37421615663035E-5  
8.326752161226162    8.37422069338311E-5  
8.335524157248159    8.3741677151533E-5   
8.344296153270154    8.37415445497529E-5  
8.353068149292151    8.37416366080285E-5  
8.361840145314146    8.37413393525114E-5  
8.370612141336142    8.37412410817117E-5  
8.379384137358137    8.37409309430019E-5  
8.388156133380134    8.37404905050006E-5  
8.396928129402131    8.37405473444018E-5  
8.405700125424126    8.37409009787407E-5  
8.414472121446122    8.37409749437257E-5  
8.423244117468117    8.37403491330425E-5  
8.432016113490114    8.37394310089072E-5  
8.440788109512111    8.37397153918174E-5  
8.449560105534106    8.37403294736344E-5  
8.458332101556103    8.37402249877577E-5  
8.467104097578098    8.37404390572306E-5  
8.475876093600094    8.37404265647184E-5  
8.484648089622091    8.37408175150244E-5  
8.493420085644086    8.37408851803973E-5  
8.502192081666083    8.37406285515671E-5  
8.510964077688078    8.37418660375418E-5  
8.519736073710074    8.3742832847798E-5   
8.528508069732071    8.37426117278352E-5  
8.537280065754066    8.37421658573289E-5  
8.546052061776063    8.37423648421625E-5  
8.554824057798058    8.3743254570595E-5   
8.563596053820055    8.3743878075356E-5   
8.572368049842051    8.37442452503545E-5  
8.581140045864046    8.37443071739106E-5  
8.589912041886043    8.3744614019881E-5   
8.598684037908038    8.37453232199594E-5  
8.607456033930035    8.37456518210183E-5  
8.616228029952032    8.37457872148239E-5  
8.625000025974026    8.37458893305562E-5  
8.633772021996023    8.37463572288744E-5  
8.642544018018018    8.37465792979013E-5  
8.651316014040015    8.37465769354188E-5  
8.660088010062012    8.37472366638582E-5  
8.668860006084007    8.37481131005513E-5  
8.677632002106003    8.37480973965081E-5  
8.686403998127998    8.37482699623333E-5  
8.695175994149995    8.37483998537547E-5  
8.70394799017199     8.37489282574196E-5  
8.712719986193987    8.37490751879784E-5  
8.721491982215984    8.37488261633478E-5  
8.730263978237979    8.37496750837189E-5  
8.739035974259975    8.37510133078213E-5  
8.74780797028197     8.37513573108129E-5  
8.756579966303967    8.37513762874875E-5  
8.765351962325964    8.37521835879913E-5  
8.774123958347959    8.37524860531007E-5  
8.782895954369955    8.37523193371962E-5  
8.79166795039195     8.37524136413961E-5  
8.800439946413947    8.37531210609443E-5  
8.809211942435944    8.37538717735143E-5  
8.817983938457939    8.37546089564697E-5  
8.826755934479936    8.37546223003108E-5  
8.835527930501931    8.37544187671313E-5  
8.844299926523927    8.3754784211932E-5   
8.853071922545924    8.37545541347889E-5  
8.861843918567919    8.37538349954124E-5  
8.870615914589916    8.37538476724944E-5  
8.879387910611911    8.37541744752212E-5  
8.888159906633907    8.37545489937973E-5  
8.896931902655904    8.37543766766041E-5  
8.905703898677899    8.37536795345142E-5  
8.914475894699896    8.37537296710608E-5  
8.923247890721891    8.37537824612819E-5  
8.932019886743888    8.37528619971099E-5  
8.940791882765884    8.37515403387351E-5  
8.949563878787879    8.37507912643589E-5  
8.958335874809876    8.37505700791253E-5  
8.967107870831871    8.37501397874018E-5  
8.975879866853868    8.37501020348126E-5  
8.984651862875864    8.37505232651544E-5  
8.993423858897859    8.37508100064929E-5  
9.002195854919856    8.37502317828782E-5  
9.010967850941851    8.37490736801367E-5  
9.019739846963848    8.37491025639944E-5  
9.028511842985843    8.37490598668477E-5  
9.03728383900784     8.3748250204814E-5   
9.046055835029836    8.37473395266055E-5  
9.054827831051831    8.37460595322301E-5  
9.063599827073828    8.37454427064377E-5  
9.072371823095823    8.37451274890448E-5  
9.08114381911782     8.37443274553016E-5  
9.089915815139817    8.37428390290302E-5  
9.098687811161811    8.37422069928076E-5  
9.107459807183808    8.37424374590944E-5  
9.116231803205803    8.37413995463817E-5  
9.1250037992278      8.37408718071793E-5  
9.133775795249797    8.37409071525367E-5  
9.142547791271792    8.37400733469143E-5  
9.151319787293788    8.37390418528095E-5  
9.160091783315783    8.37381501145369E-5  
9.16886377933778     8.37371701528389E-5  
9.177635775359777    8.37368679599697E-5  
9.186407771381772    8.373524668731E-5    
9.195179767403769    8.37331147629894E-5  
9.203951763425763    8.37332882279232E-5  
9.21272375944776     8.37332801097945E-5  
9.221495755469757    8.37321051562532E-5  
9.230267751491752    8.37303241842812E-5  
9.239039747513749    8.37289375404275E-5  
9.247811743535744    8.37290656669291E-5  
9.25658373955774     8.37286409424731E-5  
9.265355735579737    8.3727192134435E-5   
9.274127731601732    8.37262886616346E-5  
9.282899727623729    8.37256815478629E-5  
9.291671723645724    8.37249581784265E-5  
9.300443719667721    8.3723932118135E-5   
9.309215715689717    8.37231288742477E-5  
9.317987711711712    8.37224331202587E-5  
9.326759707733709    8.3721137150833E-5   
9.335531703755704    8.3719325204979E-5   
9.344303699777701    8.37182084897131E-5  
9.353075695799696    8.37175162763759E-5  
9.361847691821692    8.37171081926045E-5  
9.370619687843689    8.37161872998752E-5  
9.379391683865684    8.37150885252038E-5  
9.388163679887681    8.37145663750446E-5  
9.396935675909676    8.37139090715949E-5  
9.405707671931673    8.37130791143144E-5  
9.414479667953669    8.37117704846039E-5  
9.423251663975664    8.37111664023468E-5  
9.432023659997661    8.37111530228339E-5  
9.440795656019656    8.37106891236621E-5  
9.449567652041653    8.37099969773554E-5  
9.458339648063649    8.37094024823811E-5  
9.467111644085644    8.37091173950429E-5  
9.475883640107641    8.37093829524109E-5  
9.484655636129636    8.37092872634913E-5  
9.493427632151633    8.3708671006347E-5   
9.50219962817363     8.37085646002154E-5  
9.510971624195625    8.37084204058302E-5  
9.519743620217621    8.37074895874911E-5  
9.528515616239616    8.37069656438507E-5  
9.537287612261613    8.3706943067705E-5   
9.54605960828361     8.37069431092969E-5  
9.554831604305605    8.37064576976692E-5  
9.563603600327601    8.37061906637887E-5  
9.572375596349596    8.37064522639029E-5  
9.581147592371593    8.37070286144603E-5  
9.58991958839359     8.37070549075045E-5  
9.598691584415585    8.37063004572674E-5  
9.607463580437582    8.37062970154553E-5  
9.616235576459577    8.37072933781432E-5  
9.625007572481573    8.37079591368465E-5  
9.63377956850357     8.3708173484878E-5   
9.642551564525565    8.37085619595352E-5  
9.651323560547562    8.3708509529693E-5   
9.660095556569557    8.37085640711828E-5  
9.668867552591554    8.37084905261385E-5  
9.677639548613548    8.37086853224729E-5  
9.686411544635545    8.37091509553249E-5  
9.695183540657542    8.37091498738268E-5  
9.703955536679537    8.37094704301235E-5  
9.712727532701534    8.37101914682542E-5  
9.721499528723529    8.37106808671339E-5  
9.730271524745525    8.37113366956696E-5  
9.739043520767522    8.37119149141434E-5  
9.747815516789517    8.37121964023624E-5  
9.756587512811514    8.37126680874554E-5  
9.765359508833509    8.37139465959304E-5  
9.774131504855506    8.37149926267598E-5  
9.782903500877502    8.37155538107875E-5  
9.791675496899497    8.37158002600221E-5  
9.800447492921494    8.37155946682062E-5  
9.809219488943489    8.37158624534663E-5  
9.817991484965486    8.37161705124627E-5  
9.826763480987482    8.37167094459305E-5  
9.835535477009477    8.37174653494798E-5  
9.844307473031474    8.37184037156775E-5  
9.853079469053469    8.37196253715932E-5  
9.861851465075466    8.37210009858255E-5  
9.870623461097463    8.37231024651927E-5  
9.879395457119458    8.37244445758236E-5  
9.888167453141454    8.37257951003227E-5  
9.896939449163449    8.37276550431243E-5  
9.905711445185446    8.37286636946097E-5  
9.914483441207443    8.37297043268198E-5  
9.923255437229438    8.37304474825347E-5  
9.932027433251434    8.37308032996556E-5  
9.940799429273429    8.37314898550614E-5  
9.949571425295426    8.37326070112338E-5  
9.958343421317423    8.37326672963358E-5  
9.967115417339418    8.37328916118758E-5  
9.975887413361415    8.37343942529156E-5  
9.98465940938341     8.37359974702969E-5  
9.993431405405406    8.3736882179926E-5   
10.0022034014274     8.37375990635876E-5  
10.0109753974494     8.37388410770076E-5  
10.01974739347139    8.37402800655727E-5  
10.02851938949339    8.37412246962349E-5  
10.03729138551539    8.37417154929553E-5  
10.04606338153738    8.37432963191758E-5  
10.05483537755938    8.37449499436971E-5  
10.06360737358137    8.37458336474341E-5  
10.07237936960337    8.37467749397773E-5  
10.08115136562537    8.37484253847054E-5  
10.08992336164736    8.37501852461822E-5  
10.09869535766936    8.3752291752367E-5   
10.10746735369136    8.37541323579113E-5  
10.11623934971335    8.37550357342043E-5  
10.12501134573535    8.37563162870152E-5  
10.13378334175734    8.37582228371838E-5  
10.14255533777934    8.37592754635782E-5  
10.15132733380134    8.37605070315702E-5  
10.16009932982333    8.37622809602154E-5  
10.16887132584533    8.37636715968816E-5  
10.17764332186732    8.37649945199747E-5  
10.18641531788932    8.37661905397692E-5  
10.19518731391132    8.37673589272055E-5  
10.20395930993331    8.37687645313761E-5  
10.21273130595531    8.3769764446407E-5   
10.2215033019773     8.37709241376566E-5  
10.2302752979993     8.37730089232562E-5  
10.2390472940213     8.377536209533E-5    
10.24781929004329    8.37781207106731E-5  
10.25659128606529    8.37801223736817E-5  
10.26536328208728    8.37819843290115E-5  
10.27413527810928    8.37834929158609E-5  
10.28290727413128    8.37853461811364E-5  
10.29167927015327    8.37872378982755E-5  
10.30045126617527    8.37889085650411E-5  
10.30922326219726    8.37913547473269E-5  
10.31799525821926    8.37928132867977E-5  
10.32676725424126    8.37938567441092E-5  
10.33553925026325    8.37961121193576E-5  
10.34431124628525    8.37986652416512E-5  
10.35308324230724    8.3800827224619E-5   
10.36185523832924    8.38031826079042E-5  
10.37062723435123    8.38056062841867E-5  
10.37939923037323    8.38080323610331E-5  
10.38817122639523    8.38109361453885E-5  
10.39694322241722    8.38130397041394E-5  
10.40571521843922    8.38144105134173E-5  
10.41448721446121    8.38159331098546E-5  
10.42325921048321    8.3818116593789E-5   
10.43203120650521    8.38198923654274E-5  
10.4408032025272     8.3821973188705E-5   
10.4495751985492     8.38246863723082E-5  
10.45834719457119    8.38272074234484E-5  
10.46711919059319    8.38298252234572E-5  
10.47589118661519    8.38320098863602E-5  
10.48466318263718    8.38344837437848E-5  
10.49343517865918    8.38371455628202E-5  
10.50220717468117    8.38393086382052E-5  
10.51097917070317    8.3841075380025E-5   
10.51975116672517    8.38436880619694E-5  
10.52852316274716    8.3846396031789E-5   
10.53729515876916    8.38489832263602E-5  
10.54606715479115    8.38512933895875E-5  
10.55483915081315    8.38533575069282E-5  
10.56361114683515    8.38560872836908E-5  
10.57238314285714    8.3858634833963E-5   
10.58115513887914    8.38614764466428E-5  
10.58992713490114    8.38643780882956E-5  
10.59869913092313    8.38666950125148E-5  
10.60747112694513    8.3869218221437E-5   
10.61624312296712    8.38718767347294E-5  
10.62501511898912    8.38738525822565E-5  
10.63378711501112    8.38754769257753E-5  
10.64255911103311    8.38777065051362E-5  
10.65133110705511    8.38793546377373E-5  
10.6601031030771     8.38808711423377E-5  
10.6688750990991     8.38830283832102E-5  
10.6776470951211     8.388559783108E-5    
10.68641909114309    8.38884327930807E-5  
10.69519108716509    8.38900773768823E-5  
10.70396308318708    8.38916913451E-5     
10.71273507920908    8.38942346688428E-5  
10.72150707523108    8.3896571599013E-5   
10.73027907125307    8.38981392680188E-5  
10.73905106727507    8.39001353448898E-5  
10.74782306329706    8.39030472235374E-5  
10.75659505931906    8.39057456210377E-5  
10.76536705534106    8.39079202376946E-5  
10.77413905136305    8.39097751723908E-5  
10.78291104738505    8.39123912617885E-5  
10.79168304340704    8.39145496963765E-5  
10.80045503942904    8.39158368533297E-5  
10.80922703545104    8.39174089571004E-5  
10.81799903147303    8.39189685790077E-5  
10.82677102749503    8.39209424884004E-5  
10.83554302351702    8.39223870684442E-5  
10.84431501953902    8.39238867838725E-5  
10.85308701556102    8.39264303312732E-5  
10.86185901158301    8.39283394784296E-5  
10.87063100760501    8.39296319149819E-5  
10.879403003627      8.39313479153658E-5  
10.888174999649      8.39329921664242E-5  
10.896946995671      8.393484539964E-5    
10.90571899169299    8.39368449165623E-5  
10.91449098771499    8.39377548762423E-5  
10.92326298373698    8.39388884157856E-5  
10.93203497975898    8.39412188955243E-5  
10.94080697578098    8.39424673702183E-5  
10.94957897180297    8.39431803814842E-5  
10.95835096782497    8.39448863123987E-5  
10.96712296384696    8.39463617468725E-5  
10.97589495986896    8.39475064727578E-5  
10.98466695589096    8.39487255128994E-5  
10.99343895191295    8.39500061588053E-5  
11.00221094793495    8.39508404497387E-5  
11.01098294395694    8.395270540762E-5    
11.01975493997894    8.39538402383591E-5  
11.02852693600094    8.39540157851028E-5  
11.03729893202293    8.3955410187894E-5   
11.04607092804493    8.3956825921274E-5   
11.05484292406693    8.39573031845703E-5  
11.06361492008892    8.39581892248504E-5  
11.07238691611092    8.39589526602911E-5  
11.08115891213291    8.39600354936919E-5  
11.08993090815491    8.3961303144188E-5   
11.09870290417691    8.39612391418027E-5  
11.1074749001989     8.39619338835104E-5  
11.1162468962209     8.39636790032926E-5  
11.12501889224289    8.39646937027939E-5  
11.13379088826489    8.39651796477476E-5  
11.14256288428689    8.39660869310332E-5  
11.15133488030888    8.39670973302138E-5  
11.16010687633088    8.39677884656732E-5  
11.16887887235287    8.39683401687423E-5  
11.17765086837487    8.39693818918283E-5  
11.18642286439687    8.39698465308419E-5  
11.19519486041886    8.39704646423685E-5  
11.20396685644086    8.39712596931487E-5  
11.21273885246285    8.39720412155676E-5  
11.22151084848485    8.39735614182098E-5  
11.23028284450685    8.39752114993687E-5  
11.23905484052884    8.39759714512925E-5  
11.24782683655084    8.39767666507647E-5  
11.25659883257283    8.39781495098798E-5  
11.26537082859483    8.3979502643694E-5   
11.27414282461683    8.39803518151877E-5  
11.28291482063882    8.39809830035646E-5  
11.29168681666082    8.39824765656294E-5  
11.30045881268281    8.39837794154144E-5  
11.30923080870481    8.3984476896943E-5   
11.31800280472681    8.39853795356747E-5  
11.3267748007488     8.39866676930058E-5  
11.3355467967708     8.39885909611574E-5  
11.34431879279279    8.39901388429777E-5  
11.35309078881479    8.39907112361944E-5  
11.36186278483679    8.39919751739262E-5  
11.37063478085878    8.39940895233872E-5  
11.37940677688078    8.39954267137501E-5  
11.38817877290277    8.39960426067334E-5  
11.39695076892477    8.39974347884406E-5  
11.40572276494677    8.39992452648102E-5  
11.41449476096876    8.40008103203671E-5  
11.42326675699076    8.40017197405119E-5  
11.43203875301275    8.40027762209083E-5  
11.44081074903475    8.40041892454006E-5  
11.44958274505675    8.40061256453925E-5  
11.45835474107874    8.40082789251777E-5  
11.46712673710074    8.40096450543105E-5  
11.47589873312273    8.40118152661996E-5  
11.48467072914473    8.40144281501332E-5  
11.49344272516673    8.40161273169816E-5  
11.50221472118872    8.40181992504399E-5  
11.51098671721072    8.40206666986854E-5  
11.51975871323271    8.40224552748392E-5  
11.52853070925471    8.40245849582963E-5  
11.53730270527671    8.40267834135721E-5  
11.5460747012987     8.40287897764419E-5  
11.5548466973207     8.40313984924432E-5  
11.56361869334269    8.40342858948702E-5  
11.57239068936469    8.40362060494455E-5  
11.58116268538669    8.40379685039109E-5  
11.58993468140868    8.40411374293558E-5  
11.59870667743068    8.40446885108518E-5  
11.60747867345267    8.40475771522692E-5  
11.61625066947467    8.40507463975519E-5  
11.62502266549667    8.40546336529456E-5  
11.63379466151866    8.40587023542158E-5  
11.64256665754066    8.40629848500669E-5  
11.65133865356265    8.40676509245462E-5  
11.66011064958465    8.40722263396398E-5  
11.66888264560665    8.40768137144132E-5  
11.67765464162864    8.40812554909396E-5  
11.68642663765064    8.40852320734046E-5  
11.69519863367263    8.40904897936624E-5  
11.70397062969463    8.40963658651639E-5  
11.71274262571663    8.41017141573266E-5  
11.72151462173862    8.41067420925941E-5  
11.73028661776062    8.41128238500655E-5  
11.73905861378261    8.4119958517009E-5   
11.74783060980461    8.41269744607915E-5  
11.75660260582661    8.41337456169982E-5  
11.7653746018486     8.41413598261516E-5  
11.7741465978706     8.41501999774415E-5  
11.78291859389259    8.41588902412332E-5  
11.79169058991459    8.41672660689464E-5  
11.80046258593659    8.417649819862E-5    
11.80923458195858    8.41864137498175E-5  
11.81800657798058    8.41963489688188E-5  
11.82677857400257    8.42064213929991E-5  
11.83555057002457    8.42169373511695E-5  
11.84432256604657    8.42285878336339E-5  
11.85309456206856    8.42401712618247E-5  
11.86186655809056    8.42521163098646E-5  
11.87063855411255    8.42647670019901E-5  
11.87941055013455    8.42782949016589E-5  
11.88818254615655    8.42927511798529E-5  
11.89695454217854    8.43066577615807E-5  
11.90572653820054    8.43213488711895E-5  
11.91449853422253    8.43375687713966E-5  
11.92327053024453    8.43539937172748E-5  
11.93204252626653    8.43706888885052E-5  
11.94081452228852    8.43875163256759E-5  
11.94958651831052    8.44057425155017E-5  
11.95835851433251    8.44252612510317E-5  
11.96713051035451    8.44452144271568E-5  
11.97590250637651    8.44661178926315E-5  
11.9846745023985     8.44877014640357E-5  
11.9934464984205     8.45104838959148E-5  
12.0022184944425     8.45344522072415E-5  
12.01099049046449    8.4558397318965E-5   
12.01976248648649    8.45827122868926E-5  
12.02853448250848    8.46085013599599E-5  
12.03730647853048    8.46350130202042E-5  
12.04607847455248    8.46618713120677E-5  
12.05485047057447    8.46892228002227E-5  
12.06362246659647    8.47186149311319E-5  
12.07239446261846    8.47496741850576E-5  
12.08116645864046    8.4781102454621E-5   
12.08993845466246    8.48136263842886E-5  
12.09871045068445    8.48475217778084E-5  
12.10748244670645    8.48825126097616E-5  
12.11625444272844    8.49180098889858E-5  
12.12502643875044    8.4955006084548E-5   
12.13379843477244    8.49934545528125E-5  
12.14257043079443    8.50325705767965E-5  
12.15134242681643    8.50727507981401E-5  
12.16011442283842    8.51137616567464E-5  
12.16888641886042    8.51560341186409E-5  
12.17765841488242    8.52001319271705E-5  
12.18643041090441    8.52458935487737E-5  
12.19520240692641    8.52913168266647E-5  
12.2039744029484     8.53380620159081E-5  
12.2127463989704     8.5387360584255E-5   
12.2215183949924     8.54374097809876E-5  
12.23029039101439    8.54880076546791E-5  
12.23906238703639    8.55401700906705E-5  
12.24783438305838    8.55948261935939E-5  
12.25660637908038    8.56505005772918E-5  
12.26537837510238    8.5707607038402E-5   
12.27415037112437    8.57661553546526E-5  
12.28292236714637    8.58260360037346E-5  
12.29169436316836    8.58869033803128E-5  
12.30046635919036    8.594770466849E-5    
12.30923835521236    8.60099097386002E-5  
12.31801035123435    8.60745160440872E-5  
12.32678234725635    8.6139892649715E-5   
12.33555434327834    8.6206076950916E-5   
12.34432633930034    8.62746621438112E-5  
12.35309833532234    8.63447111735881E-5  
12.36187033134433    8.64151870348853E-5  
12.37064232736633    8.64864682095549E-5  
12.37941432338832    8.65591324620856E-5  
12.38818631941032    8.66332323363908E-5  
12.39695831543232    8.67091810574846E-5  
12.40573031145431    8.67855418092675E-5  
12.41450230747631    8.68618180812838E-5  
12.4232743034983     8.69430067774457E-5  
12.4320462995203     8.7026287431401E-5   
12.4408182955423     8.71072360798451E-5  
12.44959029156429    8.71892936138156E-5  
12.45836228758629    8.72719050765636E-5  
12.46713428360829    8.73553208456585E-5  
12.47590627963028    8.74404301285826E-5  
12.48467827565228    8.7525432604983E-5   
12.49345027167427    8.76112212804008E-5  
12.50222226769627    8.76975039702487E-5  
12.51099426371827    8.7784249832647E-5   
12.51976625974026    8.78712481440634E-5  
12.52853825576226    8.7958272597385E-5   
12.53731025178425    8.80457338601204E-5  
12.54608224780625    8.81337726688229E-5  
12.55485424382825    8.82219576369834E-5  
12.56362623985024    8.8309933995015E-5   
12.57239823587224    8.83992126807715E-5  
12.58117023189423    8.84883372323692E-5  
12.58994222791623    8.85764421266084E-5  
12.59871422393823    8.8664652113672E-5   
12.60748621996022    8.87522161361825E-5  
12.61625821598222    8.88386593366159E-5  
12.62503021200421    8.89253141627681E-5  
12.63380220802621    8.90117157838852E-5  
12.64257420404821    8.90948703288779E-5  
12.6513462000702     8.91730650706789E-5  
12.6601181960922     8.92538236784311E-5  
12.66889019211419    8.93387716778571E-5  
12.67766218813619    8.94227725983825E-5  
12.68643418415818    8.95055726553681E-5  
12.69520618018018    8.95871251717637E-5  
12.70397817620218    8.96682259989987E-5  
12.71275017222417    8.97477208598038E-5  
12.72152216824617    8.98264768423753E-5  
12.73029416426816    8.99039456789271E-5  
12.73906616029016    8.99783564063166E-5  
12.74783815631216    9.00518140553756E-5  
12.75661015233415    9.01249199922919E-5  
12.76538214835615    9.01959549302528E-5  
12.77415414437814    9.02644899754688E-5  
12.78292614040014    9.03315179644378E-5  
12.79169813642214    9.03969142572454E-5  
12.80047013244413    9.04602389010064E-5  
12.80924212846613    9.05213137005248E-5  
12.81801412448812    9.05803965625747E-5  
12.82678612051012    9.06377136339483E-5  
12.83555811653212    9.06926165627411E-5  
12.84433011255411    9.07448834386993E-5  
12.85310210857611    9.07948456712906E-5  
12.8618741045981     9.08425158191894E-5  
12.8706461006201     9.08879250120324E-5  
12.8794180966421     9.09308225059687E-5  
12.88819009266409    9.09705298484983E-5  
12.89696208868609    9.10076444326701E-5  
12.90573408470808    9.1042901658354E-5   
12.91450608073008    9.10765443889401E-5  
12.92327807675208    9.11063234377908E-5  
12.93205007277407    9.11326304859015E-5  
12.94082206879607    9.11572967506688E-5  
12.94959406481806    9.1179308075788E-5   
12.95836606084006    9.11983698513885E-5  
12.96713805686206    9.12141331485895E-5  
12.97591005288405    9.12265170818072E-5  
12.98468204890605    9.12373330706711E-5  
12.99345404492805    9.12453373218402E-5  
13.00222604095004    9.12495463068758E-5  
13.01099803697204    9.12523008981252E-5  
13.01977003299403    9.12525875929043E-5  
13.02854202901603    9.12489392832204E-5  
13.03731402503803    9.12423969397436E-5  
13.04608602106002    9.12337318943904E-5  
13.05485801708202    9.12230160218035E-5  
13.06363001310401    9.12095101928006E-5  
13.07240200912601    9.11926155744445E-5  
13.08117400514801    9.11737892753286E-5  
13.08994600117       9.11521538904753E-5  
13.098717997192      9.11279073833437E-5  
13.10748999321399    9.11010331871784E-5  
13.11626198923599    9.1071810872681E-5   
13.12503398525799    9.10405546377572E-5  
13.13380598127998    9.10070246744764E-5  
13.14257797730198    9.09709312817537E-5  
13.15134997332397    9.09320966967983E-5  
13.16012196934597    9.0891838984914E-5   
13.16889396536797    9.08499295157919E-5  
13.17766596138996    9.08053972935529E-5  
13.18643795741196    9.07582316851064E-5  
13.19520995343395    9.07095878090962E-5  
13.20398194945595    9.06587457419732E-5  
13.21275394547795    9.06064550628787E-5  
13.22152594149994    9.05518576318027E-5  
13.23029793752194    9.0495733447416E-5   
13.23906993354393    9.04390448753262E-5  
13.24784192956593    9.03808587288698E-5  
13.25661392558793    9.03203094089136E-5  
13.26538592160992    9.02580121835731E-5  
13.27415791763192    9.01958192099628E-5  
13.28292991365391    9.01319574378364E-5  
13.29170190967591    9.00657928589495E-5  
13.30047390569791    8.99984668258554E-5  
13.3092459017199     8.9930266860132E-5   
13.3180178977419     8.98614109098138E-5  
13.32678989376389    8.97911958726981E-5  
13.33556188978589    8.97195033052436E-5  
13.34433388580789    8.96473154724065E-5  
13.35310588182988    8.95751825073895E-5  
13.36187787785188    8.95024276090774E-5  
13.37064987387387    8.94287700074818E-5  
13.37942186989587    8.93549006175376E-5  
13.38819386591787    8.92853264770219E-5  
13.39696586193986    8.92184592548839E-5  
13.40573785796186    8.91463697283219E-5  
13.41450985398385    8.90707697869959E-5  
13.42328185000585    8.89951300171405E-5  
13.43205384602785    8.89191587222899E-5  
13.44082584204984    8.88433582989817E-5  
13.44959783807184    8.87674108854582E-5  
13.45836983409384    8.86915859106298E-5  
13.46714183011583    8.86162694534785E-5  
13.47591382613783    8.85399854917363E-5  
13.48468582215982    8.84637131745875E-5  
13.49345781818182    8.8387817517156E-5   
13.50222981420382    8.83127820078905E-5  
13.51100181022581    8.82375324909882E-5  
13.51977380624781    8.81620892692439E-5  
13.5285458022698     8.80875977997597E-5  
13.5373177982918     8.80136007318468E-5  
13.5460897943138     8.79396430953874E-5  
13.55486179033579    8.78655236605486E-5  
13.56363378635779    8.77927252157391E-5  
13.57240578237978    8.772101625608E-5    
13.58117777840178    8.76499175793252E-5  
13.58994977442378    8.75795113321305E-5  
13.59872177044577    8.7509256002657E-5   
13.60749376646777    8.74395272123926E-5  
13.61626576248976    8.73701026406831E-5  
13.62503775851176    8.73012439986378E-5  
13.63380975453376    8.72337265147201E-5  
13.64258175055575    8.71668126577998E-5  
13.65135374657775    8.71011860313782E-5  
13.66012574259974    8.70344940175536E-5  
13.66889773862174    8.69661219584092E-5  
13.67766973464374    8.69004610474312E-5  
13.68644173066573    8.68377385670966E-5  
13.69521372668773    8.67760324399564E-5  
13.70398572270972    8.67148270792514E-5  
13.71275771873172    8.6653964437627E-5   
13.72152971475372    8.65944961312839E-5  
13.73030171077571    8.65359497221844E-5  
13.73907370679771    8.64773859156926E-5  
13.7478457028197     8.64203967152181E-5  
13.7566176988417     8.63648083484777E-5  
13.7653896948637     8.63099957139432E-5  
13.77416169088569    8.62559513335734E-5  
13.78293368690769    8.62028630052346E-5  
13.79170568292968    8.61507648591262E-5  
13.80047767895168    8.6099378602934E-5   
13.80924967497368    8.60493897132092E-5  
13.81802167099567    8.60002960032846E-5  
13.82679366701767    8.5951626506687E-5   
13.83556566303966    8.590393576198E-5    
13.84433765906166    8.58564176566986E-5  
13.85310965508366    8.58102704672721E-5  
13.86188165110565    8.57657749848163E-5  
13.87065364712765    8.5721311542181E-5   
13.87942564314964    8.56772210708492E-5  
13.88819763917164    8.56341655638292E-5  
13.89696963519364    8.55923490678686E-5  
13.90574163121563    8.5551721768392E-5   
13.91451362723763    8.55118769295125E-5  
13.92328562325962    8.54728584772015E-5  
13.93205761928162    8.54348072848963E-5  
13.94082961530362    8.53974710004202E-5  
13.94960161132561    8.53610823058257E-5  
13.95837360734761    8.53253270455802E-5  
13.9671456033696     8.52902595543223E-5  
13.9759175993916     8.52563453207791E-5  
13.9846895954136     8.52228189189942E-5  
13.99346159143559    8.51897789568546E-5  
14.00223358745759    8.5157906521312E-5   
14.01100558347958    8.51270379381992E-5  
14.01977757950158    8.50962896801618E-5  
14.02854957552358    8.50657044410691E-5  
14.03732157154557    8.50368745042755E-5  
14.04609356756757    8.50087894332322E-5  
14.05486556358956    8.49801558278806E-5  
14.06363755961156    8.49516835425645E-5  
14.07240955563356    8.49246178599082E-5  
14.08118155165555    8.48988486807808E-5  
14.08995354767755    8.48730906730187E-5  
14.09872554369954    8.48469364391245E-5  
14.10749753972154    8.48219859811538E-5  
14.11626953574354    8.47986535316755E-5  
14.12504153176553    8.47757218570208E-5  
14.13381352778753    8.47521859441339E-5  
14.14258552380952    8.4729250081196E-5   
14.15135751983152    8.47082321149321E-5  
14.16012951585352    8.4687495536193E-5   
14.16890151187551    8.46663928614605E-5  
14.17767350789751    8.4645966038645E-5   
14.1864455039195     8.4626561255249E-5   
14.1952174999415     8.46078399805435E-5  
14.2039894959635     8.45895830599152E-5  
14.21276149198549    8.45715438218302E-5  
14.22153348800749    8.45537738486369E-5  
14.23030548402948    8.4535984615247E-5   
14.23907748005148    8.45188604763812E-5  
14.24784947607348    8.45013931932973E-5  
14.25662147209547    8.4483991540101E-5   
14.26539346811747    8.44680401211694E-5  
14.27416546413946    8.44521810792591E-5  
14.28293746016146    8.44360669439249E-5  
14.29170945618346    8.44213343801408E-5  
14.30048145220545    8.4407879047042E-5   
14.30925344822745    8.43937087452001E-5  
14.31802544424944    8.43789876931495E-5  
14.32679744027144    8.43652141012363E-5  
14.33556943629344    8.43533961060941E-5  
14.34434143231543    8.43416987938846E-5  
14.35311342833743    8.43288636908598E-5  
14.36188542435942    8.43165784630902E-5  
14.37065742038142    8.43054056567472E-5  
14.37942941640342    8.42946090677814E-5  
14.38820141242541    8.42836033243062E-5  
14.39697340844741    8.42730097573712E-5  
14.40574540446941    8.42628688024293E-5  
14.4145174004914     8.42526520537853E-5  
14.4232893965134     8.42427210314477E-5  
14.43206139253539    8.42328688089725E-5  
14.44083338855739    8.42229284345238E-5  
14.44960538457939    8.42136529737245E-5  
14.45837738060138    8.42040597964279E-5  
14.46714937662338    8.41952901603696E-5  
14.47592137264537    8.41876327074741E-5  
14.48469336866737    8.41795375672014E-5  
14.49346536468937    8.4171523425905E-5   
14.50223736071136    8.41634330831347E-5  
14.51100935673336    8.41551681412563E-5  
14.51978135275535    8.41483230597463E-5  
14.52855334877735    8.41427163994432E-5  
14.53732534479935    8.41360850512374E-5  
14.54609734082134    8.41290193510362E-5  
14.55486933684334    8.41229265060466E-5  
14.56364133286533    8.41175776315057E-5  
14.57241332888733    8.41113766629176E-5  
14.58118532490933    8.41055394150083E-5  
14.58995732093132    8.41005451849221E-5  
14.59872931695332    8.40957512780181E-5  
14.60750131297531    8.40905668740832E-5  
14.61627330899731    8.40854605833619E-5  
14.62504530501931    8.40809222751557E-5  
14.6338173010413     8.40762957281899E-5  
14.6425892970633     8.40723936299354E-5  
14.65136129308529    8.40685180315585E-5  
14.66013328910729    8.4063775853006E-5   
14.66890528512929    8.4059125507564E-5   
14.67767728115128    8.40551214080476E-5  
14.68644927717328    8.40501539984106E-5  
14.69522127319527    8.40456731238894E-5  
14.70399326921727    8.40417078287207E-5  
14.71276526523927    8.40374359913937E-5  
14.72153726126126    8.40331028856727E-5  
14.73030925728326    8.40290787115427E-5  
14.73908125330525    8.40258306040762E-5  
14.74785324932725    8.4022392637213E-5   
14.75662524534925    8.4019157948264E-5   
14.76539724137124    8.40157079371358E-5  
14.77416923739324    8.40125780027832E-5  
14.78294123341523    8.40102190991557E-5  
14.79171322943723    8.40070823863137E-5  
14.80048522545923    8.40030088288084E-5  
14.80925722148122    8.39995240733574E-5  
14.81802921750322    8.39969322609468E-5  
14.82680121352521    8.3993260839395E-5   
14.83557320954721    8.39889107868369E-5  
14.84434520556921    8.3985993373971E-5   
14.8531172015912     8.39834287568249E-5  
14.8618891976132     8.39803823192515E-5  
14.8706611936352     8.39769914769104E-5  
14.87943318965719    8.39741669493078E-5  
14.88820518567919    8.39712678881989E-5  
14.89697718170118    8.3967761691E-5      
14.90574917772318    8.39641548082578E-5  
14.91452117374518    8.39611288587846E-5  
14.92329316976717    8.39589776429396E-5  
14.93206516578917    8.39562281493634E-5  
14.94083716181116    8.39530677877782E-5  
14.94960915783316    8.3949640966337E-5   
14.95838115385516    8.39466535409936E-5  
14.96715314987715    8.39443705224874E-5  
14.97592514589915    8.39415099455932E-5  
14.98469714192114    8.39382214706818E-5  
14.99346913794314    8.39355310650365E-5  
15.00224113396513    8.39334003713757E-5  
15.01101312998713    8.39304427549793E-5  
15.01978512600913    8.39271057328796E-5  
15.02855712203112    8.39240581311242E-5  
15.03732911805312    8.39213285071044E-5  
15.04610111407511    8.39183596805323E-5  
15.05487311009711    8.39150661875324E-5  
15.06364510611911    8.39133410807635E-5  
15.0724171021411     8.39117192896438E-5  
15.0811890981631     8.39088033802799E-5  
15.08996109418509    8.39061321741212E-5  
15.09873309020709    8.39030296528118E-5  
15.10750508622909    8.39007638648108E-5  
15.11627708225108    8.38990355029951E-5  
15.12504907827308    8.38966498141357E-5  
15.13382107429507    8.38940466951093E-5  
15.14259307031707    8.38919642716891E-5  
15.15136506633907    8.38905606528366E-5  
15.16013706236106    8.38877624528108E-5  
15.16890905838306    8.38856880827073E-5  
15.17768105440505    8.3884369778645E-5   
15.18645305042705    8.38821022108975E-5  
15.19522504644905    8.38796410309337E-5  
15.20399704247104    8.38772432680312E-5  
15.21276903849304    8.38749928750598E-5  
15.22154103451503    8.3873660000134E-5   
15.23031303053703    8.38718533576548E-5  
15.23908502655903    8.38694412786664E-5  
15.24785702258102    8.38671436160831E-5  
15.25662901860302    8.3865101033348E-5   
15.26540101462501    8.3863860717785E-5   
15.27417301064701    8.38619825878039E-5  
15.28294500666901    8.38594661759651E-5  
15.291717002691      8.38579209552418E-5  
15.300488998713      8.38568210334206E-5  
15.30926099473499    8.38548982294826E-5  
15.31803299075699    8.38535542724638E-5  
15.32680498677899    8.38526297968852E-5  
15.33557698280098    8.38516712409123E-5  
15.34434897882298    8.38503430022206E-5  
15.35312097484498    8.38485627418267E-5  
15.36189297086697    8.38475804713522E-5  
15.37066496688897    8.38464440094886E-5  
15.37943696291096    8.38445916662455E-5  
15.38820895893296    8.384326570322E-5    
15.39698095495496    8.38421820912338E-5  
15.40575295097695    8.38412087719545E-5  
15.41452494699895    8.38399359060957E-5  
15.42329694302094    8.38381838680039E-5  
15.43206893904294    8.38375392097687E-5  
15.44084093506494    8.38373123232135E-5  
15.44961293108693    8.38360282218346E-5  
15.45838492710893    8.38347999600641E-5  
15.46715692313092    8.38342865421052E-5  
15.47592891915292    8.38338988492289E-5  
15.48470091517492    8.38326397090101E-5  
15.49347291119691    8.3831579677762E-5   
15.50224490721891    8.38312474852095E-5  
15.5110169032409     8.38306977770149E-5  
15.5197888992629     8.38301249526221E-5  
15.5285608952849     8.38291828072521E-5  
15.53733289130689    8.38287232039474E-5  
15.54610488732889    8.3828473575016E-5   
15.55487688335088    8.38282621548649E-5  
15.56364887937288    8.38274329392867E-5  
15.57242087539488    8.38263022488277E-5  
15.58119287141687    8.38262036955887E-5  
15.58996486743887    8.38263854272735E-5  
15.59873686346086    8.38257883636304E-5  
15.60750885948286    8.38249948407107E-5  
15.61628085550486    8.38242369238875E-5  
15.62505285152685    8.38236229398918E-5  
15.63382484754885    8.3822901804114E-5   
15.64259684357084    8.38223804998015E-5  
15.65136883959284    8.38224811808384E-5  
15.66014083561484    8.38225153804533E-5  
15.66891283163683    8.38226529409146E-5  
15.67768482765883    8.38224914965961E-5  
15.68645682368082    8.38232631018294E-5  
15.69522881970282    8.38244395162277E-5  
15.70400081572482    8.38239086930952E-5  
15.71277281174681    8.38229392487487E-5  
15.72154480776881    8.38224009591986E-5  
15.7303168037908     8.38220184768227E-5  
15.7390887998128     8.38217529439146E-5  
15.7478607958348     8.38213123617169E-5  
15.75663279185679    8.38207902777363E-5  
15.76540478787879    8.38205022625608E-5  
15.77417678390078    8.38205085902351E-5  
15.78294877992278    8.38198884940075E-5  
15.79172077594478    8.38195685478031E-5  
15.80049277196677    8.38204488683463E-5  
15.80926476798877    8.38202430792774E-5  
15.81803676401077    8.38202389632417E-5  
15.82680876003276    8.38209342652648E-5  
15.83558075605476    8.38212696171658E-5  
15.84435275207675    8.38220805604985E-5  
15.85312474809875    8.38224845341558E-5  
15.86189674412074    8.38224243095372E-5  
15.87066874014274    8.38230072014128E-5  
15.87944073616474    8.38238312526445E-5  
15.88821273218673    8.38234750131723E-5  
15.89698472820873    8.38227493914193E-5  
15.90575672423073    8.38229399117664E-5  
15.91452872025272    8.38238693676298E-5  
15.92330071627472    8.38240323172773E-5  
15.93207271229671    8.38233269455558E-5  
15.94084470831871    8.3822985182076E-5   
15.9496167043407     8.38230563873296E-5  
15.9583887003627     8.38230835577689E-5  
15.9671606963847     8.3822424047699E-5   
15.97593269240669    8.3822302335613E-5   
15.98470468842869    8.38226121540389E-5  
15.99347668445069    8.3822731779263E-5   
16.00224868047268    8.38227371666342E-5  
16.01102067649467    8.38218693496175E-5  
16.01979267251667    8.38214734709744E-5  
16.02856466853867    8.38217313578303E-5  
16.03733666456066    8.38210433051126E-5  
16.04610866058266    8.38207122151739E-5  
16.05488065660466    8.38206774874324E-5  
16.06365265262665    8.38211638959793E-5  
16.07242464864865    8.38213017322777E-5  
16.08119664467064    8.38204562982758E-5  
16.08996864069264    8.38203828046709E-5  
16.09874063671463    8.38203506591005E-5  
16.10751263273663    8.38201476056214E-5  
16.11628462875863    8.38194199791933E-5  
16.12505662478062    8.38193204644851E-5  
16.13382862080262    8.38195856910006E-5  
16.14260061682462    8.38198316916355E-5  
16.15137261284661    8.38206191580258E-5  
16.16014460886861    8.38217360405429E-5  
16.1689166048906     8.38221163985392E-5  
16.1776886009126     8.38224552371041E-5  
16.18646059693459    8.38228513483517E-5  
16.19523259295659    8.38220123058622E-5  
16.20400458897859    8.38218485111726E-5  
16.21277658500058    8.38220069876363E-5  
16.22154858102258    8.38206912700541E-5  
16.23032057704458    8.38198075312725E-5  
16.23909257306657    8.38197406740358E-5  
16.24786456908857    8.38189180513192E-5  
16.25663656511056    8.3817610792355E-5   
16.26540856113256    8.38166697298672E-5  
16.27418055715455    8.38166667322161E-5  
16.28295255317655    8.38170919396577E-5  
16.29172454919855    8.38165181227986E-5  
16.30049654522054    8.38158117192608E-5  
16.30926854124254    8.3816332598165E-5   
16.31804053726454    8.38168023681121E-5  
16.32681253328653    8.3815877326276E-5   
16.33558452930853    8.38158077104043E-5  
16.34435652533053    8.38164875046833E-5  
16.35312852135252    8.38164188739153E-5  
16.36190051737452    8.38154646935623E-5  
16.37067251339651    8.3814084992141E-5   
16.37944450941851    8.38135692067128E-5  
16.3882165054405     8.38137424733307E-5  
16.3969885014625     8.38136298018228E-5  
16.4057604974845     8.38139004059693E-5  
16.41453249350649    8.38139052358443E-5  
16.42330448952849    8.38136572686019E-5  
16.43207648555049    8.3813789867412E-5   
16.44084848157248    8.38129797210265E-5  
16.44962047759448    8.38128675736141E-5  
16.45839247361647    8.38132362584828E-5  
16.46716446963847    8.38135140027784E-5  
16.47593646566046    8.38128609999706E-5  
16.48470846168246    8.38120576453907E-5  
16.49348045770446    8.38124216777074E-5  
16.50225245372645    8.38131390221269E-5  
16.51102444974845    8.38132410891786E-5  
16.51979644577045    8.38126079322296E-5  
16.52856844179244    8.38120445135273E-5  
16.53734043781444    8.38118818469858E-5  
16.54611243383643    8.38117897218012E-5  
16.55488442985843    8.38116424465284E-5  
16.56365642588042    8.38117852473969E-5  
16.57242842190242    8.38121692721142E-5  
16.58120041792442    8.38129802923582E-5  
16.58997241394641    8.38134403108373E-5  
16.59874440996841    8.38135652228651E-5  
16.60751640599041    8.38141282340003E-5  
16.6162884020124     8.38145999999726E-5  
16.6250603980344     8.38142858831311E-5  
16.63383239405639    8.38140605909493E-5  
16.64260439007839    8.38143017277193E-5  
16.65137638610038    8.38145436994559E-5  
16.66014838212238    8.38144154640362E-5  
16.66892037814438    8.38144494748755E-5  
16.67769237416637    8.38144548643119E-5  
16.68646437018837    8.38142945687619E-5  
16.69523636621037    8.38139859143886E-5  
16.70400836223236    8.38136551448216E-5  
16.71278035825436    8.38138979657881E-5  
16.72155235427635    8.38141874066997E-5  
16.73032435029835    8.38139870605823E-5  
16.73909634632034    8.38133546327509E-5  
16.74786834234234    8.38133920134418E-5  
16.75664033836434    8.38137912935153E-5  
16.76541233438633    8.38134859518028E-5  
16.77418433040833    8.38129076287634E-5  
16.78295632643033    8.38124762354362E-5  
16.79172832245232    8.38128936152931E-5  
16.80050031847432    8.38131223121438E-5  
16.80927231449632    8.38123584310305E-5  
16.81804431051831    8.3811665030571E-5   
16.82681630654031    8.38116077573211E-5  
16.8355883025623     8.38120234734718E-5  
16.8443602985843     8.38120617628228E-5  
16.85313229460629    8.38117663084211E-5  
16.86190429062829    8.38123861013979E-5  
16.87067628665029    8.38135503525043E-5  
16.87944828267228    8.38138237646628E-5  
16.88822027869428    8.38139138110316E-5  
16.89699227471627    8.38144941098704E-5  
16.90576427073827    8.38152036844074E-5  
16.91453626676027    8.38151045957657E-5  
16.92330826278226    8.3815092113896E-5   
16.93208025880426    8.38149613686917E-5  
16.94085225482625    8.38148812629715E-5  
16.94962425084825    8.38152540023642E-5  
16.95839624687025    8.38151739158407E-5  
16.96716824289224    8.38149978819996E-5  
16.97594023891424    8.38151665929156E-5  
16.98471223493623    8.38151867183352E-5  
16.99348423095823    8.38158054748114E-5  
17.00225622698023    8.3816762521392E-5   
17.01102822300222    8.38174825081394E-5  
17.01980021902422    8.38179663843704E-5  
17.02857221504621    8.38180598375392E-5  
17.03734421106821    8.38186673184564E-5  
17.04611620709021    8.38195045569094E-5  
17.0548882031122     8.38209957929829E-5  
17.0636601991342     8.38223137862716E-5  
17.07243219515619    8.38228379305231E-5  
17.08120419117819    8.38235055067613E-5  
17.08997618720019    8.38243071964305E-5  
17.09874818322218    8.3824902534069E-5   
17.10752017924418    8.38251515335416E-5  
17.11629217526617    8.3825859692773E-5   
17.12506417128817    8.38275884305189E-5  
17.13383616731017    8.38285628676807E-5  
17.14260816333216    8.38286295199242E-5  
17.15138015935416    8.38293561510178E-5  
17.16015215537615    8.3830901983286E-5   
17.16892415139815    8.3831772410854E-5   
17.17769614742015    8.38318125626947E-5  
17.18646814344214    8.38321786780037E-5  
17.19524013946414    8.38329916044899E-5  
17.20401213548613    8.38343000230954E-5  
17.21278413150813    8.38349515081157E-5  
17.22155612753012    8.38354979006676E-5  
17.23032812355212    8.38364001819685E-5  
17.23910011957412    8.38374083517351E-5  
17.24787211559611    8.38377139751228E-5  
17.25664411161811    8.38383020235765E-5  
17.26541610764011    8.38397237642231E-5  
17.2741881036621     8.38405248762425E-5  
17.2829600996841     8.38410124672445E-5  
17.2917320957061     8.38417604700564E-5  
17.30050409172809    8.38429354325024E-5  
17.30927608775009    8.38441401804345E-5  
17.31804808377208    8.38445401714363E-5  
17.32682007979408    8.38445063139114E-5  
17.33559207581607    8.38456804733664E-5  
17.34436407183807    8.38467712568802E-5  
17.35313606786007    8.38472042368678E-5  
17.36190806388206    8.38472042180989E-5  
17.37068005990406    8.38467223614138E-5  
17.37945205592606    8.38476161259634E-5  
17.38822405194805    8.38487312720074E-5  
17.39699604797005    8.38483135148411E-5  
17.40576804399204    8.38480677310201E-5  
17.41454004001404    8.38483356513395E-5  
17.42331203603603    8.38483383084616E-5  
17.43208403205803    8.38481493602988E-5  
17.44085602808003    8.38480680403568E-5  
17.44962802410202    8.38483698367194E-5  
17.45840002012402    8.38490505118262E-5  
17.46717201614602    8.38487988526146E-5  
17.47594401216801    8.38485512402518E-5  
17.48471600819001    8.38483855624832E-5  
17.493488004212      8.38486359571726E-5  
17.502260000234      8.38491406363809E-5  
17.51103199625599    8.38482459563071E-5  
17.51980399227799    8.38481700606319E-5  
17.52857598829999    8.38484961806586E-5  
17.53734798432198    8.3847913642313E-5   
17.54611998034398    8.38479872751121E-5  
17.55489197636598    8.38481581432962E-5  
17.56366397238797    8.38483148157946E-5  
17.57243596840997    8.38484442335899E-5  
17.58120796443196    8.38474300207464E-5  
17.58997996045396    8.38468703003415E-5  
17.59875195647595    8.38467769664638E-5  
17.60752395249795    8.38468629031792E-5  
17.61629594851995    8.38463251509008E-5  
17.62506794454194    8.38458001276368E-5  
17.63383994056394    8.38457820695871E-5  
17.64261193658594    8.38451821785769E-5  
17.65138393260793    8.38442893405177E-5  
17.66015592862993    8.38435799587813E-5  
17.66892792465192    8.38445073786596E-5  
17.67769992067392    8.38444419754326E-5  
17.68647191669591    8.38432554025431E-5  
17.69524391271791    8.38436422754529E-5  
17.70401590873991    8.38440521253535E-5  
17.7127879047619     8.38441121507865E-5  
17.7215599007839     8.38429007516515E-5  
17.7303318968059     8.38421791496976E-5  
17.73910389282789    8.38427042805492E-5  
17.74787588884989    8.38423703121934E-5  
17.75664788487189    8.38418318033511E-5  
17.76541988089388    8.384139997587E-5    
17.77419187691588    8.38408916234752E-5  
17.78296387293787    8.3840465015342E-5   
17.79173586895987    8.38401939639948E-5  
17.80050786498186    8.38393735239621E-5  
17.80927986100386    8.38383657090684E-5  
17.81805185702586    8.38381212515789E-5  
17.82682385304785    8.38376854558479E-5  
17.83559584906985    8.38373300444253E-5  
17.84436784509185    8.38372836362669E-5  
17.85313984111384    8.38374773674851E-5  
17.86191183713584    8.38373462457324E-5  
17.87068383315783    8.38359864503146E-5  
17.87945582917983    8.3834796041041E-5   
17.88822782520182    8.38345792278345E-5  
17.89699982122382    8.38338573427284E-5  
17.90577181724582    8.38326089908179E-5  
17.91454381326781    8.3832204198775E-5   
17.92331580928981    8.38317819873467E-5  
17.93208780531181    8.38306338518242E-5  
17.9408598013338     8.38292336593303E-5  
17.9496317973558     8.38286709768179E-5  
17.95840379337779    8.38281656106082E-5  
17.96717578939979    8.38273352075953E-5  
17.97594778542178    8.38256989309498E-5  
17.98471978144378    8.38242890774028E-5  
17.99349177746578    8.38235308187986E-5  
18.00226377348777    8.38223444912053E-5  
18.01103576950977    8.38212731766686E-5  
18.01980776553177    8.38201210467297E-5  
18.02857976155376    8.38188918505986E-5  
18.03735175757576    8.38176186570133E-5  
18.04612375359775    8.38155985429621E-5  
18.05489574961975    8.38135497591035E-5  
18.06366774564174    8.38119650609265E-5  
18.07243974166374    8.38103443632086E-5  
18.08121173768574    8.38085021069654E-5  
18.08998373370773    8.38058305587625E-5  
18.09875572972973    8.38037369380768E-5  
18.10752772575173    8.3802394291363E-5   
18.11629972177372    8.38013208839694E-5  
18.12507171779572    8.37994822432063E-5  
18.13384371381771    8.37971168110854E-5  
18.14261570983971    8.37954747423119E-5  
18.1513877058617     8.37938333112322E-5  
18.1601597018837     8.37915583724194E-5  
18.1689316979057     8.37895076247046E-5  
18.17770369392769    8.37885296308284E-5  
18.18647568994969    8.37876858686651E-5  
18.19524768597168    8.37861199760772E-5  
18.20401968199368    8.37841991401564E-5  
18.21279167801568    8.37826401942201E-5  
18.22156367403767    8.37811991564081E-5  
18.23033567005967    8.37800815296278E-5  
18.23910766608167    8.37784928242558E-5  
18.24787966210366    8.37762779664421E-5  
18.25665165812566    8.37748791966374E-5  
18.26542365414765    8.37729709589993E-5  
18.27419565016965    8.37706242054016E-5  
18.28296764619164    8.37693485712403E-5  
18.29173964221364    8.37684607751727E-5  
18.30051163823564    8.37671962240558E-5  
18.30928363425763    8.37651322253759E-5  
18.31805563027963    8.37634493250788E-5  
18.32682762630163    8.37624426279486E-5  
18.33559962232362    8.37618224656411E-5  
18.34437161834562    8.37610063342686E-5  
18.35314361436761    8.37604494956576E-5  
18.36191561038961    8.37605428185681E-5  
18.3706876064116     8.37602302171588E-5  
18.3794596024336     8.37593134394456E-5  
18.3882315984556     8.37585572604836E-5  
18.39700359447759    8.37580671939962E-5  
18.40577559049959    8.3757090097475E-5   
18.41454758652159    8.3756390957559E-5   
18.42331958254358    8.37556098755407E-5  
18.43209157856558    8.37549255677014E-5  
18.44086357458757    8.37548218173158E-5  
18.44963557060957    8.37537766716592E-5  
18.45840756663156    8.37522882268786E-5  
18.46717956265356    8.3751565862385E-5   
18.47595155867556    8.37514699073249E-5  
18.48472355469755    8.37516049930854E-5  
18.49349555071955    8.37511207688376E-5  
18.50226754674155    8.37505845134215E-5  
18.51103954276354    8.37513234326098E-5  
18.51981153878554    8.37524796146844E-5  
18.52858353480753    8.37526883269462E-5  
18.53735553082953    8.37533440101043E-5  
18.54612752685152    8.37545448004572E-5  
18.55489952287352    8.37552875189845E-5  
18.56367151889552    8.37560483662029E-5  
18.57244351491751    8.37556734654558E-5  
18.58121551093951    8.37554869554624E-5  
18.58998750696151    8.37562213521145E-5  
18.5987595029835     8.37565415607481E-5  
18.6075314990055     8.37568316992386E-5  
18.61630349502749    8.37573910546206E-5  
18.62507549104949    8.37582518038543E-5  
18.63384748707148    8.37587522077365E-5  
18.64261948309348    8.37587180320948E-5  
18.65139147911548    8.37592650672847E-5  
18.66016347513747    8.37609892107845E-5  
18.66893547115947    8.37623131741502E-5  
18.67770746718147    8.37627465056404E-5  
18.68647946320346    8.37630793458003E-5  
18.69525145922546    8.37636529151907E-5  
18.70402345524746    8.37641138048933E-5  
18.71279545126945    8.3764262111938E-5   
18.72156744729145    8.37643113632672E-5  
18.73033944331344    8.37650600937303E-5  
18.73911143933544    8.37655913258005E-5  
18.74788343535743    8.37654936843788E-5  
18.75665543137943    8.37659009366315E-5  
18.76542742740143    8.37665167778349E-5  
18.77419942342342    8.37674287625215E-5  
18.78297141944542    8.37678355251254E-5  
18.79174341546742    8.37679219455513E-5  
18.80051541148941    8.37683955707212E-5  
18.80928740751141    8.37691236575846E-5  
18.8180594035334     8.37691661682883E-5  
18.8268313995554     8.37692129805179E-5  
18.83560339557739    8.37697924345165E-5  
18.84437539159939    8.37702377716592E-5  
18.85314738762139    8.3769645520656E-5   
18.86191938364338    8.37685918780425E-5  
18.87069137966538    8.37685917351912E-5  
18.87946337568738    8.37696105425899E-5  
18.88823537170937    8.37698853863409E-5  
18.89700736773137    8.37683827908972E-5  
18.90577936375336    8.37680174211716E-5  
18.91455135977536    8.37688652806536E-5  
18.92332335579735    8.37694069503907E-5  
18.93209535181935    8.37692738950978E-5  
18.94086734784135    8.37690577090571E-5  
18.94963934386334    8.3769508244559E-5   
18.95841133988534    8.37691547338193E-5  
18.96718333590734    8.37687773665476E-5  
18.97595533192933    8.37682960317392E-5  
18.98472732795133    8.37674241524295E-5  
18.99349932397332    8.37669714941411E-5  
19.00227131999532    8.37662473143651E-5  
19.01104331601731    8.37653389397692E-5  
19.01981531203931    8.37643707631512E-5  
19.02858730806131    8.37636866343926E-5  
19.0373593040833     8.37623909847823E-5  
19.0461313001053     8.37611969900181E-5  
19.0549032961273     8.37604846577049E-5  
19.06367529214929    8.3760266715927E-5   
19.07244728817129    8.37600783963964E-5  
19.08121928419328    8.37590838409581E-5  
19.08999128021528    8.37583338583085E-5  
19.09876327623727    8.37580847271821E-5  
19.10753527225927    8.37572089142323E-5  
19.11630726828127    8.37559423458599E-5  
19.12507926430326    8.37550577297481E-5  
19.13385126032526    8.37545089409275E-5  
19.14262325634726    8.37543612675741E-5  
19.15139525236925    8.37535149643202E-5  
19.16016724839125    8.37518740557798E-5  
19.16893924441324    8.37511651426106E-5  
19.17771124043524    8.37505478325594E-5  
19.18648323645724    8.37493715970971E-5  
19.19525523247923    8.37485890117725E-5  
19.20402722850123    8.37474637756288E-5  
19.21279922452322    8.37470641827204E-5  
19.22157122054522    8.3746080009742E-5   
19.23034321656722    8.37438469512829E-5  
19.23911521258921    8.37421180332185E-5  
19.24788720861121    8.37412380331675E-5  
19.2566592046332     8.3740463971297E-5   
19.2654312006552     8.37389410886927E-5  
19.2742031966772     8.37376707233684E-5  
19.28297519269919    8.37364462093295E-5  
19.29174718872119    8.37353670459724E-5  
19.30051918474318    8.37342343654601E-5  
19.30929118076518    8.37332708608716E-5  
19.31806317678718    8.37330712461648E-5  
19.32683517280917    8.3731804028598E-5   
19.33560716883117    8.37302810436266E-5  
19.34437916485316    8.37303927673478E-5  
19.35315116087516    8.37301609609036E-5  
19.36192315689716    8.37292661083869E-5  
19.37069515291915    8.37278384800392E-5  
19.37946714894115    8.37256778116378E-5  
19.38823914496314    8.37248055414057E-5  
19.39701114098514    8.37243947402235E-5  
19.40578313700714    8.37222819172508E-5  
19.41455513302913    8.37196663269827E-5  
19.42332712905113    8.37186304857208E-5  
19.43209912507312    8.37167996534199E-5  
19.44087112109512    8.37142513883741E-5  
19.44964311711712    8.37130983653534E-5  
19.45841511313911    8.3711573327257E-5   
19.46718710916111    8.37094031300355E-5  
19.4759591051831     8.37068659280636E-5  
19.4847311012051     8.37048402204085E-5  
19.49350309722709    8.37032703403911E-5  
19.50227509324909    8.37007932676615E-5  
19.51104708927109    8.36978422610874E-5  
19.51981908529308    8.36941791696877E-5  
19.52859108131508    8.36908080073845E-5  
19.53736307733708    8.36868291178035E-5  
19.54613507335907    8.36815987346654E-5  
19.55490706938107    8.36755474669038E-5  
19.56367906540306    8.36682380316423E-5  
19.57245106142506    8.36607041640098E-5  
19.58122305744705    8.36520341998776E-5  
19.58999505346905    8.36417447053363E-5  
19.59876704949105    8.36303795501872E-5  
19.60753904551304    8.36175144736848E-5  
19.61631104153504    8.36031252167979E-5  
19.62508303755704    8.35862837955213E-5  
19.63385503357903    8.3566698045421E-5   
19.64262702960103    8.35455417320068E-5  
19.65139902562303    8.35210404377025E-5  
19.66017102164502    8.34917964178919E-5  
19.66894301766702    8.34581719372882E-5  
19.67771501368901    8.34204478997775E-5  
19.68648700971101    8.33775960821992E-5  
19.695259005733      8.33273277906457E-5  
19.704031001755      8.3270092298797E-5   
19.712802997777      8.32058639133901E-5  
19.72157499379899    8.31327867078002E-5  
19.73034698982099    8.30501727700353E-5  
19.73911898584299    8.29570930124639E-5  
19.74789098186498    8.28523219437241E-5  
19.75666297788698    8.27350732132493E-5  
19.76543497390897    8.26043410012099E-5  
19.77420696993097    8.24587023901167E-5  
19.78297896595296    8.22972973367939E-5  
19.79175096197496    8.21206986412832E-5  
19.80052295799696    8.19259966269114E-5  
19.80929495401895    8.17111986420384E-5  
19.81806695004095    8.1477086194991E-5   
19.82683894606295    8.12227989015754E-5  
19.83561094208494    8.09475060458049E-5  
19.84438293810694    8.06493548566351E-5  
19.85315493412893    8.03182336392855E-5  
19.86192693015093    7.99618665623484E-5  
19.87069892617292    7.95899665669856E-5  
19.87947092219492    7.9193493848202E-5   
19.88824291821692    7.87728050360977E-5  
19.89701491423891    7.83294917231267E-5  
19.90578691026091    7.78616811858266E-5  
19.91455890628291    7.73709513128446E-5  
19.9233309023049     7.68580767251999E-5  
19.9321028983269     7.63229247856002E-5  
19.94087489434889    7.57688693788527E-5  
19.94964689037089    7.51975935685947E-5  
19.95841888639288    7.46078915940694E-5  
19.96719088241488    7.40012913256544E-5  
19.97596287843688    7.33826132573368E-5  
19.98473487445887    7.27553065993567E-5  
19.99350687048087    7.21202712624304E-5  
20.00227886650287    7.14786869196355E-5  
20.01105086252486    7.083644892381E-5    
20.01982285854686    7.01939216458366E-5  
20.02859485456885    6.95547498891086E-5  
20.03736685059085    6.89224029019173E-5  
20.04613884661284    6.82961918693174E-5  
20.05491084263484    6.76812158578212E-5  
20.06368283865684    6.7082187233607E-5   
20.07245483467883    6.64978574910277E-5  
20.08122683070083    6.59322807700273E-5  
20.08999882672283    6.53893350382803E-5  
20.09877082274482    6.48674750271416E-5  
20.10754281876682    6.43611143493799E-5  
20.11631481478882    6.38839864652296E-5  
20.12508681081081    6.34465309325629E-5  
20.13385880683281    6.30411306937805E-5  
20.1426308028548     6.26682499553711E-5  
20.1514027988768     6.2328496162146E-5   
20.16017479489879    6.20240800354883E-5  
20.16894679092079    6.17555952234931E-5  
20.17771878694279    6.15224191911305E-5  
20.18649078296478    6.13266362731218E-5  
20.19526277898678    6.11685478572835E-5  
20.20403477500878    6.10471211642876E-5  
20.21280677103077    6.09628699843439E-5  
20.22157876705277    6.09155017502341E-5  
20.23035076307476    6.09057924347679E-5  
20.23912275909676    6.09329076320815E-5  
20.24789475511875    6.09948590923983E-5  
20.25666675114075    6.1092336560062E-5   
20.26543874716275    6.12247167383316E-5  
20.27421074318474    6.1390172274528E-5   
20.28298273920674    6.1587562115619E-5   
20.29175473522874    6.18162948169547E-5  
20.30052673125073    6.20756744685024E-5  
20.30929872727273    6.23640545921234E-5  
20.31807072329472    6.26799513030197E-5  
20.32684271931672    6.30214387717254E-5  
20.33561471533871    6.33867934300421E-5  
20.34438671136071    6.37761687457475E-5  
20.35315870738271    6.41967739079289E-5  
20.3619307034047     6.46403358956992E-5  
20.3707026994267     6.50945078350897E-5  
20.3794746954487     6.55621549437428E-5  
20.38824669147069    6.60437974153234E-5  
20.39701868749269    6.65406378349927E-5  
20.40579068351468    6.70515348823224E-5  
20.41456267953668    6.75737782966113E-5  
20.42333467555867    6.8108420535476E-5   
20.43210667158067    6.86538092121335E-5  
20.44087866760267    6.92102255568793E-5  
20.44965066362466    6.97769548285937E-5  
20.45842265964666    7.03552645473542E-5  
20.46719465566866    7.09448002352501E-5  
20.47596665169065    7.15456809624893E-5  
20.48473864771265    7.2159537725437E-5   
20.49351064373464    7.27855205715817E-5  
20.50228263975664    7.34254924048158E-5  
20.51105463577863    7.40829309707243E-5  
20.51982663180063    7.47552085845829E-5  
20.52859862782263    7.544172529707E-5    
20.53737062384462    7.61477332333885E-5  
20.54614261986662    7.68738150561884E-5  
20.55491461588861    7.76205575886496E-5  
20.56368661191061    7.839394836578E-5    
20.57245860793261    7.91935960590776E-5  
20.5812306039546     8.00285522843917E-5  
20.5900025999766     8.09000797321086E-5  
20.5987745959986     8.17998612746573E-5  
20.60754659202059    8.2735568309807E-5   
20.61631858804259    8.37152017720931E-5  
20.62509058406458    8.47412526606979E-5  
20.63386258008658    8.58155253931312E-5  
20.64263457610857    8.69471510266127E-5  
20.65140657213057    8.81329061832814E-5  
20.66017856815257    8.93708895186309E-5  
20.66895056417456    9.06733583541613E-5  
20.67772256019656    9.20493459965691E-5  
20.68649455621856    9.3491600477912E-5   
20.69526655224055    9.49983191172397E-5  
20.70403854826255    9.6574121095927E-5   
20.71281054428454    9.8224822353342E-5   
20.72158254030654    9.9946646592456E-5   
20.73035453632853    0.000101732247860157 
20.73912653235053    0.000103575775114425 
20.74789852837253    0.000105475914568563 
20.75667052439452    0.000107436909999123 
20.76544252041652    0.000109449575454859 
20.77421451643852    0.000111499631753652 
20.78298651246051    0.000113590746138973 
20.79175850848251    0.000115713174970137 
20.8005305045045     0.000117845203216582 
20.8093025005265     0.000119986874064385 
20.81807449654849    0.000122127954170588 
20.82684649257049    0.000124249771403189 
20.83561848859249    0.000126357682563056 
20.84439048461448    0.000128439713376943 
20.85316248063648    0.000130470252488259 
20.86193447665848    0.000132448076915999 
20.87070647268047    0.000134364417311022 
20.87947846870247    0.000136194831193977 
20.88825046472446    0.00013791585523505  
20.89702246074646    0.000139530766319823 
20.90579445676845    0.000141026787186582 
20.91456645279045    0.000142388883923537 
20.92333844881245    0.000143613907257869 
20.93211044483444    0.000144687321107002 
20.94088244085644    0.000145597869960049 
20.94965443687844    0.00014634606098044  
20.95842643290043    0.000146924341667821 
20.96719842892243    0.000147326419892341 
20.97597042494442    0.000147549557314312 
20.98474242096642    0.000147593020333679 
20.99351441698841    0.000147458038705968 
21.00228641301041    0.000147143748104576 
21.01105840903241    0.000146651595254368 
21.0198304050544     0.000145984417756548 
21.0286024010764     0.000145145524953647 
21.0373743970984     0.000144141959539584 
21.04614639312039    0.000142980323385917 
21.05491838914239    0.000141665683651262 
21.06369038516439    0.000140206767220926 
21.07246238118638    0.000138616721833845 
21.08123437720838    0.000136901184176258 
21.09000637323037    0.000135064060163046 
21.09877836925237    0.000133111266192752 
21.10755036527436    0.000131072571827066 
21.11632236129636    0.0001289544690541   
21.12509435731836    0.000126760003588649 
21.13386635334035    0.000124509392461773 
21.14263834936235    0.000122203571654793 
21.15141034538435    0.000119850812290478 
21.16018234140634    0.00011746646761996  
21.16895433742834    0.000115039490623902 
21.17772633345033    0.000112592163046174 
21.18649832947233    0.000110146693188517 
21.19527032549432    0.000107693467066416 
21.20404232151632    0.000105247801614888 
21.21281431753832    0.000102824973862374 
21.22158631356031    0.000100416846044902 
21.23035830958231    9.80338276904682E-5  
21.23913030560431    9.570019316615E-5    
21.2479023016263     9.34120357223932E-5  
21.2566742976483     9.11727695815077E-5  
21.26544629367029    8.90045936673237E-5  
21.27421828969229    8.68938688987716E-5  
21.28299028571428    8.48404459682382E-5  
21.29176228173628    8.2863321916334E-5   
21.30053427775828    8.09511592337604E-5  
21.30930627378027    7.91103329740615E-5  
21.31807826980227    7.73523117876516E-5  
21.32685026582427    7.56857895324242E-5  
21.33562226184626    7.41004759976387E-5  
21.34439425786826    7.26030060260725E-5  
21.35316625389025    7.11994958966256E-5  
21.36193824991225    6.98872355019935E-5  
21.37071024593424    6.86714577675932E-5  
21.37948224195624    6.75516806496922E-5  
21.38825423797824    6.65232492000348E-5  
21.39702623400023    6.55888441703638E-5  
21.40579823002223    6.47444053836662E-5  
21.41457022604423    6.39849151035421E-5  
21.42334222206622    6.33230578373975E-5  
21.43211421808822    6.2757663684485E-5   
21.44088621411021    6.2277957133752E-5   
21.44965821013221    6.18833098910811E-5  
21.4584302061542     6.15707817918771E-5  
21.4672022021762     6.13351676855698E-5  
21.4759741981982     6.11754006487694E-5  
21.48474619422019    6.10877493749185E-5  
21.49351819024219    6.10672831286106E-5  
21.50229018626419    6.11098550991946E-5  
21.51106218228618    6.12121491290113E-5  
21.51983417830818    6.13711857741715E-5  
21.52860617433017    6.15812213306434E-5  
21.53737817035217    6.1839087680726E-5   
21.54615016637417    6.21410270505167E-5  
21.55492216239616    6.24845117485349E-5  
21.56369415841816    6.28652150302656E-5  
21.57246615444015    6.32777760001979E-5  
21.58123815046215    6.37198016505159E-5  
21.59001014648415    6.41947967173568E-5  
21.59878214250614    6.46956617372901E-5  
21.60755413852814    6.52068821984108E-5  
21.61632613455013    6.57264113834281E-5  
21.62509813057213    6.62553331131119E-5  
21.63387012659413    6.67909173808112E-5  
21.64264212261612    6.73287081319569E-5  
21.65141411863812    6.78654277304525E-5  
21.66018611466011    6.84011732912328E-5  
21.66895811068211    6.8931707785088E-5   
21.67773010670411    6.94531258468519E-5  
21.6865021027261     6.99658489708795E-5  
21.6952740987481     7.04672182083673E-5  
21.70404609477009    7.09565826975851E-5  
21.71281809079209    7.14335724313621E-5  
21.72159008681409    7.18952000079993E-5  
21.73036208283608    7.23394920154752E-5  
21.73913407885808    7.27682210325231E-5  
21.74790607488007    7.31805530046393E-5  
21.75667807090207    7.35772852627776E-5  
21.76545006692407    7.39578955603516E-5  
21.77422206294606    7.4320047485711E-5   
21.78299405896806    7.46638680275142E-5  
21.79176605499005    7.49901801748564E-5  
21.80053805101205    7.52996265521995E-5  
21.80931004703405    7.55933334117463E-5  
21.81808204305604    7.58701209523205E-5  
21.82685403907804    7.61316764607897E-5  
21.83562603510003    7.63787240826324E-5  
21.84439803112203    7.6610391612083E-5   
21.85317002714402    7.68287567241525E-5  
21.86194202316602    7.70334326384186E-5  
21.87071401918802    7.72256175179E-5     
21.87948601521001    7.74063421550509E-5  
21.88825801123201    7.75749858724158E-5  
21.89703000725401    7.77324572162091E-5  
21.905802003276      7.78805123101569E-5  
21.914573999298      7.80196485163852E-5  
21.92334599531999    7.81501702153221E-5  
21.93211799134199    7.82718427535591E-5  
21.94088998736398    7.83855535136599E-5  
21.94966198338598    7.84933189100364E-5  
21.95843397940798    7.85950768359618E-5  
21.96720597542997    7.86903173689304E-5  
21.97597797145197    7.87807515653182E-5  
21.98474996747397    7.88666572044374E-5  
21.99352196349596    7.89478221686823E-5  
22.00229395951796    7.90247766215287E-5  
22.01106595553996    7.90980644426722E-5  
22.01983795156195    7.91688535065286E-5  
22.02860994758394    7.92374857612098E-5  
22.03738194360594    7.93034907945222E-5  
22.04615393962794    7.93672513792431E-5  
22.05492593564993    7.94299397566804E-5  
22.06369793167193    7.9491166203411E-5   
22.07246992769393    7.95512453453509E-5  
22.08124192371592    7.96105464178653E-5  
22.09001391973792    7.96689673208509E-5  
22.09878591575992    7.97266524126403E-5  
22.10755791178191    7.97836683128685E-5  
22.11632990780391    7.98402073886643E-5  
22.1251019038259     7.98962983842784E-5  
22.1338738998479     7.99524077594827E-5  
22.14264589586989    8.00079870410242E-5  
22.15141789189189    8.00635654507086E-5  
22.16018988791389    8.01196075828704E-5  
22.16896188393588    8.01757586920403E-5  
22.17773387995788    8.0234446010211E-5   
22.18650587597988    8.03006034835447E-5  
22.19527787200187    8.03645919871854E-5  
22.20404986802387    8.04212291328425E-5  
22.21282186404586    8.04779475615245E-5  
22.22159386006786    8.05344085860295E-5  
22.23036585608985    8.05907410495598E-5  
22.23913785211185    8.06471436787244E-5  
22.24790984813385    8.07034627672756E-5  
22.25668184415584    8.07591637942536E-5  
22.26545384017784    8.08139975894188E-5  
22.27422583619984    8.08687259895329E-5  
22.28299783222183    8.0923835520844E-5   
22.29176982824383    8.09788661189881E-5  
22.30054182426582    8.10329075562289E-5  
22.30931382028782    8.10851671311635E-5  
22.31808581630981    8.11371200162355E-5  
22.32685781233181    8.11897173640749E-5  
22.33562980835381    8.12414794903086E-5  
22.3444018043758     8.12917083984063E-5  
22.3531738003978     8.13419177064905E-5  
22.3619457964198     8.13913669126717E-5  
22.37071779244179    8.14390847646332E-5  
22.37948978846379    8.14865336896182E-5  
22.38826178448578    8.15336971275034E-5  
22.39703378050778    8.15796008986742E-5  
22.40580577652977    8.16238361891605E-5  
22.41457777255177    8.1666616586903E-5   
22.42334976857377    8.17091199218949E-5  
22.43212176459576    8.17514453090699E-5  
22.44089376061776    8.17921112880018E-5  
22.44966575663976    8.18300163922123E-5  
22.45843775266175    8.18676745815382E-5  
22.46720974868375    8.19055910083458E-5  
22.47598174470575    8.19415907728151E-5  
22.48475374072774    8.19753741005461E-5  
22.49352573674973    8.20082769114291E-5  
22.50229773277173    8.204083568337E-5    
22.51106972879373    8.20723133659652E-5  
22.51984172481572    8.21020707680107E-5  
22.52861372083772    8.21306694359935E-5  
22.53738571685972    8.21588063388714E-5  
22.54615771288171    8.21856941457193E-5  
22.55492970890371    8.22113121346346E-5  
22.56370170492571    8.22360918396985E-5  
22.5724737009477     8.22594561842282E-5  
22.5812456969697     8.22815840487428E-5  
22.59001769299169    8.23029068298952E-5  
22.59878968901369    8.23230068161012E-5  
22.60756168503568    8.23426776449769E-5  
22.61633368105768    8.23619631046182E-5  
22.62510567707968    8.23798444505997E-5  
22.63387767310167    8.23968775322746E-5  
22.64264966912367    8.24139590299235E-5  
22.65142166514567    8.24301267388653E-5  
22.66019366116766    8.24451059165911E-5  
22.66896565718966    8.24597451633632E-5  
22.67773765321165    8.24735015466707E-5  
22.68650964923365    8.24863469818946E-5  
22.69528164525564    8.24983320048876E-5  
22.70405364127764    8.25095569845667E-5  
22.71282563729964    8.25213425318588E-5  
22.72159763332163    8.25324548507994E-5  
22.73036962934363    8.25425680666767E-5  
22.73914162536563    8.2551771656506E-5   
22.74791362138762    8.25610427345483E-5  
22.75668561740962    8.25697087949134E-5  
22.76545761343161    8.25779660910899E-5  
22.77422960945361    8.25853145831759E-5  
22.7830016054756     8.2591596714877E-5   
22.7917736014976     8.25986412160528E-5  
22.8005455975196     8.26060561375966E-5  
22.80931759354159    8.26126377668937E-5  
22.81808958956359    8.26187876909102E-5  
22.82686158558558    8.26252977299936E-5  
22.83563358160758    8.26311290779267E-5  
22.84440557762958    8.26365888253183E-5  
22.85317757365157    8.26416179089413E-5  
22.86194956967357    8.26469351052279E-5  
22.87072156569556    8.26518410601163E-5  
22.87949356171756    8.26562970559378E-5  
22.88826555773956    8.26608168605382E-5  
22.89703755376155    8.26651186976474E-5  
22.90580954978355    8.26689606892273E-5  
22.91458154580554    8.26726015353352E-5  
22.92335354182754    8.26759073839173E-5  
22.93212553784954    8.26792175343758E-5  
22.94089753387153    8.26833700594679E-5  
22.94966952989353    8.26877269088018E-5  
22.95844152591553    8.26910161817122E-5  
22.96721352193752    8.26932310286302E-5  
22.97598551795952    8.26958341841791E-5  
22.98475751398151    8.26992498139804E-5  
22.99352951000351    8.27021502897199E-5  
23.0023015060255     8.27040471609736E-5  
23.0110735020475     8.27058667571082E-5  
23.0198454980695     8.27083150157595E-5  
23.02861749409149    8.27106072708958E-5  
23.03738949011349    8.27124634499549E-5  
23.04616148613549    8.27141624869972E-5  
23.05493348215748    8.27160635973084E-5  
23.06370547817948    8.27201008442918E-5  
23.07247747420147    8.27251220535936E-5  
23.08124947022347    8.27286424131582E-5  
23.09002146624546    8.27314975465654E-5  
23.09879346226746    8.2733765112776E-5   
23.10756545828946    8.27352063112025E-5  
23.11633745431145    8.27373080682132E-5  
23.12510945033345    8.27393112593808E-5  
23.13388144635545    8.27409014578149E-5  
23.14265344237744    8.27420881691507E-5  
23.15142543839944    8.27433058735512E-5  
23.16019743442143    8.27449231462853E-5  
23.16896943044343    8.27460470956097E-5  
23.17774142646542    8.27470447078612E-5  
23.18651342248742    8.27487603446583E-5  
23.19528541850942    8.27498885149098E-5  
23.20405741453141    8.27505414932932E-5  
23.21282941055341    8.27511916320462E-5  
23.22160140657541    8.27511313157019E-5  
23.2303734025974     8.27519340420765E-5  
23.2391453986194     8.27526648342992E-5  
23.24791739464139    8.27524608763356E-5  
23.25668939066339    8.27524640722339E-5  
23.26546138668538    8.27526399760947E-5  
23.27423338270738    8.27532543004378E-5  
23.28300537872938    8.2754245368516E-5   
23.29177737475137    8.2754568544739E-5   
23.30054937077337    8.27556420324257E-5  
23.30932136679537    8.275717043892E-5    
23.31809336281736    8.27575776712537E-5  
23.32686535883936    8.27578685683325E-5  
23.33563735486135    8.27592196337522E-5  
23.34440935088335    8.27604910998595E-5  
23.35318134690534    8.27612844859645E-5  
23.36195334292734    8.2762024726128E-5   
23.37072533894934    8.27622802682247E-5  
23.37949733497133    8.27630908922524E-5  
23.38826933099333    8.27642221595129E-5  
23.39704132701533    8.2764910617954E-5   
23.40581332303732    8.27652378582013E-5  
23.41458531905932    8.2765788699047E-5   
23.42335731508132    8.27663997397271E-5  
23.43212931110331    8.27666535877425E-5  
23.4409013071253     8.27668602603871E-5  
23.4496733031473     8.27672890648281E-5  
23.4584452991693     8.27683906564933E-5  
23.46721729519129    8.27689143622958E-5  
23.47598929121329    8.27690279758419E-5  
23.48476128723529    8.27702102374226E-5  
23.49353328325728    8.2771223129567E-5   
23.50230527927928    8.27722602030145E-5  
23.51107727530128    8.27730787322178E-5  
23.51984927132327    8.27740179603784E-5  
23.52862126734527    8.27757240181837E-5  
23.53739326336726    8.27769526010286E-5  
23.54616525938926    8.27775636843336E-5  
23.55493725541125    8.27786766685647E-5  
23.56370925143325    8.27802119338417E-5  
23.57248124745525    8.27815103556937E-5  
23.58125324347724    8.27822302146659E-5  
23.59002523949924    8.27831383947103E-5  
23.59879723552124    8.27841613575005E-5  
23.60756923154323    8.27850487848586E-5  
23.61634122756523    8.2786005489505E-5   
23.62511322358722    8.27868978088126E-5  
23.63388521960922    8.278792380386E-5    
23.64265721563121    8.27887956155936E-5  
23.65142921165321    8.27893047714427E-5  
23.66020120767521    8.27900169125567E-5  
23.6689732036972     8.27912511743258E-5  
23.6777451997192     8.27923108169569E-5  
23.6865171957412     8.27931841935913E-5  
23.69528919176319    8.27943303818653E-5  
23.70406118778519    8.27956472829635E-5  
23.71283318380718    8.27965345888106E-5  
23.72160517982918    8.27975642840311E-5  
23.73037717585117    8.27989867832009E-5  
23.73914917187317    8.28002016232945E-5  
23.74792116789517    8.2801295580966E-5   
23.75669316391716    8.2801958626437E-5   
23.76546515993916    8.28019242146231E-5  
23.77423715596116    8.28027730929497E-5  
23.78300915198315    8.28047655515521E-5  
23.79178114800515    8.28060610910518E-5  
23.80055314402714    8.28064722158599E-5  
23.80932514004914    8.28074058824023E-5  
23.81809713607113    8.28084028864489E-5  
23.82686913209313    8.28091303728736E-5  
23.83564112811513    8.28103948802853E-5  
23.84441312413712    8.28113881929382E-5  
23.85318512015912    8.28123933991971E-5  
23.86195711618112    8.28137861793141E-5  
23.87072911220311    8.28147433175207E-5  
23.87950110822511    8.28154951769987E-5  
23.8882731042471     8.28169143906733E-5  
23.8970451002691     8.28192085549976E-5  
23.90581709629109    8.2820642618021E-5   
23.91458909231309    8.2821313131569E-5   
23.92336108833509    8.2823287114188E-5   
23.93213308435708    8.28251463094588E-5  
23.94090508037908    8.28259730590797E-5  
23.94967707640108    8.28273192263515E-5  
23.95844907242307    8.28291241978847E-5  
23.96722106844507    8.28312319605486E-5  
23.97599306446706    8.28326157759239E-5  
23.98476506048906    8.28329762480442E-5  
23.99353705651106    8.28331977367067E-5  
24.00230905253305    8.28339045653728E-5  
24.01108104855505    8.28352015171058E-5  
24.01985304457704    8.2835623039155E-5   
24.02862504059904    8.28361161279089E-5  
24.03739703662104    8.2837274766249E-5   
24.04616903264303    8.28385918253717E-5  
24.05494102866503    8.28394614822693E-5  
24.06371302468702    8.28409431539422E-5  
24.07248502070902    8.28426716582793E-5  
24.08125701673102    8.28433012021359E-5  
24.09002901275301    8.28445187815022E-5  
24.09880100877501    8.28459676629085E-5  
24.107573004797      8.28471973324936E-5  
24.116345000819      8.28487723639342E-5  
24.125116996841      8.28499849707411E-5  
24.13388899286299    8.28500987508937E-5  
24.14266098888499    8.28509880452584E-5  
24.15143298490698    8.28533568354326E-5  
24.16020498092898    8.28544735678259E-5  
24.16897697695098    8.28545071815725E-5  
24.17774897297297    8.28555869751322E-5  
24.18652096899497    8.28570522074091E-5  
24.19529296501696    8.28585396222437E-5  
24.20406496103896    8.28598659838444E-5  
24.21283695706095    8.28610306482975E-5  
24.22160895308295    8.28623016298358E-5  
24.23038094910495    8.28636633583946E-5  
24.23915294512694    8.28644433242591E-5  
24.24792494114894    8.28651385111625E-5  
24.25669693717094    8.28667680049829E-5  
24.26546893319293    8.28680345970537E-5  
24.27424092921493    8.28684524498985E-5  
24.28301292523692    8.28689479319817E-5  
24.29178492125892    8.28695409624869E-5  
24.30055691728091    8.28705653749946E-5  
24.30932891330291    8.28712808025603E-5  
24.31810090932491    8.28710805322205E-5  
24.3268729053469     8.28717840392534E-5  
24.3356449013689     8.28730855837769E-5  
24.3444168973909     8.28738002435183E-5  
24.35318889341289    8.28742569221531E-5  
24.36196088943489    8.28752214888729E-5  
24.37073288545688    8.28763629758025E-5  
24.37950488147888    8.28774339777552E-5  
24.38827687750087    8.28786445289137E-5  
24.39704887352287    8.28796560615978E-5  
24.40582086954487    8.28808006943425E-5  
24.41459286556686    8.28815212721472E-5  
24.42336486158886    8.28819585244394E-5  
24.43213685761086    8.28826283944711E-5  
24.44090885363285    8.28838144207512E-5  
24.44968084965485    8.28845185566148E-5  
24.45845284567685    8.28842666273095E-5  
24.46722484169884    8.28845434418936E-5  
24.47599683772084    8.2885160271749E-5   
24.48476883374283    8.2885705384243E-5   
24.49354082976483    8.28859767573882E-5  
24.50231282578682    8.28860517355569E-5  
24.51108482180882    8.28868486127083E-5  
24.51985681783082    8.28885015353545E-5  
24.52862881385281    8.2889387727825E-5   
24.53740080987481    8.28896920368029E-5  
24.54617280589681    8.28911537592176E-5  
24.5549448019188     8.28922623219082E-5  
24.5637167979408     8.28921207036934E-5  
24.57248879396279    8.28918735208654E-5  
24.58126078998479    8.28923403841813E-5  
24.59003278600678    8.28933458412923E-5  
24.59880478202878    8.28936910181219E-5  
24.60757677805078    8.28938182363778E-5  
24.61634877407277    8.28951690791958E-5  
24.62512077009477    8.28961684079322E-5  
24.63389276611677    8.28962718616702E-5  
24.64266476213876    8.28962417089253E-5  
24.65143675816076    8.28958713054116E-5  
24.66020875418275    8.28960639161224E-5  
24.66898075020475    8.28965202907772E-5  
24.67775274622674    8.28963964611324E-5  
24.68652474224874    8.28967066197998E-5  
24.69529673827074    8.28972963255233E-5  
24.70406873429273    8.28971353680725E-5  
24.71284073031473    8.28965014391037E-5  
24.72161272633673    8.28963952609822E-5  
24.73038472235872    8.28973552245282E-5  
24.73915671838072    8.2897937415499E-5   
24.74792871440271    8.28977055343779E-5  
24.75670071042471    8.2897181942143E-5   
24.7654727064467     8.28968092447712E-5  
24.7742447024687     8.28967680862639E-5  
24.7830166984907     8.28967933331905E-5  
24.79178869451269    8.28962561002824E-5  
24.80056069053469    8.28960652693987E-5  
24.80933268655669    8.28969719899442E-5  
24.81810468257868    8.28980238324395E-5  
24.82687667860068    8.28976184743699E-5  
24.83564867462268    8.28975791497198E-5  
24.84442067064467    8.28983266620552E-5  
24.85319266666666    8.28988613893016E-5  
