# Supplementary material for: Tailored design of protein nanoparticle scaffolds for multivalent presentation of viral glycoprotein antigens
Source: eLife. 2020 Aug 4;9:e57659. doi: 10.7554/eLife.57659 (PMC7402677; doi:10.7554/eLife.57659)
Supplement: Figure 2—source data 13. [file elife-57659-fig2-data13.txt]

differential refractive index data:
time (min)	differential refractive index (RIU)
-0.1360024809837341	5.821146657337595e-006
-0.1202128866854885	5.841143401985766e-006
-0.1044232923872429	5.849233280066849e-006
-0.08863369808899729	5.851370600970796e-006
-0.07284410379075168	5.850347487086783e-006
-0.05705450949250607	5.847987217522021e-006
-0.04126491519426045	5.845136790824876e-006
-0.02547532089601484	5.841019075887027e-006
-0.009685726597769229	5.83620667601547e-006
0.006103867700476384	5.832281914041137e-006
0.021893461998722	5.828920234348075e-006
0.03768305629696761	5.824150518393827e-006
0.05347265059521322	5.820851874101756e-006
0.06926224489345884	5.81782560841403e-006
0.08505183919170445	5.814036050708754e-006
0.1008414334899501	5.81058650021473e-006
0.1166310277881957	5.806851196354631e-006
0.1324206220864413	5.804731698668158e-006
0.1482102163846869	5.803041503679169e-006
0.1639998106829325	5.80193982853683e-006
0.1797894049811781	5.800853362025998e-006
0.1955789992794237	5.800176396463111e-006
0.2113685935776694	5.799893079579893e-006
0.227158187875915	5.798715842165846e-006
0.2429477821741606	5.798048991372273e-006
0.2587373764724062	5.797332540023886e-006
0.2745269707706518	5.79741252418909e-006
0.2903165650688974	5.797547646646503e-006
0.306106159367143	5.797834843786298e-006
0.3218957536653886	5.797767154697342e-006
0.3376853479636343	5.797415723787009e-006
0.3534749422618799	5.797218343640797e-006
0.3692645365601255	5.796528917068218e-006
0.385054130858371	5.7967646529031e-006
0.4008437251566167	5.796421634199473e-006
0.4166333194548624	5.796254885056468e-006
0.4324229137531079	5.796591670501656e-006
0.4482125080513535	5.796868098545984e-006
0.4640021023495992	5.797238974871833e-006
0.4797916966478448	5.796522556413726e-006
0.4955812909460904	5.79609674561091e-006
0.5113708852443359	5.795655015101198e-006
0.5271604795425816	5.795545017819958e-006
0.5429500738408273	5.795154156945391e-006
0.5587396681390728	5.79443261071238e-006
0.5745292624373184	5.794114174924405e-006
0.5903188567355641	5.79410686874617e-006
0.6061084510338097	5.794560887593199e-006
0.6218980453320553	5.793811012995581e-006
0.6376876396303008	5.793558250631096e-006
0.6534772339285465	5.793499507713218e-006
0.6692668282267922	5.793350102823764e-006
0.6850564225250377	5.793487288544561e-006
0.7008460168232833	5.793031490132413e-006
0.716635611121529	5.79336848842973e-006
0.7324252054197746	5.793603184106321e-006
0.7482147997180202	5.794250584295184e-006
0.7640043940162657	5.794710662990489e-006
0.7797939883145114	5.794507039982237e-006
0.7955835826127571	5.79461353857995e-006
0.8113731769110026	5.793794370670416e-006
0.8271627712092482	5.793516162757892e-006
0.8429523655074939	5.793141902877688e-006
0.8587419598057395	5.79219630551118e-006
0.8745315541039851	5.790885590736857e-006
0.8903211484022306	5.790148908351229e-006
0.9061107427004762	5.789597954201456e-006
0.921900336998722	5.78847928534108e-006
0.9376899312969675	5.787989912107611e-006
0.9534795255952131	5.787289637478469e-006
0.9692691198934589	5.787404603616316e-006
0.9850587141917044	5.786955961504264e-006
1.00084830848995	5.78636679517943e-006
1.016637902788196	5.786042941245723e-006
1.032427497086441	5.785757086765394e-006
1.048217091384687	5.785928946028878e-006
1.064006685682932	5.785431309298068e-006
1.079796279981178	5.78554092048936e-006
1.095585874279424	5.78515003233336e-006
1.111375468577669	5.784942754443836e-006
1.127165062875915	5.785097615194694e-006
1.14295465717416	5.784314589225565e-006
1.158744251472406	5.784064582372596e-006
1.174533845770652	5.783512626488243e-006
1.190323440068897	5.78336041318282e-006
1.206113034367143	5.783325896809297e-006
1.221902628665389	5.782925895725485e-006
1.237692222963634	5.782868232437809e-006
1.25348181726188	5.782723114423148e-006
1.269271411560125	5.782815339592812e-006
1.285061005858371	5.782902081504623e-006
1.300850600156617	5.783571997698615e-006
1.316640194454862	5.784043418791512e-006
1.332429788753108	5.784631938891059e-006
1.348219383051354	5.784708987211705e-006
1.364008977349599	5.784737216719759e-006
1.379798571647845	5.785391561193935e-006
1.39558816594609	5.78511881543774e-006
1.411377760244336	5.78518477636544e-006
1.427167354542582	5.784968581164619e-006
1.442956948840827	5.785309454259573e-006
1.458746543139073	5.785774754782195e-006
1.474536137437319	5.78574318984971e-006
1.490325731735564	5.785723557198167e-006
1.50611532603381	5.785469024492282e-006
1.521904920332055	5.786477339473324e-006
1.537694514630301	5.786890663671775e-006
1.553484108928547	5.786918088173296e-006
1.569273703226792	5.786963668731132e-006
1.585063297525038	5.787260008594252e-006
1.600852891823283	5.787757541609203e-006
1.616642486121529	5.787778796057917e-006
1.632432080419775	5.788018071694425e-006
1.64822167471802	5.787604262271814e-006
1.664011269016266	5.788265461170477e-006
1.679800863314511	5.78859829630904e-006
1.695590457612757	5.788487205867368e-006
1.711380051911003	5.789002438013053e-006
1.727169646209248	5.78896061733871e-006
1.742959240507494	5.789287745186407e-006
1.758748834805739	5.788836009605469e-006
1.774538429103985	5.788741561636388e-006
1.790328023402231	5.788906307724598e-006
1.806117617700476	5.789272605370421e-006
1.821907211998722	5.789781522194884e-006
1.837696806296967	5.790404352119676e-006
1.853486400595213	5.791430233749828e-006
1.869275994893459	5.790837650740848e-006
1.885065589191704	5.790978750855078e-006
1.90085518348995	5.791008940774146e-006
1.916644777788195	5.790898559557182e-006
1.932434372086441	5.790988606408634e-006
1.948223966384687	5.791278974993292e-006
1.964013560682933	5.792026781626713e-006
1.979803154981178	5.79150868046901e-006
1.995592749279424	5.792228138320622e-006
2.011382343577669	5.79229254087931e-006
2.027171937875915	5.792416719417719e-006
2.04296153217416	5.793366956158223e-006
2.058751126472406	5.793409941668475e-006
2.074540720770652	5.793514433132913e-006
2.090330315068897	5.793640730715661e-006
2.106119909367143	5.794108831182189e-006
2.121909503665389	5.793580330861258e-006
2.137699097963634	5.793300061797421e-006
2.15348869226188	5.793156213645943e-006
2.169278286560125	5.793201091197535e-006
2.185067880858371	5.794010552062187e-006
2.200857475156616	5.794372290937108e-006
2.216647069454862	5.794770736869864e-006
2.232436663753108	5.794838671120244e-006
2.248226258051354	5.794959642576128e-006
2.264015852349599	5.794303749796568e-006
2.279805446647845	5.793973123202345e-006
2.29559504094609	5.794614149591119e-006
2.311384635244336	5.794134545981291e-006
2.327174229542582	5.794166514533382e-006
2.342963823840827	5.794231631844128e-006
2.358753418139073	5.794222738535424e-006
2.374543012437318	5.793973625853979e-006
2.390332606735564	5.793677501855473e-006
2.40612220103381	5.79377539452246e-006
2.421911795332055	5.793257180235287e-006
2.437701389630301	5.793560233660954e-006
2.453490983928546	5.793588353348337e-006
2.469280578226792	5.794114620148084e-006
2.485070172525038	5.794443775842013e-006
2.500859766823283	5.794326750089603e-006
2.516649361121529	5.794347800158527e-006
2.532438955419774	5.79383142096019e-006
2.54822854971802	5.793623252296532e-006
2.564018144016266	5.793095185275909e-006
2.579807738314512	5.793613565117957e-006
2.595597332612757	5.794036099022714e-006
2.611386926911003	5.794075208758448e-006
2.627176521209248	5.794258224907029e-006
2.642966115507494	5.793936516881887e-006
2.658755709805739	5.79376763823307e-006
2.674545304103985	5.793046133993517e-006
2.69033489840223	5.792403639503736e-006
2.706124492700476	5.791604658675917e-006
2.721914086998722	5.791371975703089e-006
2.737703681296968	5.791688954586273e-006
2.753493275595213	5.791185025089902e-006
2.769282869893459	5.790615557513823e-006
2.785072464191704	5.789660401952775e-006
2.80086205848995	5.789019422968967e-006
2.816651652788195	5.788570853470162e-006
2.832441247086441	5.788075225945884e-006
2.848230841384687	5.787674233615893e-006
2.864020435682932	5.787512440800185e-006
2.879810029981178	5.787370458686234e-006
2.895599624279424	5.786563115395082e-006
2.911389218577669	5.786025687951204e-006
2.927178812875915	5.785594150045805e-006
2.94296840717416	5.785913899076619e-006
2.958758001472406	5.78580769906561e-006
2.974547595770652	5.784921552178069e-006
2.990337190068897	5.78438898411635e-006
3.006126784367143	5.783849888263853e-006
3.021916378665388	5.784335829681221e-006
3.037705972963634	5.783627328100894e-006
3.05349556726188	5.782473377133032e-006
3.069285161560125	5.782367699716496e-006
3.085074755858371	5.781922464166044e-006
3.100864350156617	5.780692191792578e-006
3.116653944454862	5.779438313281212e-006
3.132443538753108	5.779545471389311e-006
3.148233133051353	5.77895906867795e-006
3.164022727349599	5.778874368052484e-006
3.179812321647844	5.779219582730446e-006
3.19560191594609	5.779130446220137e-006
3.211391510244336	5.779097573775056e-006
3.227181104542582	5.778081602445198e-006
3.242970698840827	5.777989826383161e-006
3.258760293139073	5.77746687009221e-006
3.274549887437318	5.776943049831331e-006
3.290339481735564	5.776386980601338e-006
3.306129076033809	5.775931404202457e-006
3.321918670332055	5.776070841559049e-006
3.337708264630301	5.775715943900272e-006
3.353497858928547	5.776040351253869e-006
3.369287453226792	5.776085278660327e-006
3.385077047525038	5.776349605444461e-006
3.400866641823283	5.776035190065506e-006
3.416656236121529	5.775623274904321e-006
3.432445830419774	5.775595093375769e-006
3.44823542471802	5.774802464164532e-006
3.464025019016265	5.774406835488622e-006
3.479814613314511	5.77349608722028e-006
3.495604207612757	5.772859366520738e-006
3.511393801911003	5.772604190357751e-006
3.527183396209248	5.772329520102553e-006
3.542972990507494	5.77168630410781e-006
3.558762584805739	5.770765808360128e-006
3.574552179103985	5.771214893687793e-006
3.590341773402231	5.771411637985612e-006
3.606131367700476	5.771753085407486e-006
3.621920961998722	5.771586968136765e-006
3.637710556296967	5.771032226406816e-006
3.653500150595213	5.770592966642652e-006
3.669289744893459	5.770032236109732e-006
3.685079339191704	5.769798807843848e-006
3.70086893348995	5.769447617540729e-006
3.716658527788195	5.769721447122824e-006
3.732448122086441	5.769736842522294e-006
3.748237716384687	5.769449131040942e-006
3.764027310682932	5.768893015126274e-006
3.779816904981178	5.768130890359721e-006
3.795606499279423	5.768617309602692e-006
3.811396093577669	5.768362742962453e-006
3.827185687875915	5.767348465653868e-006
3.842975282174161	5.766667390764605e-006
3.858764876472406	5.766511144920646e-006
3.874554470770652	5.76651531879526e-006
3.890344065068897	5.766420509089649e-006
3.906133659367143	5.766405442918357e-006
3.921923253665389	5.76583598926033e-006
3.937712847963634	5.76553969101712e-006
3.95350244226188	5.764746178021237e-006
3.969292036560125	5.764174616116884e-006
3.985081630858371	5.764494524634719e-006
4.000871225156616	5.764822000619919e-006
4.016660819454862	5.764295925188735e-006
4.032450413753107	5.763976097047229e-006
4.048240008051353	5.764511197350012e-006
4.064029602349599	5.763748084399504e-006
4.079819196647844	5.76386684772197e-006
4.09560879094609	5.764233580019712e-006
4.111398385244335	5.763250162671572e-006
4.127187979542581	5.762467453912333e-006
4.142977573840827	5.761680314791696e-006
4.158767168139073	5.760929229196817e-006
4.174556762437319	5.760038571376965e-006
4.190346356735564	5.759559375051767e-006
4.20613595103381	5.759334802254178e-006
4.221925545332055	5.758731321217159e-006
4.237715139630301	5.757490977886128e-006
4.253504733928546	5.757056876742987e-006
4.269294328226792	5.756902709262136e-006
4.285083922525038	5.755591974933762e-006
4.300873516823283	5.754774739194195e-006
4.316663111121529	5.754492195587387e-006
4.332452705419774	5.754164366043163e-006
4.34824229971802	5.753011085012125e-006
4.364031894016265	5.752619360481103e-006
4.379821488314511	5.752597319940278e-006
4.395611082612756	5.751357173791027e-006
4.411400676911002	5.751102479458812e-006
4.427190271209248	5.75086286926338e-006
4.442979865507494	5.750617810226563e-006
4.45876945980574	5.749801302935991e-006
4.474559054103985	5.748849402562854e-006
4.490348648402231	5.748946983801287e-006
4.506138242700476	5.748051442254857e-006
4.521927836998722	5.747226805706162e-006
4.537717431296967	5.745925675184363e-006
4.553507025595213	5.745110300842075e-006
4.569296619893459	5.745183239700878e-006
4.585086214191704	5.744831716684214e-006
4.60087580848995	5.744068212661426e-006
4.616665402788195	5.742874858265131e-006
4.632454997086441	5.74287879586326e-006
4.648244591384686	5.74233815337971e-006
4.664034185682932	5.741547968108088e-006
4.679823779981178	5.741525770494485e-006
4.695613374279423	5.741655478902775e-006
4.711402968577669	5.741717988131341e-006
4.727192562875914	5.740655958784868e-006
4.74298215717416	5.74048183661942e-006
4.758771751472406	5.740483781864049e-006
4.774561345770652	5.740328006552208e-006
4.790350940068898	5.7402813724615e-006
4.806140534367143	5.739732768739413e-006
4.821930128665389	5.739188148542782e-006
4.837719722963634	5.738890386273788e-006
4.85350931726188	5.739045404243895e-006
4.869298911560125	5.738169060085876e-006
4.885088505858371	5.737960229769226e-006
4.900878100156616	5.73730813459218e-006
4.916667694454862	5.737109237945824e-006
4.932457288753108	5.73779950268846e-006
4.948246883051353	5.736463232687604e-006
4.964036477349599	5.735910752685446e-006
4.979826071647844	5.736117828516491e-006
4.99561566594609	5.735705846104353e-006
5.011405260244335	5.735413354448482e-006
5.027194854542581	5.735845132978971e-006
5.042984448840826	5.735821052307776e-006
5.058774043139072	5.735168277181757e-006
5.074563637437318	5.735352726377165e-006
5.090353231735564	5.734897163013341e-006
5.10614282603381	5.734033064857718e-006
5.121932420332055	5.733028552966026e-006
5.137722014630301	5.732364817504992e-006
5.153511608928546	5.731673869802762e-006
5.169301203226792	5.731099352079009e-006
5.185090797525038	5.731296562584994e-006
5.200880391823283	5.730615177871017e-006
5.216669986121529	5.729991539870851e-006
5.232459580419774	5.729443254888788e-006
5.24824917471802	5.729328375390905e-006
5.264038769016265	5.72904171055841e-006
5.279828363314511	5.728003153085235e-006
5.295617957612757	5.727694227426868e-006
5.311407551911002	5.727123940646095e-006
5.327197146209248	5.726950972237392e-006
5.342986740507493	5.726708472744971e-006
5.358776334805739	5.72684089270953e-006
5.374565929103985	5.727007154958577e-006
5.390355523402231	5.726926805568594e-006
5.406145117700476	5.727385006443368e-006
5.421934711998722	5.726910966523801e-006
5.437724306296968	5.727209780594412e-006
5.453513900595213	5.727618461055294e-006
5.469303494893459	5.727784305612965e-006
5.485093089191704	5.727962796220688e-006
5.50088268348995	5.728317003744483e-006
5.516672277788195	5.728485134365446e-006
5.532461872086441	5.728208809345815e-006
5.548251466384686	5.728643920100924e-006
5.564041060682932	5.728779722223837e-006
5.579830654981178	5.729679664060422e-006
5.595620249279423	5.730487137955583e-006
5.611409843577669	5.730189965677042e-006
5.627199437875914	5.729869662530124e-006
5.64298903217416	5.72974323881906e-006
5.658778626472405	5.729897877735324e-006
5.674568220770651	5.729379470551768e-006
5.690357815068897	5.729704066184641e-006
5.706147409367143	5.730035513013713e-006
5.721937003665389	5.730106972044406e-006
5.737726597963634	5.729964033098813e-006
5.75351619226188	5.729240023174477e-006
5.769305786560125	5.729883657204332e-006
5.785095380858371	5.729747538774905e-006
5.800884975156617	5.728874615554675e-006
5.816674569454862	5.727968490876029e-006
5.832464163753108	5.727911724519702e-006
5.848253758051353	5.728452757743387e-006
5.864043352349599	5.728530786073001e-006
5.879832946647844	5.728917713235152e-006
5.89562254094609	5.728809440416697e-006
5.911412135244335	5.729401415477891e-006
5.927201729542581	5.729442852248069e-006
5.942991323840827	5.729142858298784e-006
5.958780918139072	5.72958867221368e-006
5.974570512437318	5.729981618107641e-006
5.990360106735563	5.73050386444863e-006
6.006149701033809	5.730953909891277e-006
6.021939295332055	5.731251296074174e-006
6.037728889630301	5.731159480290024e-006
6.053518483928546	5.731627423047159e-006
6.069308078226792	5.731483663442839e-006
6.085097672525038	5.730687012077224e-006
6.100887266823283	5.731107213595164e-006
6.116676861121529	5.731380550366188e-006
6.132466455419774	5.731735475729963e-006
6.14825604971802	5.73171184774716e-006
6.164045644016265	5.732221131470878e-006
6.179835238314511	5.732806116580002e-006
6.195624832612757	5.732365505458589e-006
6.211414426911002	5.732349023818825e-006
6.227204021209248	5.732968127996913e-006
6.242993615507493	5.73411857465944e-006
6.258783209805739	5.733627920448033e-006
6.274572804103984	5.733404192490545e-006
6.29036239840223	5.733476851496595e-006
6.306151992700476	5.733965460825621e-006
6.321941586998721	5.7347153932572e-006
6.337731181296967	5.73425591126329e-006
6.353520775595213	5.735198245195255e-006
6.369310369893459	5.735431590906182e-006
6.385099964191704	5.735161026511968e-006
6.40088955848995	5.735785640880964e-006
6.416679152788195	5.736361584738768e-006
6.432468747086441	5.736697946139812e-006
6.448258341384687	5.7364450572361e-006
6.464047935682932	5.736780865430213e-006
6.479837529981178	5.737002863960352e-006
6.495627124279423	5.737179903642155e-006
6.511416718577669	5.737622463985679e-006
6.527206312875914	5.737693874033085e-006
6.54299590717416	5.737360532634583e-006
6.558785501472405	5.737485001642895e-006
6.574575095770651	5.738657226115272e-006
6.590364690068897	5.739573527427846e-006
6.606154284367142	5.739973033730433e-006
6.621943878665388	5.73984234670035e-006
6.637733472963634	5.740446761092966e-006
6.65352306726188	5.741128763871808e-006
6.669312661560125	5.741238132227696e-006
6.685102255858371	5.742081697903741e-006
6.700891850156617	5.742144697620343e-006
6.716681444454862	5.742251944564543e-006
6.732471038753108	5.74224443969387e-006
6.748260633051353	5.742439915136724e-006
6.764050227349599	5.74352014117616e-006
6.779839821647844	5.74384437284708e-006
6.79562941594609	5.744656460166112e-006
6.811419010244336	5.744816024536393e-006
6.827208604542581	5.744492906551358e-006
6.842998198840827	5.74429976357118e-006
6.858787793139072	5.744292196996581e-006
6.874577387437318	5.744811129374421e-006
6.890366981735563	5.745255834895066e-006
6.906156576033809	5.745939952592309e-006
6.921946170332054	5.745941205278811e-006
6.9377357646303	5.74632913439395e-006
6.953525358928546	5.74565325238266e-006
6.969314953226792	5.745091102238184e-006
6.985104547525038	5.745416222562878e-006
7.000894141823283	5.745544464047569e-006
7.016683736121529	5.746604959731892e-006
7.032473330419774	5.747456997058278e-006
7.04826292471802	5.747896378532162e-006
7.064052519016265	5.747335560785625e-006
7.079842113314511	5.747617618806956e-006
7.095631707612757	5.748577993717098e-006
7.111421301911002	5.748993993213093e-006
7.127210896209248	5.749217802942263e-006
7.143000490507493	5.749544997955872e-006
7.158790084805739	5.750621073634144e-006
7.174579679103984	5.75033861219503e-006
7.19036927340223	5.749897232806121e-006
7.206158867700476	5.750502028183878e-006
7.221948461998721	5.750494145117869e-006
7.237738056296967	5.74995159595619e-006
7.253527650595212	5.749613907124653e-006
7.269317244893458	5.750081112464218e-006
7.285106839191704	5.750341709246473e-006
7.30089643348995	5.750548108069255e-006
7.316686027788196	5.750240368486821e-006
7.332475622086441	5.749768989568346e-006
7.348265216384687	5.750124135717538e-006
7.364054810682932	5.750213438748845e-006
7.379844404981178	5.750237856634988e-006
7.395633999279423	5.749629467046076e-006
7.411423593577669	5.749733896125378e-006
7.427213187875914	5.749597102265729e-006
7.44300278217416	5.749750248918241e-006
7.458792376472406	5.750362233291838e-006
7.474581970770651	5.749895551034872e-006
7.490371565068897	5.75031824236488e-006
7.506161159367142	5.749924476132444e-006
7.521950753665388	5.750098465400383e-006
7.537740347963633	5.749715654851087e-006
7.553529942261879	5.748915212575366e-006
7.569319536560125	5.749248072330305e-006
7.585109130858371	5.749906494952148e-006
7.600898725156617	5.750792176609219e-006
7.616688319454862	5.750118483724757e-006
7.632477913753108	5.750850600958597e-006
7.648267508051353	5.751240547018848e-006
7.664057102349599	5.750610362567171e-006
7.679846696647844	5.750767127987415e-006
7.69563629094609	5.750609524307858e-006
7.711425885244336	5.750970938602946e-006
7.727215479542581	5.750987311460226e-006
7.743005073840827	5.751679066919661e-006
7.758794668139072	5.752546795915081e-006
7.774584262437318	5.752894966178379e-006
7.790373856735563	5.752951188754733e-006
7.806163451033809	5.752865824555961e-006
7.821953045332055	5.753237926428857e-006
7.8377426396303	5.752830591474449e-006
7.853532233928546	5.753161746979318e-006
7.869321828226791	5.753288639004574e-006
7.885111422525037	5.753479443653477e-006
7.900901016823283	5.753966750735942e-006
7.916690611121528	5.754041263059775e-006
7.932480205419774	5.754756076691075e-006
7.94826979971802	5.755700343128602e-006
7.964059394016266	5.756875184546774e-006
7.979848988314512	5.757201304013584e-006
7.995638582612756	5.75768155533766e-006
8.011428176911002	5.758510713986633e-006
8.027217771209248	5.759622615668981e-006
8.043007365507494	5.761362838602956e-006
8.058796959805738	5.761935076063219e-006
8.074586554103984	5.762721864798898e-006
8.09037614840223	5.763898144514624e-006
8.106165742700476	5.765326261998277e-006
8.121955336998722	5.766416425122573e-006
8.137744931296966	5.767710000245672e-006
8.153534525595212	5.769286430197041e-006
8.169324119893458	5.769785767498889e-006
8.185113714191704	5.771691359296727e-006
8.200903308489949	5.77331332091852e-006
8.216692902788195	5.774770766841506e-006
8.232482497086441	5.777015274235729e-006
8.248272091384687	5.779302929948036e-006
8.264061685682933	5.781567331775154e-006
8.279851279981177	5.783937463255803e-006
8.295640874279423	5.787008125157796e-006
8.311430468577669	5.789398258725377e-006
8.327220062875915	5.791636046104669e-006
8.343009657174161	5.793783766444486e-006
8.358799251472405	5.795977293318287e-006
8.374588845770651	5.79807983027429e-006
8.390378440068897	5.799853588995045e-006
8.406168034367143	5.80194582229453e-006
8.421957628665387	5.803679787712741e-006
8.437747222963633	5.805750909526818e-006
8.453536817261879	5.806950137322102e-006
8.469326411560125	5.808334765380607e-006
8.485116005858371	5.810297365075195e-006
8.500905600156615	5.811688948135857e-006
8.516695194454862	5.813249769601246e-006
8.532484788753108	5.813882086392269e-006
8.548274383051354	5.814921556283221e-006
8.564063977349598	5.815361271803908e-006
8.579853571647844	5.815840549957001e-006
8.59564316594609	5.816465139753999e-006
8.611432760244336	5.816531421950036e-006
8.627222354542582	5.817732501721196e-006
8.643011948840826	5.819095694430305e-006
8.658801543139072	5.820104718861497e-006
8.674591137437318	5.820029006770332e-006
8.690380731735564	5.820653506638309e-006
8.70617032603381	5.821595322015897e-006
8.721959920332054	5.82183579214764e-006
8.7377495146303	5.822394454463019e-006
8.753539108928546	5.823167492195485e-006
8.769328703226792	5.824756225771481e-006
8.785118297525036	5.826559486065289e-006
8.800907891823282	5.828293372389182e-006
8.816697486121528	5.829143630468221e-006
8.832487080419774	5.830173586602218e-006
8.84827667471802	5.831329138631241e-006
8.864066269016265	5.832711623844017e-006
8.879855863314511	5.834935249504852e-006
8.895645457612757	5.836685441908934e-006
8.911435051911003	5.839176873959092e-006
8.927224646209247	5.84106035621913e-006
8.943014240507493	5.842816459705368e-006
8.958803834805739	5.845391783205641e-006
8.974593429103985	5.8478845756333e-006
8.990383023402231	5.851201087328728e-006
9.006172617700475	5.853869044510755e-006
9.021962211998721	5.856872832668339e-006
9.037751806296967	5.86013666688141e-006
9.053541400595213	5.863525786536507e-006
9.069330994893457	5.867380072253328e-006
9.085120589191703	5.871063189641289e-006
9.100910183489949	5.874966182523555e-006
9.116699777788195	5.878544050562279e-006
9.132489372086441	5.88296774407194e-006
9.148278966384686	5.886993113696117e-006
9.164068560682932	5.89122077036955e-006
9.179858154981178	5.895877172702805e-006
9.195647749279424	5.900350510143677e-006
9.211437343577668	5.905210704029947e-006
9.227226937875914	5.909609229017886e-006
9.24301653217416	5.914422877304745e-006
9.258806126472406	5.918317521010178e-006
9.274595720770652	5.922657488049192e-006
9.290385315068896	5.926956193053947e-006
9.306174909367142	5.93040225015826e-006
9.321964503665388	5.934914650462499e-006
9.337754097963634	5.938981732930662e-006
9.35354369226188	5.944047086594809e-006
9.369333286560124	5.949105339678402e-006
9.38512288085837	5.953521569607614e-006
9.400912475156616	5.95814426481519e-006
9.416702069454862	5.962909882501888e-006
9.432491663753106	5.967362252828904e-006
9.448281258051352	5.971643376686573e-006
9.464070852349598	5.976414752936489e-006
9.479860446647844	5.980219205092494e-006
9.49565004094609	5.983886016087502e-006
9.511439635244335	5.987317911544418e-006
9.527229229542581	5.991094066273891e-006
9.543018823840827	5.994583508350961e-006
9.558808418139073	5.997324356359133e-006
9.574598012437317	6.001357959304455e-006
9.590387606735563	6.004616598167776e-006
9.606177201033809	6.008052623480193e-006
9.621966795332055	6.011558149983905e-006
9.637756389630301	6.014190365588033e-006
9.653545983928545	6.017491145018462e-006
9.669335578226791	6.02098791980323e-006
9.685125172525037	6.024995808645087e-006
9.700914766823283	6.027917571886767e-006
9.716704361121529	6.030462025914283e-006
9.732493955419773	6.033329310357047e-006
9.748283549718019	6.036282695058839e-006
9.764073144016265	6.039194317159205e-006
9.779862738314511	6.040900023549538e-006
9.795652332612756	6.043617754372189e-006
9.811441926911002	6.045836499480102e-006
9.827231521209248	6.047723400624178e-006
9.843021115507494	6.049729780932163e-006
9.85881070980574	6.051469749161543e-006
9.874600304103984	6.0531543792795e-006
9.89038989840223	6.053820698692521e-006
9.906179492700476	6.055740784823336e-006
9.921969086998722	6.057713910842204e-006
9.937758681296966	6.058758888958068e-006
9.953548275595212	6.058772171535421e-006
9.969337869893458	6.059334114684801e-006
9.985127464191704	6.060946338631791e-006
10.00091705848995	6.061981262162866e-006
10.01670665278819	6.063713359974719e-006
10.03249624708644	6.06442436232211e-006
10.04828584138469	6.065187537419597e-006
10.06407543568293	6.065884286513105e-006
10.07986502998118	6.067061420548783e-006
10.09565462427942	6.068821728709664e-006
10.11144421857767	6.069540685416582e-006
10.12723381287592	6.070575783634622e-006
10.14302340717416	6.072143729826439e-006
10.15881300147241	6.07472952526107e-006
10.17460259577065	6.076535012244846e-006
10.1903921900689	6.078883131015802e-006
10.20618178436714	6.081460222115679e-006
10.22197137866539	6.083758300620747e-006
10.23776097296363	6.087023055317903e-006
10.25355056726188	6.090878860492381e-006
10.26934016156013	6.09587055044422e-006
10.28512975585837	6.100553986700344e-006
10.30091935015662	6.105551627976294e-006
10.31670894445486	6.112102541107575e-006
10.33249853875311	6.119592697848613e-006
10.34828813305135	6.127241348412232e-006
10.3640777273496	6.135050195714082e-006
10.37986732164784	6.145399542039463e-006
10.39565691594609	6.156382645747189e-006
10.41144651024434	6.168005623894998e-006
10.42723610454258	6.181614236728887e-006
10.44302569884083	6.196430398650304e-006
10.45881529313907	6.212866815200818e-006
10.47460488743732	6.230671195597143e-006
10.49039448173556	6.250601854676026e-006
10.50618407603381	6.271559775858386e-006
10.52197367033205	6.294771980993628e-006
10.5377632646303	6.320754011621687e-006
10.55355285892855	6.348331228425352e-006
10.56934245322679	6.378377518322212e-006
10.58513204752504	6.410637398518985e-006
10.60092164182328	6.445905445406921e-006
10.61671123612153	6.483511508490035e-006
10.63250083041977	6.523910328780698e-006
10.64829042471802	6.567719694790077e-006
10.66408001901626	6.614705961135084e-006
10.67986961331451	6.6638700884567e-006
10.69565920761276	6.715890238634523e-006
10.711448801911	6.772217410591023e-006
10.72723839620925	6.831679746176466e-006
10.74302799050749	6.89512886223109e-006
10.75881758480574	6.961558335224605e-006
10.77460717910399	7.032003263458694e-006
10.79039677340223	7.107178539353115e-006
10.80618636770048	7.186058674422749e-006
10.82197596199872	7.268435826348736e-006
10.83776555629697	7.353610485549803e-006
10.85355515059521	7.443621004518591e-006
10.86934474489346	7.537557244913004e-006
10.8851343391917	7.636076107641026e-006
10.90092393348995	7.73873350424808e-006
10.9167135277882	7.844851772379386e-006
10.93250312208644	7.955560433240355e-006
10.94829271638469	8.069646972068299e-006
10.96408231068293	8.188657329797473e-006
10.97987190498118	8.311638093041388e-006
10.99566149927942	8.438407126665373e-006
11.01145109357767	8.568549737946097e-006
11.02724068787591	8.702802477517587e-006
11.04303028217416	8.843233535210569e-006
11.05881987647241	8.986351436158713e-006
11.07460947077065	9.132081723005855e-006
11.0903990650689	9.280171033892298e-006
11.10618865936714	9.431671160838149e-006
11.12197825366539	9.585867039042766e-006
11.13776784796363	9.742982668204011e-006
11.15355744226188	9.903859373650592e-006
11.16934703656012	1.00668173712465e-005
11.18513663085837	1.02314087128058e-005
11.20092622515662	1.039693490685454e-005
11.21671581945486	1.056552586719659e-005
11.23250541375311	1.073475361559756e-005
11.24829500805135	1.090436125568536e-005
11.2640846023496	1.107631481062902e-005
11.27987419664784	1.124849967248174e-005
11.29566379094609	1.142150555178283e-005
11.31145338524433	1.159390045997343e-005
11.32724297954258	1.176648805726098e-005
11.34303257384083	1.193842735919363e-005
11.35882216813907	1.210996145213778e-005
11.37461176243732	1.228068362703551e-005
11.39040135673556	1.244967200343779e-005
11.40619095103381	1.261766389240672e-005
11.42198054533206	1.27832669117185e-005
11.4377701396303	1.29473954903852e-005
11.45355973392855	1.310856054712163e-005
11.46934932822679	1.326734073642147e-005
11.48513892252504	1.342349141356294e-005
11.50092851682328	1.357573627890111e-005
11.51671811112153	1.372506941671425e-005
11.53250770541977	1.387066662463321e-005
11.54829729971802	1.40131634940991e-005
11.56408689401627	1.415078063336819e-005
11.57987648831451	1.428434474627322e-005
11.59566608261276	1.441347829416011e-005
11.611455676911	1.453750342560807e-005
11.62724527120925	1.465738812308989e-005
11.64303486550749	1.477216498968357e-005
11.65882445980574	1.488138191017615e-005
11.67461405410398	1.498434472755635e-005
11.69040364840223	1.508282189340803e-005
11.70619324270048	1.517571745898157e-005
11.72198283699872	1.526283652578713e-005
11.73777243129697	1.534474197137105e-005
11.75356202559521	1.541939551103034e-005
11.76935161989346	1.548822355938569e-005
11.7851412141917	1.555055664571763e-005
11.80093080848995	1.560748424937155e-005
11.81672040278819	1.565791951082999e-005
11.83250999708644	1.570182849353465e-005
11.84829959138469	1.574041050062775e-005
11.86408918568293	1.577118455345063e-005
11.87987877998118	1.579655566206231e-005
11.89566837427942	1.581619677632255e-005
11.91145796857767	1.582895004715739e-005
11.92724756287591	1.583552203508637e-005
11.94303715717416	1.58362363127815e-005
11.9588267514724	1.583162569108258e-005
11.97461634577065	1.582020325922431e-005
11.9904059400689	1.580366734559488e-005
12.00619553436714	1.578052576627527e-005
12.02198512866539	1.575163955788324e-005
12.03777472296363	1.571747838898344e-005
12.05356431726188	1.567715162127947e-005
12.06935391156013	1.563267946296925e-005
12.08514350585837	1.55827580360711e-005
12.10093310015662	1.55277695466935e-005
12.11672269445486	1.546770834474989e-005
12.13251228875311	1.540258984707514e-005
12.14830188305135	1.533278823937098e-005
12.1640914773496	1.525910323503131e-005
12.17988107164784	1.518174592321048e-005
12.19567066594609	1.509939188677799e-005
12.21146026024434	1.501299500459927e-005
12.22724985454258	1.492293075684329e-005
12.24303944884083	1.482937045315124e-005
12.25882904313907	1.47329025964523e-005
12.27461863743732	1.463311414335634e-005
12.29040823173556	1.453048885810624e-005
12.30619782603381	1.442382268146391e-005
12.32198742033205	1.431532101205907e-005
12.3377770146303	1.420456969729071e-005
12.35356660892855	1.409077586130934e-005
12.36935620322679	1.397553150850479e-005
12.38514579752504	1.385800196231588e-005
12.40093539182328	1.373826802653992e-005
12.41672498612153	1.361726363137781e-005
12.43251458041977	1.349574981949473e-005
12.44830417471802	1.337266727820234e-005
12.46409376901626	1.324866700356183e-005
12.47988336331451	1.312335476491738e-005
12.49567295761276	1.299742825875174e-005
12.511462551911	1.287058285731324e-005
12.52725214620925	1.27423590414014e-005
12.54304174050749	1.261520054349647e-005
12.55883133480574	1.248695546765147e-005
12.57462092910398	1.235844242449181e-005
12.59041052340223	1.223051779402277e-005
12.60620011770048	1.210213240500805e-005
12.62198971199872	1.197515969206449e-005
12.63777930629697	1.184820113890278e-005
12.65356890059521	1.172138929849233e-005
12.66935849489346	1.159549574422261e-005
12.6851480891917	1.147002273385644e-005
12.70093768348995	1.134513485861912e-005
12.7167272777882	1.122171677279715e-005
12.73251687208644	1.10993381479689e-005
12.74830646638469	1.09778159603491e-005
12.76409606068293	1.085801681141976e-005
12.77988565498118	1.073893599921008e-005
12.79567524927942	1.062116345666654e-005
12.81146484357767	1.050448535997433e-005
12.82725443787591	1.038898175664586e-005
12.84304403217416	1.027573939196547e-005
12.85883362647241	1.016406316721373e-005
12.87462322077065	1.005439248627176e-005
12.8904128150689	9.945813179846851e-006
12.90620240936714	9.838715632639088e-006
12.92199200366539	9.733406654981923e-006
12.93778159796363	9.629578739258449e-006
12.95357119226188	9.527687277007295e-006
12.96936078656012	9.427185415928089e-006
12.98515038085837	9.328763157263866e-006
13.00093997515662	9.232332628753377e-006
13.01672956945486	9.137707339779921e-006
13.03251916375311	9.045170267801083e-006
13.04830875805135	8.954886019993887e-006
13.0640983523496	8.866012204816177e-006
13.07988794664784	8.775866424421981e-006
13.09567754094609	8.688305995304919e-006
13.11146713524433	8.604970597083195e-006
13.12725672954258	8.523765292031853e-006
13.14304632384083	8.443330694740939e-006
13.15883591813907	8.365693217850731e-006
13.17462551243732	8.290929482165416e-006
13.19041510673556	8.217266087889449e-006
13.20620470103381	8.14579610692909e-006
13.22199429533205	8.07592941443001e-006
13.2377838896303	8.007938149435447e-006
13.25357348392855	7.941450014123448e-006
13.26936307822679	7.876647162067093e-006
13.28515267252504	7.813181392248665e-006
13.30094226682328	7.751464204152628e-006
13.31673186112153	7.691663187044833e-006
13.33252145541977	7.632925354679656e-006
13.34831104971802	7.57608481581656e-006
13.36410064401627	7.520764402557257e-006
13.37989023831451	7.467539190787572e-006
13.39567983261276	7.415537170509419e-006
13.411469426911	7.365067505273026e-006
13.42725902120925	7.316274167404619e-006
13.44304861550749	7.267963099160502e-006
13.45883820980574	7.221686861642117e-006
13.47462780410398	7.176482863432855e-006
13.49041739840223	7.133636343363685e-006
13.50620699270048	7.09148322067712e-006
13.52199658699872	7.049560365644711e-006
13.53778618129697	7.010283462349923e-006
13.55357577559521	6.971949143718338e-006
13.56936536989346	6.934681068126735e-006
13.5851549641917	6.897958633464357e-006
13.60094455848995	6.862925495322836e-006
13.61673415278819	6.828787191007099e-006
13.63252374708644	6.795711212573811e-006
13.64831334138469	6.764448884535359e-006
13.66410293568293	6.733971673870449e-006
13.67989252998118	6.704608094819444e-006
13.69568212427942	6.676211809311128e-006
13.71147171857767	6.648991196595616e-006
13.72726131287591	6.622636058159677e-006
13.74305090717416	6.597213633781636e-006
13.75884050147241	6.572029566592791e-006
13.77463009577065	6.547484197120815e-006
13.7904196900689	6.524455132763362e-006
13.80620928436714	6.501603259258046e-006
13.82199887866539	6.479683628635153e-006
13.83778847296363	6.458075646148859e-006
13.85357806726188	6.437627109962192e-006
13.86936766156012	6.41861687209524e-006
13.88515725585837	6.399505232402777e-006
13.90094685015662	6.381068522680255e-006
13.91673644445486	6.36372619328071e-006
13.93252603875311	6.346990422432574e-006
13.94831563305135	6.329958485721418e-006
13.9641052273496	6.314430980134222e-006
13.97989482164784	6.299274016163816e-006
13.99568441594609	6.284297231831182e-006
14.01147401024434	6.270085643940047e-006
14.02726360454258	6.256006230354572e-006
14.04305319884083	6.242956491843006e-006
14.05884279313907	6.229831696001165e-006
14.07463238743732	6.217348446746297e-006
14.09042198173556	6.205128005325663e-006
14.10621157603381	6.193968594554021e-006
14.12200117033205	6.183108521929456e-006
14.1377907646303	6.172235325324421e-006
14.15358035892855	6.162866007053734e-006
14.16936995322679	6.152671313683053e-006
14.18515954752504	6.143208239917315e-006
14.20094914182328	6.133789282927017e-006
14.21673873612153	6.124546851423383e-006
14.23252833041977	6.116024357672762e-006
14.24831792471802	6.107127174389497e-006
14.26410751901626	6.099194525009974e-006
14.27989711331451	6.091336874130752e-006
14.29568670761276	6.084297258856539e-006
14.311476301911	6.077277805576019e-006
14.32726589620925	6.070381660002271e-006
14.34305549050749	6.064033159094271e-006
14.35884508480574	6.057515101796379e-006
14.37463467910398	6.051225081147776e-006
14.39042427340223	6.044465985906507e-006
14.40621386770048	6.038744922531823e-006
14.42200346199872	6.033237415020814e-006
14.43779305629697	6.027711160112711e-006
14.45358265059521	6.022835240994801e-006
14.46937224489346	6.017755615910576e-006
14.4851618391917	6.013406061965484e-006
14.50095143348995	6.00906189378567e-006
14.5167410277882	6.005316803415738e-006
14.53253062208644	6.001536971228937e-006
14.54832021638469	5.997319430004753e-006
14.56410981068293	5.992822180010313e-006
14.57989940498118	5.988969666595179e-006
14.59568899927942	5.986031161040861e-006
14.61147859357767	5.98269572222823e-006
14.62726818787591	5.979620064780122e-006
14.64305778217416	5.975768265969793e-006
14.65884737647241	5.97259451653922e-006
14.67463697077065	5.969693449326774e-006
14.6904265650689	5.966222885966446e-006
14.70621615936714	5.963071435513069e-006
14.72200575366539	5.96007155454283e-006
14.73779534796363	5.957245285727424e-006
14.75358494226188	5.953919614681648e-006
14.76937453656013	5.95141696842757e-006
14.78516413085837	5.949322472965204e-006
14.80095372515662	5.946192689537563e-006
14.81674331945486	5.942869977625647e-006
14.83253291375311	5.939983935176768e-006
14.84832250805135	5.937442759879675e-006
14.8641121023496	5.934825770673173e-006
14.87990169664784	5.932488566349767e-006
14.89569129094609	5.929951907524016e-006
14.91148088524434	5.927622975128878e-006
14.92727047954258	5.925700296566147e-006
14.94306007384083	5.923848587290289e-006
14.95884966813907	5.9221529144166e-006
14.97463926243732	5.919701588755728e-006
14.99042885673556	5.917871468941769e-006
15.00621845103381	5.916229214202297e-006
15.02200804533205	5.914744517208086e-006
15.0377976396303	5.913048615167353e-006
15.05358723392855	5.911511483608402e-006
15.06937682822679	5.910750353433562e-006
15.08516642252504	5.90891295892805e-006
15.10095601682328	5.907325472966772e-006
15.11674561112153	5.90520703275455e-006
15.13253520541977	5.90252611872578e-006
15.14832479971802	5.900186254879447e-006
15.16411439401627	5.898425876374107e-006
15.17990398831451	5.897743631517185e-006
15.19569358261276	5.896350065738424e-006
15.211483176911	5.89524161615799e-006
15.22727277120925	5.894449644081635e-006
15.24306236550749	5.893578874130879e-006
15.25885195980574	5.892607284345993e-006
15.27464155410398	5.891427528784553e-006
15.29043114840223	5.89064732302891e-006
15.30622074270048	5.889372528420775e-006
15.32201033699872	5.889202429542355e-006
15.33779993129697	5.888151688816727e-006
15.35358952559521	5.886443203161844e-006
15.36937911989346	5.884996216568042e-006
15.3851687141917	5.883536239314349e-006
15.40095830848995	5.882721580073508e-006
15.4167479027882	5.881096781636992e-006
15.43253749708644	5.880038754239122e-006
15.44832709138469	5.87880191939515e-006
15.46411668568293	5.87778531722303e-006
15.47990627998118	5.87666989458491e-006
15.49569587427942	5.875223145128189e-006
15.51148546857767	5.874458217973378e-006
15.52727506287591	5.873232534431898e-006
15.54306465717416	5.872491423209831e-006
15.55885425147241	5.872018380729135e-006
15.57464384577065	5.871250149528444e-006
15.5904334400689	5.869952595128626e-006
15.60622303436714	5.869008061690015e-006
15.62201262866539	5.86855613557102e-006
15.63780222296363	5.867269046423524e-006
15.65359181726188	5.86607150624629e-006
15.66938141156012	5.864500827078073e-006
15.68517100585837	5.863467056433032e-006
15.70096060015662	5.862665836137327e-006
15.71675019445486	5.861640199521421e-006
15.73253978875311	5.860262529731451e-006
15.74832938305135	5.859171056163813e-006
15.7641189773496	5.859062571737539e-006
15.77990857164784	5.858029838883221e-006
15.79569816594609	5.857139726181366e-006
15.81148776024434	5.856069413786438e-006
15.82727735454258	5.855175735871716e-006
15.84306694884083	5.854264321863178e-006
15.85885654313907	5.853325169141514e-006
15.87464613743732	5.852592281241454e-006
15.89043573173556	5.851122029433573e-006
15.90622532603381	5.850857681582289e-006
15.92201492033205	5.850601104937452e-006
15.9378045146303	5.849453400832921e-006
15.95359410892855	5.848333547153176e-006
15.96938370322679	5.847637051765998e-006
15.98517329752504	5.847562719215162e-006
16.00096289182328	5.847159774139129e-006
16.01675248612153	5.846281620898597e-006
16.03254208041977	5.844680820305255e-006
16.04833167471802	5.843701569384554e-006
16.06412126901627	5.843430651759963e-006
16.07991086331451	5.843095568261542e-006
16.09570045761276	5.842484948904071e-006
16.111490051911	5.841108448929364e-006
16.12727964620925	5.840384135331498e-006
16.14306924050749	5.839706901535462e-006
16.15885883480574	5.839554169234608e-006
16.17464842910399	5.839328488323524e-006
16.19043802340223	5.838987258357277e-006
16.20622761770047	5.838664843346948e-006
16.22201721199872	5.837951865326729e-006
16.23780680629697	5.837700035662739e-006
16.25359640059521	5.83667003298969e-006
16.26938599489346	5.836823732761209e-006
16.2851755891917	5.836569401004246e-006
16.30096518348995	5.836203439635089e-006
16.31675477778819	5.836590247330437e-006
16.33254437208644	5.836866250685556e-006
16.34833396638469	5.837469166928311e-006
16.36412356068293	5.837428145337133e-006
16.37991315498118	5.838304331293835e-006
16.39570274927942	5.838922652112533e-006
16.41149234357767	5.83949593747619e-006
16.42728193787592	5.84051069037924e-006
16.44307153217416	5.841187195044193e-006
16.45886112647241	5.842559156107388e-006
16.47465072077065	5.843726132155614e-006
16.4904403150689	5.84542229952108e-006
16.50622990936714	5.847042894413536e-006
16.52201950366539	5.848812036470138e-006
16.53780909796363	5.850979354229192e-006
16.55359869226188	5.853151199547964e-006
16.56938828656012	5.855768747347468e-006
16.58517788085837	5.857526220724234e-006
16.60096747515662	5.859809683743545e-006
16.61675706945486	5.861775921840289e-006
16.63254666375311	5.863926484471151e-006
16.64833625805135	5.865914639983211e-006
16.6641258523496	5.867459275109548e-006
16.67991544664784	5.870168196824593e-006
16.69570504094609	5.872069077479957e-006
16.71149463524434	5.874282556724583e-006
16.72728422954258	5.876148593240642e-006
16.74307382384083	5.877737361312396e-006
16.75886341813907	5.878986628234807e-006
16.77465301243732	5.879739689148781e-006
16.79044260673556	5.880844851457116e-006
16.80623220103381	5.881491923721407e-006
16.82202179533206	5.882425836020789e-006
16.8378113896303	5.882839967667069e-006
16.85360098392854	5.883446471597771e-006
16.86939057822679	5.883944060428189e-006
16.88518017252504	5.884113834101792e-006
16.90096976682328	5.884889300709091e-006
16.91675936112153	5.884840437804625e-006
16.93254895541977	5.885125894107432e-006
16.94833854971802	5.885259748494701e-006
16.96412814401626	5.885465223304134e-006
16.97991773831451	5.886362958388414e-006
16.99570733261276	5.886550491828514e-006
17.011496926911	5.886425593891673e-006
17.02728652120925	5.886132859992606e-006
17.04307611550749	5.886507444548576e-006
17.05886570980574	5.886901967156525e-006
17.07465530410399	5.886987984104984e-006
17.09044489840223	5.886615481083568e-006
17.10623449270048	5.887007429969117e-006
17.12202408699872	5.88763318422336e-006
17.13781368129697	5.887072878026368e-006
17.15360327559521	5.887117093195526e-006
17.16939286989346	5.88740966087941e-006
17.18518246419171	5.887799118865162e-006
17.20097205848995	5.887084184630268e-006
17.21676165278819	5.886732323877709e-006
17.23255124708644	5.887610329385495e-006
17.24834084138469	5.887359553180159e-006
17.26413043568293	5.886866157246237e-006
17.27992002998118	5.885956924604521e-006
17.29570962427942	5.886224525334493e-006
17.31149921857767	5.886079026514265e-006
17.32728881287591	5.884548746846236e-006
17.34307840717416	5.883599922508955e-006
17.35886800147241	5.882497254008159e-006
17.37465759577065	5.881585794492437e-006
17.3904471900689	5.879975803715177e-006
17.40623678436714	5.878740043180944e-006
17.42202637866539	5.877822898414818e-006
17.43781597296363	5.876661906227895e-006
17.45360556726188	5.875658539742818e-006
17.46939516156013	5.874455012309001e-006
17.48518475585837	5.873590649048296e-006
17.50097435015661	5.872407486611954e-006
17.51676394445486	5.871644761232223e-006
17.53255353875311	5.870416539525923e-006
17.54834313305135	5.869168724612192e-006
17.5641327273496	5.867999234432552e-006
17.57992232164784	5.867106013674506e-006
17.59571191594609	5.8667729851335e-006
17.61150151024433	5.865649795647486e-006
17.62729110454258	5.865054016426531e-006
17.64308069884083	5.864542772591797e-006
17.65887029313907	5.863928208959208e-006
17.67465988743732	5.862920412040801e-006
17.69044948173556	5.862812085135084e-006
17.70623907603381	5.862679065388961e-006
17.72202867033206	5.861148349426397e-006
17.7378182646303	5.860003165303663e-006
17.75360785892855	5.858373301507895e-006
17.76939745322679	5.85728199455364e-006
17.78518704752504	5.856565099392267e-006
17.80097664182328	5.855909267119044e-006
17.81676623612153	5.856166862853095e-006
17.83255583041978	5.855482451296087e-006
17.84834542471802	5.854639151973766e-006
17.86413501901626	5.85351376306819e-006
17.87992461331451	5.85241200995689e-006
17.89571420761276	5.8522202970178e-006
17.911503801911	5.851816128302405e-006
17.92729339620925	5.851221382140575e-006
17.94308299050749	5.850295654678852e-006
17.95887258480574	5.849424225596704e-006
17.97466217910398	5.847680409019879e-006
17.99045177340223	5.846455267439361e-006
18.00624136770048	5.845998267091777e-006
18.02203096199872	5.845478418694968e-006
18.03782055629697	5.844831002299907e-006
18.05361015059521	5.844085256415257e-006
18.06939974489346	5.843626001001947e-006
18.0851893391917	5.843211310902791e-006
18.10097893348995	5.843261014512863e-006
18.1167685277882	5.84243019016751e-006
18.13255812208644	5.842928891756128e-006
18.14834771638468	5.843621537019632e-006
18.16413731068293	5.843131482453567e-006
18.17992690498118	5.843258344785192e-006
18.19571649927942	5.842481996711804e-006
18.21150609357767	5.842360835792758e-006
18.22729568787591	5.842542515747921e-006
18.24308528217416	5.84213773070333e-006
18.2588748764724	5.842091839267658e-006
18.27466447077065	5.84154594511324e-006
18.2904540650689	5.8414504727866e-006
18.30624365936714	5.841465338063246e-006
18.32203325366539	5.841450361348423e-006
18.33782284796363	5.841166897649466e-006
18.35361244226188	5.841080625186314e-006
18.36940203656013	5.840891090341738e-006
18.38519163085837	5.840218063266867e-006
18.40098122515662	5.840547497265096e-006
18.41677081945486	5.840516580830096e-006
18.43256041375311	5.839949525798571e-006
18.44835000805135	5.839122581786708e-006
18.4641396023496	5.838657259773269e-006
18.47992919664785	5.837916955244982e-006
18.49571879094609	5.83697990252832e-006
18.51150838524433	5.836563334387888e-006
18.52729797954258	5.836381827980898e-006
18.54308757384083	5.837018192692045e-006
18.55887716813907	5.836361140659836e-006
18.57466676243732	5.835523885369342e-006
18.59045635673556	5.834689210943208e-006
18.60624595103381	5.834080698710527e-006
18.62203554533205	5.834271471319971e-006
18.6378251396303	5.833508634053338e-006
18.65361473392855	5.833512921849299e-006
18.66940432822679	5.832930979613312e-006
18.68519392252504	5.831914421925292e-006
18.70098351682328	5.831042428906711e-006
18.71677311112153	5.830651007425125e-006
18.73256270541977	5.830731402367569e-006
18.74835229971802	5.830235918241744e-006
18.76414189401627	5.829656792267044e-006
18.77993148831451	5.828920726412829e-006
18.79572108261275	5.829114660929555e-006
18.811510676911	5.829072860833441e-006
18.82730027120925	5.828665157840479e-006
18.84308986550749	5.828510589372325e-006
18.85887945980574	5.828183236683811e-006
18.87466905410398	5.827791243415514e-006
18.89045864840223	5.827069593876831e-006
18.90624824270048	5.827124461207792e-006
18.92203783699872	5.827096830423576e-006
18.93782743129697	5.827163663594621e-006
18.95361702559521	5.827272846663991e-006
18.96940661989346	5.826989275351933e-006
18.9851962141917	5.827263220637192e-006
19.00098580848995	5.826995647547814e-006
19.0167754027882	5.827217619657713e-006
19.03256499708644	5.827866176196611e-006
19.04835459138469	5.829137450406898e-006
19.06414418568293	5.830307754984027e-006
19.07993377998118	5.831041341448337e-006
19.09572337427942	5.833119620538921e-006
19.11151296857767	5.834638540347952e-006
19.12730256287592	5.836719764147184e-006
19.14309215717416	5.839046132627732e-006
19.1588817514724	5.841341189873723e-006
19.17467134577065	5.844451994995766e-006
19.1904609400689	5.848069331610085e-006
19.20625053436714	5.85210219215013e-006
19.22204012866539	5.856677812868762e-006
19.23782972296363	5.862484856111837e-006
19.25361931726188	5.868374359393131e-006
19.26940891156012	5.876150145063565e-006
19.28519850585837	5.884985767479587e-006
19.30098810015662	5.894811754298818e-006
19.31677769445486	5.906587644502917e-006
19.33256728875311	5.918557267102701e-006
19.34835688305135	5.93223789358218e-006
19.3641464773496	5.947557937501862e-006
19.37993607164784	5.964879014355899e-006
19.39572566594609	5.984152119947531e-006
19.41151526024434	6.005011796952644e-006
19.42730485454258	6.027412395505513e-006
19.44309444884082	6.051901767552066e-006
19.45888404313907	6.080081587760565e-006
19.47467363743732	6.109836014385187e-006
19.49046323173556	6.142206076384948e-006
19.50625282603381	6.17723658735616e-006
19.52204242033205	6.216113786445685e-006
19.5378320146303	6.259102295744206e-006
19.55362160892855	6.30454491194922e-006
19.56941120322679	6.354196194410562e-006
19.58520079752504	6.406756921860058e-006
19.60099039182328	6.462324602008354e-006
19.61677998612153	6.518699418591297e-006
19.63256958041977	6.574037320915737e-006
19.64835917471802	6.625668499416593e-006
19.66414876901627	6.667920173096704e-006
19.67993836331451	6.696302113921724e-006
19.69572795761276	6.701500668469635e-006
19.711517551911	6.674300745010484e-006
19.72730714620925	6.605636290880873e-006
19.74309674050749	6.484050811942509e-006
19.75888633480574	6.2967006510681e-006
19.77467592910399	6.029942596005918e-006
19.79046552340223	5.671152256377327e-006
19.80625511770047	5.20768235381704e-006
19.82204471199872	4.628886457420289e-006
19.83783430629697	3.924177760507933e-006
19.85362390059521	3.093048223998695e-006
19.86941349489346	2.135752401659191e-006
19.8852030891917	1.0511197255028e-006
19.90099268348995	-1.430296687310951e-007
19.91678227778819	-1.436771914899072e-006
19.93257187208644	-2.810325230949119e-006
19.94836146638469	-4.240141621135732e-006
19.96415106068293	-5.701405273852771e-006
19.97994065498118	-7.165833928833824e-006
19.99573024927942	-8.608655211292519e-006
20.01151984357767	-9.996957696904718e-006
20.02730943787591	-1.130423872194429e-005
20.04309903217416	-1.251457550800459e-005
20.05888862647241	-1.361012976409898e-005
20.07467822077065	-1.457770662635157e-005
20.09046781506889	-1.540894637864147e-005
20.10625740936714	-1.610218071010855e-005
20.12204700366539	-1.666215542498267e-005
20.13783659796363	-1.710062059622668e-005
20.15362619226188	-1.742872678009555e-005
20.16941578656012	-1.765951350504313e-005
20.18520538085837	-1.780799513518131e-005
20.20099497515662	-1.789285144320032e-005
20.21678456945486	-1.792967488698021e-005
20.23257416375311	-1.793228301629854e-005
20.24836375805135	-1.791314127739431e-005
20.2641533523496	-1.788047680438878e-005
20.27994294664784	-1.784320933016413e-005
20.29573254094609	-1.780689854157979e-005
20.31152213524434	-1.7775013492727e-005
20.32731172954258	-1.77503692130077e-005
20.34310132384083	-1.773532114786339e-005
20.35889091813907	-1.773238985412241e-005
20.37468051243732	-1.77413108797975e-005
20.39047010673556	-1.776280079718711e-005
20.40625970103381	-1.779631708692967e-005
20.42204929533206	-1.784070262805012e-005
20.4378388896303	-1.789467829704848e-005
20.45362848392854	-1.795831093659709e-005
20.46941807822679	-1.802976682846644e-005
20.48520767252504	-1.810537557124326e-005
20.50099726682328	-1.81855419566002e-005
20.51678686112153	-1.826851273291308e-005
20.53257645541977	-1.835355092809797e-005
20.54836604971802	-1.843943366263242e-005
20.56415564401626	-1.852436073704383e-005
20.57994523831451	-1.860898149994286e-005
20.59573483261276	-1.869358975460556e-005
20.611524426911	-1.877765012354599e-005
20.62731402120925	-1.88590108134337e-005
20.64310361550749	-1.893752917445323e-005
20.65889320980574	-1.901335041566515e-005
20.67468280410398	-1.908546761618002e-005
20.69047239840223	-1.915131633891788e-005
20.70626199270048	-1.920874763232606e-005
20.72205158699872	-1.925628115715159e-005
20.73784118129697	-1.929025026379289e-005
20.75363077559521	-1.930860389462487e-005
20.76942036989346	-1.930765679991979e-005
20.7852099641917	-1.928472035305449e-005
20.80099955848995	-1.923758708624728e-005
20.81678915278819	-1.916370422322245e-005
20.83257874708644	-1.906103104269196e-005
20.84836834138469	-1.89269300624902e-005
20.86415793568293	-1.876274963691084e-005
20.87994752998118	-1.856710555248284e-005
20.89573712427942	-1.834020461428918e-005
20.91152671857767	-1.808347825106682e-005
20.92731631287591	-1.779883497745468e-005
20.94310590717416	-1.748722113845919e-005
20.95889550147241	-1.714929890173415e-005
20.97468509577065	-1.679356929803734e-005
20.9904746900689	-1.642250136373448e-005
21.00626428436714	-1.603589596156756e-005
21.02205387866539	-1.563812140598474e-005
21.03784347296363	-1.523131164269626e-005
21.05363306726188	-1.481823209545261e-005
21.06942266156013	-1.440182901384933e-005
21.08521225585837	-1.398477332197952e-005
21.10100185015661	-1.356768958792916e-005
21.11679144445486	-1.315294717491962e-005
21.13258103875311	-1.274214140944775e-005
21.14837063305135	-1.233563725827049e-005
21.1641602273496	-1.193456289206941e-005
21.17994982164784	-1.154001409261264e-005
21.19573941594609	-1.115585261486949e-005
21.21152901024433	-1.078466897734843e-005
21.22731860454258	-1.041937061699794e-005
21.24310819884083	-1.005760052823203e-005
21.25889779313907	-9.703537273297451e-006
21.27468738743732	-9.358878329486058e-006
21.29047698173556	-9.023302469780564e-006
21.30626657603381	-8.698139301184967e-006
21.32205617033205	-8.381951026099507e-006
21.3378457646303	-8.074524116177248e-006
21.35363535892855	-7.777335062326726e-006
21.36942495322679	-7.489865787024741e-006
21.38521454752504	-7.212280368506273e-006
21.40100414182328	-6.944977161930885e-006
21.41679373612153	-6.689218555745041e-006
21.43258333041977	-6.443965632694578e-006
21.44837292471802	-6.209197780300505e-006
21.46416251901626	-5.985665399082988e-006
21.47995211331451	-5.772701577737266e-006
21.49574170761276	-5.571532448738651e-006
21.511531301911	-5.381230789054209e-006
21.52732089620925	-5.201944639807227e-006
21.54311049050749	-5.032082350921162e-006
21.55890008480574	-4.8726886368226e-006
21.57468967910398	-4.723389271473653e-006
21.59047927340223	-4.583016586886912e-006
21.60626886770048	-4.451439375750369e-006
21.62205846199872	-4.328132941751384e-006
21.63784805629697	-4.212621842941964e-006
21.65363765059521	-4.103471436469253e-006
21.66942724489346	-4.000739664668078e-006
21.6852168391917	-3.903221499616795e-006
21.70100643348995	-3.81090500718536e-006
21.7167960277882	-3.722903751382056e-006
21.73258562208644	-3.638441024950625e-006
21.74837521638468	-3.558328471151787e-006
21.76416481068293	-3.479561769386492e-006
21.77995440498118	-3.402630191968254e-006
21.79574399927942	-3.327648813608216e-006
21.81153359357767	-3.253277084723448e-006
21.82732318787591	-3.178762821785477e-006
21.84311278217416	-3.104019844138805e-006
21.8589023764724	-3.028890005620619e-006
21.87469197077065	-2.952080495741724e-006
21.8904815650689	-2.874635496970873e-006
21.90627115936714	-2.795515102855277e-006
21.92206075366539	-2.713945842652253e-006
21.93785034796363	-2.630614413785964e-006
21.95363994226188	-2.545041891096677e-006
21.96942953656012	-2.456757255523745e-006
21.98521913085837	-2.365442187111689e-006
22.00100872515662	-2.272026807268504e-006
22.01679831945486	-2.175736817065589e-006
22.03258791375311	-2.074238670572604e-006
22.04837750805135	-1.966236152254478e-006
22.0641671023496	-1.857090928022932e-006
22.07995669664784	-1.748316849956644e-006
22.09574629094609	-1.636403546185839e-006
22.11153588524433	-1.522436429332099e-006
22.12732547954258	-1.405321110130145e-006
22.14311507384083	-1.285366865646052e-006
22.15890466813907	-1.163234394537649e-006
22.17469426243732	-1.038381389697675e-006
22.19048385673556	-9.118250232154389e-007
22.20627345103381	-7.82742612644442e-007
22.22206304533205	-6.521339410481096e-007
22.2378526396303	-5.19483106827538e-007
22.25364223392855	-3.855440869222227e-007
22.26943182822679	-2.50332397036873e-007
22.28522142252504	-1.141857898404207e-007
22.30101101682328	2.3048892361352e-008
22.31680061112153	1.61428137938155e-007
22.33259020541977	2.992967766533007e-007
22.34837979971802	4.382798818491068e-007
22.36416939401627	5.768622488132451e-007
22.37995898831451	7.161064854457968e-007
22.39574858261275	8.555625008963372e-007
22.411538176911	9.939341025969244e-007
22.42732777120925	1.132890393336975e-006
22.44311736550749	1.270559866470074e-006
22.45890695980574	1.411957502112058e-006
22.47469655410398	1.553678247441588e-006
22.49048614840223	1.689247661419633e-006
22.50627574270047	1.822067875412782e-006
22.52206533699872	1.953739528149511e-006
22.53785493129697	2.084413268914359e-006
22.55364452559521	2.212764635535536e-006
22.56943411989346	2.339612122445127e-006
22.5852237141917	2.464314447986677e-006
22.60101330848995	2.58740927875201e-006
22.61680290278819	2.707817676507333e-006
22.63259249708644	2.824987945651837e-006
22.64838209138469	2.939775564649853e-006
22.66417168568293	3.051441521115915e-006
22.67996127998118	3.160874434330679e-006
22.69575087427942	3.267873339948845e-006
22.71154046857767	3.372046929831142e-006
22.72733006287592	3.472666119561989e-006
22.74311965717416	3.570401319993651e-006
22.7589092514724	3.665816145637698e-006
22.77469884577065	3.760654491512481e-006
22.7904884400689	3.855011642877522e-006
22.80627803436714	3.942678533112504e-006
22.82206762866539	4.025181187547925e-006
22.83785722296363	4.104632146807739e-006
22.85364681726188	4.181710341855521e-006
22.86943641156012	4.256115179334658e-006
22.88522600585837	4.326793628749689e-006
22.90101560015662	4.394161585482645e-006
22.91680519445486	4.458055288094172e-006
22.93259478875311	4.520140408305609e-006
22.94838438305135	4.579009337977796e-006
22.9641739773496	4.635378111412152e-006
22.97996357164784	4.690236008069237e-006
22.99575316594609	4.741373226594981e-006
23.01154276024434	4.790533870812522e-006
23.02733235454258	4.836790383048596e-006
23.04312194884082	4.880339928479494e-006
23.05891154313907	4.921856414766004e-006
23.07470113743732	4.961564228019621e-006
23.09049073173556	4.999924720982743e-006
23.10628032603381	5.035561129307717e-006
23.12206992033205	5.069259337945928e-006
23.1378595146303	5.101351775245386e-006
23.15364910892854	5.132205358656142e-006
23.16943870322679	5.161104627339634e-006
23.18522829752504	5.188478228620822e-006
23.20101789182328	5.214657337641741e-006
23.21680748612153	5.239555130797544e-006
23.23259708041977	5.263349425702952e-006
23.24838667471802	5.285519983409574e-006
23.26417626901626	5.30756204834244e-006
23.27996586331451	5.327974723917368e-006
23.29575545761276	5.34701774312559e-006
23.311545051911	5.364734539586605e-006
23.32733464620925	5.380836379293303e-006
23.34312424050749	5.397250640997296e-006
23.35891383480574	5.412563860331054e-006
23.37470342910399	5.427110464369568e-006
23.39049302340223	5.440649556355077e-006
23.40628261770047	5.453510986881566e-006
23.42207221199872	5.465457789956607e-006
23.43786180629697	5.477154963136638e-006
23.45365140059521	5.488968539245795e-006
23.46944099489346	5.49937839198372e-006
23.4852305891917	5.509629351798636e-006
23.50102018348995	5.518939272298743e-006
23.51680977778819	5.527831633462758e-006
23.53259937208644	5.535735132993409e-006
23.54838896638469	5.543274760797809e-006
23.56417856068293	5.55070698488173e-006
23.57996815498118	5.557225668032997e-006
23.59575774927942	5.564221785850218e-006
23.61154734357767	5.570229891681071e-006
23.62733693787591	5.576211704082965e-006
23.64312653217416	5.582073998257226e-006
23.65891612647241	5.587083862011938e-006
23.67470572077065	5.591851865020147e-006
23.69049531506889	5.596346069021755e-006
23.70628490936714	5.601105954010193e-006
23.72207450366539	5.605150470093424e-006
23.73786409796363	5.609347773077014e-006
23.75365369226188	5.612582361498482e-006
23.76944328656012	5.615807287966554e-006
23.78523288085837	5.619601621625627e-006
23.80102247515661	5.622381396752179e-006
23.81681206945486	5.625466119038838e-006
23.83260166375311	5.628349992772686e-006
23.84839125805135	5.631213256166312e-006
23.8641808523496	5.633710100840077e-006
Forward Laser Monitor:
time (min)	Forward Laser Monitor (V)
-0.0168345607817173	0.9484291091091563
6.217914724770957e-010	0.9483868589267652
0.01683456202530025	0.9483822522634055
0.03366912342880902	0.9483831049508723
0.05050368483231779	0.948397953509121
0.06733824623582657	0.9483945371964099
0.08417280763933534	0.9484073860701484
0.1010073690428441	0.9484071075735808
0.1178419304463529	0.9484139623133916
0.1346764918498617	0.9483671200239472
0.1515110532533704	0.9484128102448692
0.1683456146568792	0.9484071085086627
0.185180176060388	0.9484071074365943
0.2020147374638968	0.9483936784041092
0.2188492988674055	0.9483571046259993
0.2356838602709143	0.9483887922627927
0.2525184216744231	0.9483719756123041
0.2693529830779318	0.9483613974985478
0.2861875444814406	0.9483819489454765
0.3030221058849494	0.9483728245475316
0.3198566672884582	0.9483902399293619
0.3366912286919669	0.948406243057626
0.3535257900954757	0.9483879699853429
0.3703603514989845	0.9484039595042944
0.3871949129024933	0.948403964340514
0.404029474306002	0.9483925366870026
0.4208640357095108	0.9484093919190519
0.4376985971130196	0.9483982497365088
0.4545331585165283	0.9483694170261053
0.4713677199200371	0.948402792825862
0.4882022813235459	0.9483697019279577
0.5050368427270546	0.9484016557722531
0.5218714041305634	0.9484128150721549
0.5387059655340722	0.9484016847240557
0.5555405269375809	0.9483788307690304
0.5723750883410897	0.9483879593123065
0.5892096497445986	0.9483899625882458
0.6060442111481073	0.9484013896193618
0.6228787725516161	0.9483902512188377
0.6397133339551249	0.9483731069958624
0.6565478953586337	0.9483868194653637
0.6733824567621424	0.9484116796173141
0.6902170181656512	0.9484310918632776
0.70705157956916	0.9484162632223194
0.7238861409726687	0.9483956934340873
0.7407207023761775	0.9483856840109235
0.7575552637796863	0.9484176603239858
0.774389825183195	0.9484176796688644
0.7912243865867038	0.94841196756933
0.8080589479902126	0.9484128218261858
0.8248935093937213	0.9484142503900817
0.8417280707972301	0.9483605453441372
0.8585626322007389	0.9483305351896239
0.8753971936042476	0.9484002432328019
0.8922317550077564	0.9484085359439086
0.9090663164112652	0.9483936793763876
0.9259008778147739	0.9484230832195383
0.9427354392182827	0.9484162564206411
0.9595700006217915	0.9483959783213737
0.9764045620253004	0.9483925371158301
0.9932391234288092	0.9483933916168792
1.010073684832318	0.9484208090424692
1.026908246235827	0.9484299624100845
1.043742807639335	0.9484062586323975
1.060577369042844	0.9483856830252162
1.077411930446353	0.9484219581449357
1.094246491849862	0.9484062523578194
1.111081053253371	0.9483902500127608
1.127915614656879	0.9484173937543557
1.144750176060388	0.948400265302035
1.161584737463897	0.948400535270189
1.178419298867406	0.9483808347239464
1.195253860270914	0.9484404974713609
1.212088421674423	0.9484151236821075
1.228922983077932	0.9484311005893653
1.245757544481441	0.9484036914693275
1.262592105884949	0.9483762588114324
1.279426667288458	0.9484093826158806
1.296261228691967	0.9484005377240344
1.313095790095476	0.9484302467881385
1.329930351498985	0.9484173952729426
1.346764912902493	0.9484002503084533
1.363599474306002	0.9483959635419081
1.380434035709511	0.9483913959546226
1.39726859711302	0.9484139469857915
1.414103158516529	0.948342297685831
1.430937719920037	0.9484139180101652
1.447772281323546	0.9483819813457658
1.464606842727055	0.9484165190684643
1.481441404130564	0.948426533107478
1.498275965534072	0.9484325357524376
1.515110526937581	0.948383120037257
1.53194508834109	0.9484128156528586
1.548779649744599	0.9484116793794772
1.565614211148107	0.9484093934914188
1.582448772551616	0.9484139651007695
1.599283333955125	0.948402831606761
1.616117895358634	0.9484199510839995
1.632952456762143	0.9484108290565169
1.649787018165651	0.9483948319616155
1.66662157956916	0.9483628383674063
1.683456140972669	0.9484210763031644
1.700290702376178	0.9484311044666793
1.717125263779686	0.9484014047950856
1.733959825183195	0.9484151034706402
1.750794386586704	0.9484142510601243
1.767628947990213	0.9484071087766798
1.784463509393721	0.9483705374206386
1.80129807079723	0.9484151061865468
1.818132632200739	0.9484025365529841
1.834967193604248	0.9484310839735187
1.851801755007757	0.948421116630804
1.868636316411265	0.948419680878094
1.885470877814774	0.9484173954575765
1.902305439218283	0.9484196784629622
1.919140000621792	0.9484265339115293
1.9359745620253	0.9484302503885016
1.952809123428809	0.9484528167284219
1.969643684832318	0.9484128342472894
1.986478246235827	0.9483831124255714
2.003312807639336	0.9483811057726167
2.020147369042844	0.9484311050920525
2.036981930446353	0.9484439672475273
2.053816491849862	0.9484265376992922
2.07065105325337	0.9484299633897564
2.087485614656879	0.9484276822159005
2.104320176060388	0.9484299646971638
2.121154737463897	0.9484116908386973
2.137989298867406	0.9484299560253217
2.154823860270914	0.9484405333707624
2.171658421674423	0.9483854144899507
2.188492983077932	0.9484128127225384
2.205327544481441	0.9484028241064355
2.22216210588495	0.948408534985003
2.238996667288459	0.948426535233747
2.255831228691967	0.9484299661385002
2.272665790095476	0.9484413956682195
2.289500351498985	0.9484371135551394
2.306334912902493	0.9484288301956731
2.323169474306002	0.9484276812867746
2.340004035709511	0.9484393876691351
2.35683859711302	0.948442536801556
2.373673158516529	0.9484222622282025
2.390507719920037	0.9484062575662849
2.407342281323546	0.9484428103338514
2.424176842727055	0.9484459665508577
2.441011404130564	0.9484311128228569
2.457845965534073	0.9484436795490393
2.474680526937581	0.948449681538846
2.49151508834109	0.9484119657349018
2.508349649744599	0.9484105385445739
2.525184211148107	0.9484542160979917
2.542018772551616	0.948425417399942
2.558853333955125	0.9484530910022312
2.575687895358634	0.9484231280395732
2.592522456762143	0.9484151126308691
2.609357018165651	0.948451663957099
2.62619157956916	0.9484485405007161
2.643026140972669	0.9484505386009475
2.659860702376178	0.9484416839860366
2.676695263779687	0.9484573936981144
2.693529825183195	0.9484382552551999
2.710364386586704	0.9483868233962812
2.727198947990213	0.9483785342081104
2.744033509393721	0.9484142532167945
2.76086807079723	0.9484428006373291
2.777702632200739	0.9484188408737919
2.794537193604248	0.9484416657698077
2.811371755007757	0.9484573873103736
2.828206316411265	0.9484505430262076
2.845040877814774	0.9484451128717275
2.861875439218283	0.9484508227824556
2.878710000621792	0.9484416844476216
2.8955445620253	0.948439396177189
2.912379123428809	0.9484173978310169
2.929213684832318	0.9484573928047241
2.946048246235827	0.9484516824324111
2.962882807639335	0.9484336809328735
2.979717369042844	0.9484348228296948
2.996551930446353	0.9484493846711952
3.013386491849862	0.9484622451054047
3.030221053253371	0.9484519747437712
3.04705561465688	0.9484633907593845
3.063890176060388	0.9484596847589029
3.080724737463897	0.948454256254217
3.097559298867406	0.9484254050681775
3.114393860270914	0.9484231093200678
3.131228421674423	0.9484382493469118
3.148062983077932	0.9484733930622272
3.164897544481441	0.9484676838870573
3.18173210588495	0.9484336808852731
3.198566667288458	0.9484528250519861
3.215401228691967	0.9484508267325487
3.232235790095476	0.948474522843639
3.249070351498985	0.9484756832802508
3.265904912902494	0.9484439872148013
3.282739474306002	0.9484699549954616
3.299574035709511	0.948488533294551
3.31640859711302	0.9484642645100173
3.333243158516528	0.9484768228293967
3.350077719920037	0.9484208373569867
3.366912281323546	0.9484265364130222
3.383746842727055	0.9484699643790381
3.400581404130564	0.9484668263931505
3.417415965534072	0.9484802533643694
3.434250526937581	0.9484006060610779
3.45108508834109	0.9484656303579119
3.467919649744599	0.9483991560929107
3.484754211148108	0.9484656389106353
3.501588772551616	0.9484862440890365
3.518423333955125	0.9484816869168736
3.535257895358634	0.9484711170401761
3.552092456762142	0.9484676847566238
3.568927018165651	0.948486250697147
3.58576157956916	0.9484851136286482
3.602596140972669	0.9484585440721732
3.619430702376178	0.9484965396383214
3.636265263779686	0.9484699696351512
3.653099825183195	0.9484691127213826
3.669934386586704	0.9484782478959536
3.686768947990213	0.948450846487079
3.703603509393722	0.9484562501823154
3.72043807079723	0.9484870938997865
3.737272632200739	0.9484851144922588
3.754107193604248	0.9484976795924709
3.770941755007756	0.9484848329909217
3.787776316411265	0.9484816856155017
3.804610877814774	0.9484619740924699
3.821445439218283	0.9484793951949764
3.838280000621792	0.9484779701450826
3.855114562025301	0.9485053991936808
3.871949123428809	0.9484562543157347
3.888783684832318	0.9484699697062777
3.905618246235827	0.9484736808709473
3.922452807639336	0.9484908152219123
3.939287369042845	0.9484976811052784
3.956121930446353	0.9485019692001857
3.972956491849862	0.9485019717910177
3.989791053253371	0.9484828362575776
4.00662561465688	0.9484596917869068
4.023460176060389	0.9484725369620094
4.040294737463897	0.9484771116624905
4.057129298867406	0.9484242604118168
4.073963860270915	0.9484931075155794
4.090798421674423	0.9485102577778732
4.107632983077932	0.9484805392104525
4.124467544481441	0.9484348633375972
4.141302105884949	0.9484710835588844
4.158136667288458	0.9484862454201881
4.174971228691967	0.9484988205710413
4.191805790095476	0.9484631321675534
4.208640351498985	0.9485250853890967
4.225474912902493	0.9484794181819096
4.242309474306002	0.9484885389586457
4.259144035709511	0.9484919700659007
4.27597859711302	0.9484722593558541
4.292813158516529	0.9484805404677764
4.309647719920037	0.948450826903963
4.326482281323546	0.9485011142941329
4.343316842727055	0.9484734006893064
4.360151404130564	0.9485033754808677
4.376985965534073	0.9484828431307272
4.393820526937581	0.9484722625184558
4.41065508834109	0.9484756819699449
4.427489649744599	0.9484679733872158
4.444324211148108	0.9485122375159553
4.461158772551617	0.9485019758648776
4.477993333955125	0.9485045425842303
4.494827895358634	0.9484974018016815
4.511662456762142	0.9484851155434815
4.528497018165651	0.9484951130845538
4.54533157956916	0.9485054003014848
4.562166140972669	0.9485019711841132
4.579000702376177	0.9484874119996405
4.595835263779686	0.9484962499624626
4.612669825183195	0.9485042518422593
4.629504386586704	0.9485148229697034
4.646338947990213	0.9484585727708486
4.663173509393721	0.9484988081201581
4.68000807079723	0.9485193926820884
4.696842632200739	0.9485145459472297
4.713677193604248	0.9485011185020014
4.730511755007757	0.9485213973993641
4.747346316411266	0.9484976892113067
4.764180877814774	0.948500828617685
4.781015439218283	0.9485031147350469
4.797850000621792	0.9484702587386097
4.814684562025301	0.9485202167245452
4.83151912342881	0.9484565889082811
4.848353684832318	0.9485087929423302
4.865188246235827	0.948354914054736
4.882022807639336	0.9485018905073875
4.898857369042845	0.9485042565831839
4.915691930446354	0.948523679830002
4.932526491849862	0.9484699872736542
4.94936105325337	0.9485022491142661
4.966195614656879	0.9484699754153866
4.983030176060388	0.9484885400694277
4.999864737463897	0.948530829364798
5.016699298867406	0.9484974004079927
5.033533860270914	0.9485099739759838
5.050368421674423	0.9485251041088672
5.067202983077932	0.9484951363275922
5.084037544481441	0.9485239542139962
5.10087210588495	0.9484897055120033
5.117706667288458	0.9484976815817533
5.134541228691967	0.9485271033702408
5.151375790095476	0.948480559065185
5.168210351498985	0.9485408136658257
5.185044912902494	0.9485114078273336
5.201879474306002	0.9485308280902278
5.218714035709511	0.9485354025226919
5.23554859711302	0.9485054009357918
5.252383158516529	0.9485308303244989
5.269217719920038	0.9485179839852583
5.286052281323546	0.9484839970009201
5.302886842727055	0.9484439957317891
5.319721404130564	0.948504219349653
5.336555965534073	0.9484988317503323
5.353390526937582	0.9485088245564359
5.370225088341091	0.9485271089360626
5.387059649744598	0.9485125490352075
5.403894211148107	0.948511115730387
5.420728772551616	0.9485273990705283
5.437563333955125	0.948503117772574
5.454397895358634	0.9485271153089137
5.471232456762142	0.9485053999798643
5.488067018165651	0.9484745456325505
5.50490157956916	0.9485225052990486
5.521736140972669	0.9485179764380454
5.538570702376178	0.9485262537381689
5.555405263779687	0.9485054132318208
5.572239825183195	0.9485331022838068
5.589074386586704	0.9485179799520473
5.605908947990213	0.9484508509391408
5.622743509393722	0.9485110964927154
5.639578070797231	0.9485408247647116
5.656412632200739	0.9485156913123467
5.673247193604248	0.9484656880083898
5.690081755007757	0.9485134002366684
5.706916316411266	0.9485411166115086
5.723750877814775	0.9485216862546115
5.740585439218283	0.9485111237090137
5.757420000621792	0.9485171114843293
5.774254562025301	0.9485488120018406
5.79108912342881	0.948545691201805
5.807923684832318	0.9485556851574042
5.824758246235827	0.9485422663065908
5.841592807639335	0.9485385473162138
5.858427369042844	0.9484734165226573
5.875261930446353	0.9485445316258259
5.892096491849862	0.9485511174938608
5.908931053253371	0.9485545470019471
5.925765614656879	0.9485376888753132
5.942600176060388	0.9485456878769232
5.959434737463897	0.948527417527781
5.976269298867406	0.9485351112982899
5.993103860270915	0.9484997102746475
6.009938421674423	0.9485079671518681
6.026772983077932	0.9485696577762137
6.043607544481441	0.9485374181988889
6.06044210588495	0.9485465429869476
6.077276667288459	0.9485514025508914
6.094111228691967	0.9485659730116203
6.110945790095476	0.948567405083562
6.127780351498985	0.948590261834899
6.144614912902494	0.9485799780426309
6.161449474306003	0.9485694050599129
6.178284035709512	0.9485591212505194
6.19511859711302	0.9485788189706883
6.211953158516529	0.9485696978953955
6.228787719920038	0.9485616958696784
6.245622281323546	0.9485762546478396
6.262456842727055	0.948579975824045
6.279291404130563	0.948530852640594
6.296125965534072	0.9485856724292131
6.312960526937581	0.9485465580316408
6.32979508834109	0.9485731142408642
6.346629649744599	0.9485728343625195
6.363464211148108	0.9486051201340803
6.380298772551616	0.9485845494971272
6.397133333955125	0.9486059787188924
6.413967895358634	0.9485925614312412
6.430802456762143	0.9485936921678824
6.447637018165652	0.9486165359680375
6.46447157956916	0.9485868539677045
6.481306140972669	0.9485697006946852
6.498140702376178	0.9486142446719897
6.514975263779687	0.9485934157916277
6.531809825183196	0.9485968350019015
6.548644386586704	0.9485948365145344
6.565478947990213	0.948566267753002
6.582313509393722	0.9485876901363841
6.599148070797231	0.9485696919751955
6.61598263220074	0.9485179717656139
6.632817193604248	0.9484782658174874
6.649651755007757	0.948575327047305
6.666486316411265	0.9485913953209025
6.683320877814774	0.9486222460663776
6.700155439218283	0.9486211243850382
6.716990000621792	0.9486128416799031
6.7338245620253	0.9486014130436624
6.750659123428809	0.9485902683983399
6.767493684832318	0.9485788382314239
6.784328246235827	0.9485499820572884
6.801162807639336	0.948593400523587
6.817997369042844	0.948598264420474
6.834831930446353	0.9485856925721869
6.851666491849862	0.9486051230435548
6.868501053253371	0.9486139801511779
6.88533561465688	0.9486128382543565
6.902170176060388	0.9485922789494545
6.919004737463897	0.9485891232714604
6.935839298867406	0.948595689502776
6.952673860270915	0.9485991203539257
6.969508421674424	0.9485902679099533
6.986342983077932	0.9485582727910246
7.003177544481441	0.9486131082318421
7.02001210588495	0.9486014102413948
7.036846667288459	0.9486199784392175
7.053681228691968	0.9486005517260451
7.070515790095477	0.9485991226112253
7.087350351498985	0.9486268383994323
7.104184912902493	0.948626552925227
7.121019474306002	0.9486025688763361
7.137854035709511	0.9485911291680113
7.15468859711302	0.9486208200069527
7.171523158516528	0.9486142695350426
7.188357719920037	0.9486199781414207
7.205192281323546	0.9486074132258427
7.222026842727055	0.9485842709975816
7.238861404130564	0.9486391119238158
7.255695965534073	0.9486036997179043
7.272530526937581	0.9486222649079796
7.28936508834109	0.9485582631185852
7.306199649744599	0.948602834695695
7.323034211148108	0.9485662667837929
7.339868772551617	0.9486013801110504
7.356703333955125	0.948619967405847
7.373537895358634	0.9486165541455528
7.390372456762143	0.9485811409747798
7.407207018165652	0.9485979706558656
7.424041579569161	0.9486048338233252
7.440876140972669	0.9485111485535478
7.457710702376178	0.9485933841566763
7.474545263779687	0.9485625542569756
7.491379825183196	0.9485811181486569
7.508214386586705	0.9485822635375976
7.525048947990213	0.9485799778371512
7.541883509393721	0.9485911245669186
7.55871807079723	0.9486288071620243
7.575552632200739	0.948592292195455
7.592387193604248	0.9486151075262385
7.609221755007757	0.9485822838145801
7.626056316411265	0.9486093938186015
7.642890877814774	0.9486116933457522
7.659725439218283	0.9486128369091987
7.676560000621792	0.9485971269588834
7.693394562025301	0.9485945509006237
7.710229123428809	0.9485636962361431
7.727063684832318	0.9485636907685944
7.743898246235827	0.9485556904105392
7.760732807639336	0.9485662643342951
7.777567369042845	0.9486128287551106
7.794401930446353	0.9485377490391047
7.811236491849862	0.9485708099876786
7.828071053253371	0.948589965911264
7.84490561465688	0.9486025435278745
7.861740176060389	0.9485799892487237
7.878574737463898	0.9485922589911146
7.895409298867406	0.9485534184474581
7.912243860270915	0.9485556894933253
7.929078421674424	0.9485762586502283
7.945912983077933	0.9485431226122885
7.962747544481441	0.9485811178925517
[truncated: 5,336 more rows]
[truncated: 2 more columns]
