# Supplementary material for: Tailored design of protein nanoparticle scaffolds for multivalent presentation of viral glycoprotein antigens
Source: eLife. 2020 Aug 4;9:e57659. doi: 10.7554/eLife.57659 (PMC7402677; doi:10.7554/eLife.57659)
Supplement: Figure 2—source data 14. [file elife-57659-fig2-data14.txt]

0.014772 393.356832 347.096501
0.015330 358.882436 249.014025
0.015887 373.215118 216.857941
0.016445 340.458157 243.034972
0.017002 359.134850 146.791691
0.017560 327.715893 102.419747
0.018117 332.648587 89.102619
0.018675 314.574873 77.655342
0.019232 305.644469 78.176079
0.019789 290.027167 64.949111
0.020347 284.377224 51.552224
0.020904 275.105698 55.376709
0.021462 250.801163 46.234485
0.022019 248.384617 47.690722
0.022577 234.361884 40.674569
0.023134 228.007577 36.091557
0.023692 225.999703 34.168447
0.024249 221.742259 27.963030
0.024807 207.274695 20.624085
0.025364 189.126989 13.535631
0.025921 182.981294 10.070093
0.026479 175.472766 7.779917
0.027036 171.906316 6.120699
0.027594 159.404633 5.174824
0.028151 152.711063 3.760497
0.028709 147.079366 2.865687
0.029266 136.266202 2.586669
0.029824 132.185667 2.168879
0.030381 122.030672 2.040473
0.030938 114.106974 2.042532
0.031496 118.883984 1.879027
0.032053 103.107198 1.605869
0.032611 92.290168 1.670865
0.033168 86.560393 1.663148
0.033726 86.169291 1.618343
0.034283 76.700299 1.547509
0.034841 73.488018 1.534170
0.035398 74.679419 1.516518
0.035955 65.626462 1.551013
0.036513 62.927502 1.552535
0.037070 55.938891 1.417121
0.037628 52.745073 1.399526
0.038185 50.664161 1.336346
0.038743 39.631762 1.396354
0.039300 37.755754 1.321966
0.039858 38.751142 1.285505
0.040415 39.909379 1.196045
0.040973 31.585138 1.207450
0.041530 32.273949 1.167875
0.042087 24.836465 1.199081
0.042645 24.520926 1.184396
0.043202 20.033478 1.203324
0.043760 22.321792 1.172164
0.044317 18.136964 1.057216
0.044875 16.948747 1.075577
0.045432 16.493720 1.068738
0.045990 12.174280 1.020906
0.046547 9.159440 1.043163
0.047104 10.223606 1.064226
0.047662 8.161559 1.058667
0.048219 8.915777 1.004788
0.048777 8.340180 1.002448
0.049334 7.569944 1.020609
0.049892 7.083928 1.031451
0.050449 6.492150 0.997637
0.051007 6.999025 1.025627
0.051564 3.464977 1.010992
0.052121 5.683991 0.917128
0.052679 4.742822 0.939700
0.053236 4.945081 0.950828
0.053794 4.249428 0.940656
0.054351 3.363345 0.953797
0.054909 4.485387 0.906320
0.055466 5.630039 0.912801
0.056024 4.417543 0.870242
0.056581 7.591861 0.900713
0.057138 6.468465 0.900826
0.057696 6.116666 0.890238
0.058253 5.963534 0.928779
0.058811 10.465262 0.902336
0.059368 6.053063 0.884087
0.059926 8.865093 0.865310
0.060483 11.588791 0.868409
0.061041 11.216951 0.867988
0.061598 12.145895 0.861768
0.062155 11.167011 0.881604
0.062713 11.559513 0.858586
0.063270 12.105531 0.846317
0.063828 11.863027 0.861043
0.064385 11.984540 0.868546
0.064943 12.488690 0.819531
0.065500 14.251831 0.813210
0.066057 12.696488 0.852431
0.066615 14.781503 0.810737
0.067172 13.661909 0.803154
0.067730 15.031274 0.804681
0.068287 14.627282 0.823091
0.068845 17.341432 0.786675
0.069402 15.511970 0.805742
0.069960 16.891230 0.786288
0.070517 17.865020 0.795719
0.071074 18.263081 0.792803
0.071632 17.192989 0.769252
0.072189 16.582577 0.758685
0.072747 16.142623 0.814084
0.073304 15.913696 0.755468
0.073862 15.457875 0.744133
0.074419 15.845947 0.749754
0.074977 17.264235 0.770214
0.075534 16.432550 0.765439
0.076091 16.751832 0.782634
0.076649 15.178980 0.735346
0.077206 15.816525 0.772836
0.077764 16.384792 0.747781
0.078321 17.973491 0.752500
0.078879 17.185705 0.719197
0.079436 15.566772 0.732584
0.079993 17.216488 0.696944
0.080551 16.518899 0.734912
0.081108 15.963108 0.732062
0.081666 14.300214 0.729515
0.082223 16.024568 0.707269
0.082781 14.983737 0.681544
0.083338 14.358560 0.698757
0.083895 14.505316 0.690989
0.084453 12.609380 0.731325
0.085010 15.366785 0.710411
0.085568 13.350158 0.713480
0.086125 13.448425 0.696330
0.086683 13.403845 0.673858
0.087240 12.630167 0.706652
0.087798 12.070369 0.658228
0.088355 12.059769 0.670740
0.088912 11.415028 0.677845
0.089470 12.158260 0.671475
0.090027 11.266713 0.654929
0.090585 11.197989 0.689403
0.091142 12.113561 0.666540
0.091700 11.691539 0.643273
0.092257 10.595193 0.670711
0.092814 8.897993 0.656088
0.093372 10.094413 0.655195
0.093929 10.661441 0.647397
0.094487 9.556702 0.635369
0.095044 9.619581 0.645608
0.095602 7.197148 0.622366
0.096159 8.862186 0.617860
0.096716 9.432753 0.626590
0.097274 8.365043 0.629182
0.097831 9.191626 0.609351
0.098389 8.132333 0.621632
0.098946 8.941307 0.619950
0.099504 8.166154 0.616739
0.100061 9.801681 0.627106
0.100618 7.441890 0.635111
0.101176 6.377423 0.614599
0.101733 8.911326 0.598889
0.102291 8.246962 0.609229
0.102848 7.329514 0.596038
0.103406 6.605405 0.598913
0.103963 6.501327 0.603465
0.104520 5.718436 0.623607
0.105078 6.537138 0.600483
0.105635 7.258555 0.591711
0.106193 5.961456 0.603732
0.106750 7.241353 0.593020
0.107308 6.522568 0.605291
0.107865 5.767403 0.564635
0.108422 5.433527 0.581591
0.108980 6.832436 0.581395
0.109537 6.284605 0.579835
0.110095 7.869261 0.569944
0.110652 5.411425 0.567883
0.111210 5.455509 0.559885
0.111767 6.489487 0.590734
0.112324 5.474213 0.560412
0.112882 6.096069 0.576741
0.113439 5.175940 0.585528
0.113997 6.315135 0.573985
0.114554 4.081304 0.573221
0.115111 6.010794 0.568858
0.115669 6.495121 0.572342
0.116226 5.750227 0.548349
0.116784 6.453607 0.565571
0.117341 6.883804 0.581198
0.117899 5.435447 0.557273
0.118456 4.172081 0.559688
0.119013 5.009969 0.541724
0.119571 5.078401 0.565273
0.120128 4.784972 0.532466
0.120686 5.333277 0.543721
0.121243 4.363008 0.545577
0.121800 4.484734 0.565289
0.122358 5.225139 0.554734
0.122915 4.302656 0.546985
0.123473 5.223995 0.544716
0.124030 4.756105 0.538180
0.124588 3.150167 0.547379
0.125145 2.530613 0.537272
0.125702 5.190153 0.548273
0.126260 4.672864 0.531166
0.126817 4.101398 0.549406
0.127375 4.550908 0.533277
0.127932 4.003995 0.527801
0.128489 2.462620 0.530089
0.129047 2.627499 0.525505
0.129604 3.758019 0.542923
0.130162 3.999359 0.508688
0.130719 3.198963 0.530794
0.131277 2.630427 0.525384
0.131834 4.358186 0.543239
0.132391 4.703621 0.538541
0.132949 2.154044 0.541942
0.133506 3.026645 0.557292
0.134064 3.787473 0.542558
0.134621 2.687312 0.562438
0.135178 2.156859 0.566368
0.135736 1.481890 0.568785
0.136293 1.569895 0.556409
0.136851 2.165759 0.549440
0.137408 2.118781 0.573772
0.137965 2.983828 0.580509
0.138523 2.400728 0.588150
0.139080 1.614441 0.566268
0.139638 2.089093 0.606263
0.140195 2.115088 0.599799
0.140752 3.246052 0.591551
0.141310 1.877700 0.585430
0.141867 3.260498 0.566600
0.142425 2.596368 0.567566
0.142982 1.085674 0.558825
0.143540 1.838047 0.565354
0.144097 2.147801 0.552589
0.144654 1.629208 0.559204
0.145212 0.655036 0.537077
0.145769 2.001284 0.526724
0.146327 2.300258 0.539582
0.146884 1.999763 0.525539
0.147441 1.887985 0.528450
0.147999 0.608014 0.525185
0.148556 0.453918 0.527168
0.149114 0.828521 0.541301
0.149671 1.691595 0.530631
0.150228 3.379698 0.514430
0.150786 1.633102 0.510995
0.151343 1.553355 0.514390
0.151901 1.175979 0.500022
0.152458 0.780861 0.514618
0.153015 0.900000 0.506694
0.153573 2.608166 0.501697
0.154130 2.061021 0.512105
0.154688 1.604403 0.514178
0.155245 1.614110 0.510387
0.155802 2.512616 0.507145
0.156360 1.656176 0.495453
0.156917 1.027585 0.495176
0.157475 0.557053 0.499040
0.158032 1.872684 0.486330
0.158589 2.077554 0.492610
0.159147 0.969292 0.497780
0.159704 0.719016 0.492774
0.160261 2.374896 0.500937
0.160819 0.813202 0.491179
0.161376 1.349926 0.499905
0.161934 1.803426 0.484517
0.162491 1.023469 0.489322
0.163048 2.799279 0.485941
0.163606 1.720188 0.488054
0.164163 0.320916 0.475653
0.164721 1.729245 0.479880
0.165278 1.036940 0.494927
0.165835 1.566824 0.482257
0.166393 1.834596 0.489219
0.166950 1.298885 0.482646
