# Supplementary material for: Tailored design of protein nanoparticle scaffolds for multivalent presentation of viral glycoprotein antigens
Source: eLife. 2020 Aug 4;9:e57659. doi: 10.7554/eLife.57659 (PMC7402677; doi:10.7554/eLife.57659)
Supplement: Figure 2—source data 15. [file elife-57659-fig2-data15.txt]

0.015887 3227.512172 11
0.016445 3128.791191 11
0.017002 3056.685587 11
0.017560 2960.475545 11
0.018117 2874.071960 11
0.018675 2790.418548 11
0.019232 2704.660074 11
0.019789 2629.779162 11
0.020347 2534.528079 11
0.020904 2459.827138 11
0.021462 2380.437767 11
0.022019 2277.448681 11
0.022577 2193.905492 11
0.023134 2118.271593 11
0.023692 2050.623196 11
0.024249 1960.807288 11
0.024807 1883.169791 11
0.025364 1804.337573 11
0.025921 1736.684167 11
0.026479 1650.577885 11
0.027036 1576.989578 11
0.027594 1513.784912 11
0.028151 1452.518054 11
0.028709 1388.212760 11
0.029266 1317.575076 11
0.029824 1241.696408 11
0.030381 1184.306550 11
0.030938 1122.503974 11
0.031496 1058.591157 11
0.032053 1004.525627 11
0.032611 946.220621 11
0.033168 891.197871 11
0.033726 836.875567 11
0.034283 788.514673 11
0.034841 739.360631 11
0.035398 693.852079 11
0.035955 644.733635 11
0.036513 604.458595 11
0.037070 564.038531 11
0.037628 519.444849 11
0.038185 484.470117 11
0.038743 446.364435 11
0.039300 412.757040 11
0.039858 383.294148 11
0.040415 353.618853 11
0.040973 321.731184 11
0.041530 300.340761 11
0.042087 270.169179 11
0.042645 250.057393 11
0.043202 223.199194 11
0.043760 209.352622 11
0.044317 189.365992 11
0.044875 169.028387 11
0.045432 152.859425 11
0.045990 138.257423 11
0.046547 125.197597 11
0.047104 109.090951 11
0.047662 96.710426 11
0.048219 87.734904 11
0.048777 80.657856 11
0.049334 71.298746 11
0.049892 67.048160 11
0.050449 56.090701 11
0.051007 50.980139 11
0.051564 46.595493 11
0.052121 41.859216 11
0.052679 40.168523 11
0.053236 37.119370 11
0.053794 35.501941 11
0.054351 31.500344 11
0.054909 33.092229 11
0.055466 31.712615 11
0.056024 32.188018 11
0.056581 33.644479 11
0.057138 33.859494 11
0.057696 36.141982 11
0.058253 34.127927 11
0.058811 36.649407 11
0.059368 38.026977 11
0.059926 40.322880 11
0.060483 41.036711 11
0.061041 43.335845 11
0.061598 45.786121 11
0.062155 47.764407 11
0.062713 49.406695 11
0.063270 50.890006 11
0.063828 52.270765 11
0.064385 54.326686 11
0.064943 58.906094 11
0.065500 59.732266 11
0.066057 59.947859 11
0.066615 63.234915 11
0.067172 62.631981 11
0.067730 65.611554 11
0.068287 67.305344 11
0.068845 69.532519 11
0.069402 69.634298 11
0.069960 67.953681 11
0.070517 70.806240 11
0.071074 72.625027 11
0.071632 73.366885 11
0.072189 71.493541 11
0.072747 72.502505 11
0.073304 72.144433 11
0.073862 74.163338 11
0.074419 73.529366 11
0.074977 75.161675 11
0.075534 72.366578 11
0.076091 74.373462 11
0.076649 73.776002 11
0.077206 71.203317 11
0.077764 70.265849 11
0.078321 70.621455 11
0.078879 71.508563 11
0.079436 69.827621 11
0.079993 67.491077 11
0.080551 66.728760 11
0.081108 64.929613 11
0.081666 65.170417 11
0.082223 62.747119 11
0.082781 63.458141 11
0.083338 61.060186 11
0.083895 58.742970 11
0.084453 58.759667 11
0.085010 58.991310 11
0.085568 56.717057 11
0.086125 56.244947 11
0.086683 54.779735 11
0.087240 54.043321 11
0.087798 52.021444 11
0.088355 50.804635 11
0.088912 50.415792 11
0.089470 48.642739 11
0.090027 46.837050 11
0.090585 45.819514 11
0.091142 44.367172 11
0.091700 43.713666 11
0.092257 44.220581 11
0.092814 42.983328 11
0.093372 40.061558 11
0.093929 40.643249 11
0.094487 40.548912 11
0.095044 37.760196 11
0.095602 37.683137 11
0.096159 36.439922 11
0.096716 35.681905 11
0.097274 35.526952 11
0.097831 34.041858 11
0.098389 33.550319 11
0.098946 34.673900 11
0.099504 33.319439 11
0.100061 32.802932 11
0.100618 31.486276 11
0.101176 31.321317 11
0.101733 29.648961 11
0.102291 29.992700 11
0.102848 29.113885 11
0.103406 28.242551 11
0.103963 26.991863 11
0.104520 26.468453 11
0.105078 27.815906 11
0.105635 26.903007 11
0.106193 25.735430 11
0.106750 26.147354 11
0.107308 26.779260 11
0.107865 24.800141 11
0.108422 25.707119 11
0.108980 23.822509 11
0.109537 23.855569 11
0.110095 25.023637 11
0.110652 24.326205 11
0.111210 23.317386 11
0.111767 23.128946 11
0.112324 23.667730 11
0.112882 22.440636 11
0.113439 21.143111 11
0.113997 21.029531 11
0.114554 21.760591 11
0.115111 20.773715 11
0.115669 21.401837 11
0.116226 20.428343 11
0.116784 19.943049 11
0.117341 18.123751 11
0.117899 19.533967 11
0.118456 19.165583 11
0.119013 18.582099 11
0.119571 17.876429 11
0.120128 18.204232 11
0.120686 18.283180 11
0.121243 17.520572 11
0.121800 17.912723 11
0.122358 16.749971 11
0.122915 17.008701 11
0.123473 17.061372 11
0.124030 17.495298 11
0.124588 15.033569 11
0.125145 15.744613 11
0.125702 17.432696 11
0.126260 15.889578 11
0.126817 14.942381 11
0.127375 15.880242 11
0.127932 15.311245 11
0.128489 14.648242 11
0.129047 14.038248 11
0.129604 14.616395 11
0.130162 14.790491 11
0.130719 13.849701 11
0.131277 14.764593 11
0.131834 14.928811 11
0.132391 14.761149 11
0.132949 13.923154 11
0.133506 13.746520 11
0.134064 13.918156 11
0.134621 14.629422 11
0.135178 13.714565 11
0.135736 12.476194 11
0.136293 12.878424 11
0.136851 13.760419 11
0.137408 13.010022 11
0.137965 12.869111 11
0.138523 13.072587 11
0.139080 12.707843 11
0.139638 12.566564 11
0.140195 12.225875 11
0.140752 12.163132 11
0.141310 11.676628 11
0.141867 11.674034 11
0.142425 12.813500 11
0.142982 11.859979 11
0.143540 12.173322 11
0.144097 12.032508 11
0.144654 11.239206 11
0.145212 11.200171 11
0.145769 11.413898 11
0.146327 10.684672 11
0.146884 10.328106 11
0.147441 10.411010 11
0.147999 11.746655 11
0.148556 10.213383 11
0.149114 9.294549 11
0.149671 8.828421 11
0.150228 9.218368 11
0.150786 9.849873 11
0.151343 9.783942 11
0.151901 10.064001 11
0.152458 9.230142 11
0.153015 8.387793 11
0.153573 7.181609 11
0.154130 8.756902 11
0.154688 7.954518 11
0.155245 7.512604 11
0.155802 7.186366 11
0.156360 7.143966 11
0.156917 7.496921 11
0.157475 6.263517 11
0.158032 6.632686 11
0.158589 6.697571 11
0.159147 6.813972 11
0.159704 5.423862 11
0.160261 6.859736 11
0.160819 6.622975 11
0.161376 5.772945 11
0.161934 5.878525 11
0.162491 5.738425 11
0.163048 5.024173 11
0.163606 4.801862 11
0.164163 4.567778 11
0.164721 5.746499 11
0.165278 4.872005 11
0.165835 4.778500 11
0.166393 5.281275 11
0.166950 4.583400 11
0.167508 4.886867 11
0.168065 3.968725 11
0.168622 4.158491 11
0.169180 4.208336 11
0.169737 4.750262 11
0.170294 4.435259 11
0.170852 4.382022 11
0.171409 4.793057 11
0.171967 4.077610 11
0.172524 3.847084 11
0.173081 3.120344 11
0.173639 3.338194 11
0.174196 4.323398 11
0.174754 4.287866 11
0.175311 3.871246 11
0.175868 5.551769 11
0.176426 4.235311 11
0.176983 4.619976 11
0.177540 5.293700 11
0.178098 4.232420 11
0.178655 4.372581 11
0.179213 5.472654 11
0.179770 5.459749 11
0.180327 4.035139 11
0.180885 5.166692 11
0.181442 5.147780 11
0.181999 4.998774 11
0.182557 5.969552 11
0.183114 4.427466 11
0.183672 4.388667 11
0.184229 5.667756 11
0.184786 4.613532 11
0.185344 5.552302 11
0.185901 6.298452 11
0.186458 5.420483 11
0.187016 4.961044 11
0.187573 4.503393 11
0.188131 4.796753 11
0.188688 4.865928 11
0.189245 5.540269 11
0.189803 5.436811 11
0.190360 5.133956 11
0.190917 4.588802 11
0.191475 5.579493 11
0.192032 5.676527 11
0.192590 6.046904 11
0.193147 4.799444 11
0.193704 5.245470 11
0.194262 4.946392 11
0.194819 5.131648 11
0.195376 5.290176 11
0.195934 5.414568 11
0.196491 5.008280 11
0.197048 4.431567 11
0.197606 4.832922 11
0.198163 4.904113 11
0.198721 5.278244 11
0.199278 5.426732 11
0.199835 5.652244 11
0.200393 4.754793 11
0.200950 4.636977 11
