# Supplementary material for: Tailored design of protein nanoparticle scaffolds for multivalent presentation of viral glycoprotein antigens
Source: eLife. 2020 Aug 4;9:e57659. doi: 10.7554/eLife.57659 (PMC7402677; doi:10.7554/eLife.57659)
Supplement: Figure 2—source data 16. [file elife-57659-fig2-data16.txt]

0.012543 633.57141
0.013100 612.46350
0.013658 590.33170
0.014215 569.01340
0.014772 547.07384
0.015330 524.00904
0.015887 504.38917
0.016445 481.04788
0.017002 458.95077
0.017560 435.75249
0.018117 416.05445
0.018675 394.17984
0.019232 371.58908
0.019789 350.20630
0.020347 332.39965
0.020904 312.37172
0.021462 293.79254
0.022019 274.33572
0.022577 257.62837
0.023134 240.08255
0.023692 222.53289
0.024249 206.68099
0.024807 191.59097
0.025364 175.93909
0.025921 161.60856
0.026479 148.44723
0.027036 135.32271
0.027594 122.34152
0.028151 110.78046
0.028709 100.18740
0.029266 89.706235
0.029824 79.932951
0.030381 70.544471
0.030938 63.109834
0.031496 54.833947
0.032053 47.793952
0.032611 41.227031
0.033168 35.799350
0.033726 30.570127
0.034283 25.633105
0.034841 21.442918
0.035398 17.854916
0.035955 14.486641
0.036513 11.596924
0.037070 9.562818 
0.037628 7.545286 
0.038185 6.053995 
0.038743 4.966720 
0.039300 4.205475 
0.039858 3.480039 
0.040415 3.201479 
0.040973 3.086020 
0.041530 3.152323 
0.042087 3.741264 
0.042645 4.080324 
0.043202 4.837920 
0.043760 5.510924 
0.044317 6.505172 
0.044875 7.497998 
0.045432 8.098901 
0.045990 9.240527 
0.046547 10.204459
0.047104 11.127110
0.047662 12.168545
0.048219 12.931092
0.048777 13.897082
0.049334 14.862510
0.049892 15.530325
0.050449 16.865480
0.051007 17.424948
0.051564 18.005126
0.052121 18.505655
0.052679 19.036840
0.053236 19.356899
0.053794 19.611577
0.054351 19.794353
0.054909 19.860048
0.055466 19.873709
0.056024 19.746912
0.056581 19.589072
0.057138 19.548150
0.057696 19.130504
0.058253 18.798587
0.058811 18.409846
0.059368 17.872627
0.059926 17.515273
0.060483 16.929221
0.061041 16.393852
0.061598 15.808518
0.062155 15.188823
0.062713 14.604203
0.063270 13.965859
0.063828 13.337434
0.064385 12.692802
0.064943 12.034192
0.065500 11.501446
0.066057 10.817835
0.066615 10.233997
0.067172 9.770269 
0.067730 9.304557 
0.068287 8.742232 
0.068845 8.410054 
0.069402 7.979166 
0.069960 7.581464 
0.070517 7.236553 
0.071074 6.956511 
0.071632 6.708310 
0.072189 6.509401 
0.072747 6.424200 
0.073304 6.303497 
0.073862 6.137452 
0.074419 6.246541 
0.074977 6.139261 
0.075534 6.199519 
0.076091 6.229075 
0.076649 6.251051 
0.077206 6.314064 
0.077764 6.416358 
0.078321 6.606659 
0.078879 6.743231 
0.079436 7.009752 
0.079993 7.205884 
0.080551 7.435013 
0.081108 7.604030 
0.081666 7.762388 
0.082223 8.021653 
0.082781 8.132901 
0.083338 8.419378 
0.083895 8.595385 
0.084453 8.745790 
0.085010 8.871131 
0.085568 9.059162 
0.086125 9.275456 
0.086683 9.353551 
0.087240 9.520161 
0.087798 9.615162 
0.088355 9.762350 
0.088912 9.742365 
0.089470 9.794606 
0.090027 9.802895 
0.090585 9.768112 
0.091142 9.647947 
0.091700 9.815056 
0.092257 9.572897 
0.092814 9.524869 
0.093372 9.383985 
0.093929 9.296471 
0.094487 9.136234 
0.095044 8.996917 
0.095602 8.717275 
0.096159 8.618341 
0.096716 8.383995 
0.097274 8.212886 
0.097831 7.794759 
0.098389 7.715823 
0.098946 7.434640 
0.099504 7.074839 
0.100061 6.932778 
0.100618 6.607161 
0.101176 6.291834 
0.101733 6.078666 
0.102291 5.775018 
0.102848 5.429564 
0.103406 5.293429 
0.103963 5.007042 
0.104520 4.712752 
0.105078 4.427312 
0.105635 4.293479 
0.106193 4.034535 
0.106750 3.766069 
0.107308 3.560072 
0.107865 3.432001 
0.108422 3.248499 
0.108980 3.052919 
0.109537 2.830255 
0.110095 2.714629 
0.110652 2.565821 
0.111210 2.458945 
0.111767 2.346505 
0.112324 2.253764 
0.112882 2.119246 
0.113439 2.042206 
0.113997 1.960415 
0.114554 1.869819 
0.115111 1.946434 
0.115669 1.918675 
0.116226 1.876000 
0.116784 1.799933 
0.117341 1.814068 
0.117899 1.773530 
0.118456 1.844793 
0.119013 1.920116 
0.119571 1.896772 
0.120128 1.883512 
0.120686 1.935288 
0.121243 2.004407 
0.121800 1.941387 
0.122358 2.036681 
0.122915 2.062356 
0.123473 2.075534 
0.124030 2.207407 
0.124588 2.144541 
0.125145 2.244717 
0.125702 2.244136 
0.126260 2.343802 
0.126817 2.364301 
0.127375 2.371041 
0.127932 2.387808 
0.128489 2.395291 
0.129047 2.438293 
0.129604 2.361729 
0.130162 2.469548 
0.130719 2.508602 
0.131277 2.473446 
0.131834 2.468356 
0.132391 2.373266 
0.132949 2.489617 
0.133506 2.452928 
0.134064 2.429624 
0.134621 2.434107 
0.135178 2.365114 
0.135736 2.353359 
0.136293 2.376608 
0.136851 2.325579 
0.137408 2.277433 
0.137965 2.256883 
0.138523 2.257238 
0.139080 2.160847 
0.139638 2.124502 
0.140195 2.035422 
0.140752 2.059072 
0.141310 2.042474 
0.141867 1.941134 
0.142425 1.928847 
0.142982 1.889221 
0.143540 1.844161 
0.144097 1.764962 
0.144654 1.723232 
0.145212 1.677771 
0.145769 1.649391 
0.146327 1.591629 
0.146884 1.614027 
0.147441 1.539419 
0.147999 1.518322 
0.148556 1.439478 
0.149114 1.446196 
0.149671 1.446595 
0.150228 1.361522 
0.150786 1.315007 
0.151343 1.299160 
0.151901 1.305657 
0.152458 1.379325 
0.153015 1.280346 
0.153573 1.274928 
0.154130 1.208702 
0.154688 1.253297 
0.155245 1.188911 
0.155802 1.223857 
0.156360 1.161796 
0.156917 1.156086 
0.157475 1.222575 
0.158032 1.183962 
0.158589 1.108055 
0.159147 1.160322 
0.159704 1.085421 
0.160261 1.146178 
0.160819 1.117442 
0.161376 1.019247 
0.161934 1.030255 
0.162491 1.019565 
0.163048 1.035451 
0.163606 1.034458 
0.164163 0.975339 
0.164721 0.992361 
0.165278 1.003657 
0.165835 0.986029 
0.166393 0.987187 
0.166950 0.959796 
0.167508 0.980554 
0.168065 0.907625 
0.168622 0.977328 
0.169180 0.913416 
0.169737 0.963064 
0.170294 0.902972 
0.170852 0.894123 
0.171409 0.891026 
0.171967 0.834886 
0.172524 0.870824 
0.173081 0.811676 
0.173639 0.797785 
0.174196 0.836168 
0.174754 0.762014 
0.175311 0.747205 
0.175868 0.743477 
0.176426 0.712900 
0.176983 0.737148 
0.177540 0.667829 
0.178098 0.660099 
0.178655 0.631691 
0.179213 0.697379 
0.179770 0.638963 
0.180327 0.677419 
0.180885 0.625787 
0.181442 0.552159 
0.181999 0.567399 
0.182557 0.652639 
0.183114 0.598662 
0.183672 0.539304 
0.184229 0.543726 
0.184786 0.569526 
0.185344 0.555054 
0.185901 0.592736 
0.186458 0.551953 
0.187016 0.607003 
0.187573 0.548327 
0.188131 0.564798 
0.188688 0.519165 
0.189245 0.517698 
0.189803 0.496826 
0.190360 0.553753 
0.190917 0.558385 
0.191475 0.559173 
0.192032 0.536982 
0.192590 0.589943 
0.193147 0.531709 
0.193704 0.564178 
0.194262 0.492369 
0.194819 0.565147 
0.195376 0.501003 
0.195934 0.571330 
0.196491 0.503296 
0.197048 0.545143 
0.197606 0.501966 
0.198163 0.489584 
0.198721 0.529268 
0.199278 0.524373 
0.199835 0.497393 
0.200393 0.548226 
0.200950 0.531014 
0.201507 0.497950 
0.202065 0.504469 
0.202622 0.494288 
0.203179 0.463310 
0.203737 0.455524 
0.204294 0.529671 
0.204851 0.440660 
0.205409 0.460922 
0.205966 0.458896 
0.206524 0.456684 
0.207081 0.490462 
0.207638 0.472844 
0.208196 0.422022 
0.208753 0.406396 
0.209310 0.349860 
0.209868 0.422377 
0.210425 0.431708 
0.210982 0.429447 
0.211540 0.368860 
0.212097 0.359839 
0.212654 0.380843 
0.213212 0.388881 
0.213769 0.361411 
0.214326 0.397454 
0.214884 0.388290 
0.215441 0.350456 
0.215999 0.379390 
0.216556 0.337334 
0.217113 0.354995 
0.217671 0.340868 
0.218228 0.378456 
0.218785 0.356774 
0.219343 0.346507 
0.219900 0.327315 
0.220457 0.309184 
0.221015 0.335611 
0.221572 0.275272 
0.222129 0.335729 
0.222687 0.326567 
0.223244 0.346353 
0.223801 0.335955 
0.224359 0.292106 
0.224916 0.406620 
0.225473 0.328066 
0.226031 0.325826 
0.226588 0.339342 
0.227145 0.371859 
0.227703 0.378305 
0.228260 0.356489 
0.228817 0.343340 
0.229375 0.342813 
0.229932 0.327688 
0.230489 0.341104 
0.231047 0.332429 
0.231604 0.384925 
0.232161 0.347784 
0.232719 0.363406 
0.233276 0.430382 
0.233833 0.373113 
0.234391 0.374582 
0.234948 0.381216 
0.235505 0.361950 
0.236063 0.366188 
0.236620 0.321581 
0.237177 0.398523 
0.237735 0.433543 
0.238292 0.382995 
0.238849 0.370895 
0.239407 0.399271 
0.239964 0.383945 
0.240521 0.407129 
0.241079 0.330168 
0.241636 0.368429 
0.242193 0.365943 
0.242750 0.397481 
0.243308 0.401505 
0.243865 0.351894 
0.244422 0.355642 
0.244980 0.338592 
0.245537 0.391394 
0.246094 0.339346 
0.246652 0.362816 
0.247209 0.351592 
0.247766 0.339653 
0.248324 0.348690 
0.248881 0.339557 
0.249438 0.340102 
0.249996 0.329659 
0.250553 0.367698 
0.251110 0.294360 
0.251667 0.289000 
0.252225 0.332595 
0.252782 0.383790 
0.253339 0.275262 
0.253897 0.303742 
0.254454 0.288840 
0.255011 0.323188 
0.255569 0.303241 
0.256126 0.317421 
0.256683 0.288688 
0.257241 0.310057 
0.257798 0.229034 
0.258355 0.206207 
0.258912 0.220166 
0.259470 0.272513 
0.260027 0.299806 
0.260584 0.308365 
0.261142 0.244100 
0.261699 0.290686 
0.262256 0.244974 
0.262814 0.293265 
0.263371 0.209697 
0.263928 0.241257 
0.264485 0.238844 
0.265043 0.209137 
0.265600 0.301470 
0.266157 0.229364 
0.266715 0.255604 
0.267272 0.237276 
0.267829 0.237722 
0.268386 0.262776 
0.268944 0.240863 
0.269501 0.302494 
0.270058 0.245731 
0.270616 0.236879 
0.271173 0.264389 
0.271730 0.198438 
0.272287 0.190970 
0.272845 0.269743 
0.273402 0.242549 
0.273959 0.193273 
0.274517 0.242970 
0.275074 0.236046 
0.275631 0.188078 
0.276188 0.208197 
0.276746 0.210178 
0.277303 0.237601 
0.277860 0.199760 
