# Supplementary material for: Tailored design of protein nanoparticle scaffolds for multivalent presentation of viral glycoprotein antigens
Source: eLife. 2020 Aug 4;9:e57659. doi: 10.7554/eLife.57659 (PMC7402677; doi:10.7554/eLife.57659)
Supplement: Figure 2—source data 17. [file elife-57659-fig2-data17.txt]

0.010313 2271.348890 8
0.010870 2249.883717 8
0.011428 2071.116764 8
0.011985 2061.302158 8
0.012543 1911.429547 8
0.013100 1816.231641 8
0.013658 1724.699136 8
0.014215 1674.666617 8
0.014772 1579.010883 8
0.015330 1434.048324 8
0.015887 1384.158398 8
0.016445 1268.071155 8
0.017002 1192.100851 8
0.017560 1125.422312 8
0.018117 1035.467674 8
0.018675 956.228250 8
0.019232 890.436828 8
0.019789 829.908866 8
0.020347 746.541719 8
0.020904 659.767583 8
0.021462 595.719241 8
0.022019 534.270457 8
0.022577 462.478760 8
0.023134 421.920111 8
0.023692 375.101013 8
0.024249 320.507063 8
0.024807 275.761651 8
0.025364 246.919283 8
0.025921 219.885884 8
0.026479 171.231724 8
0.027036 159.795146 8
0.027594 131.873944 8
0.028151 104.247620 8
0.028709 83.091724 8
0.029266 63.494493 8
0.029824 53.539384 8
0.030381 35.300825 8
0.030938 30.538000 8
0.031496 22.168274 8
0.032053 15.054884 8
0.032611 10.693206 8
0.033168 13.553770 8
0.033726 10.906978 8
0.034283 8.446516 8
0.034841 17.363517 8
0.035398 18.759541 8
0.035955 20.023978 8
0.036513 20.445755 8
0.037070 32.839509 8
0.037628 40.187343 8
0.038185 45.818695 8
0.038743 50.274407 8
0.039300 53.252482 8
0.039858 60.499133 8
0.040415 59.317411 8
0.040973 63.691916 8
0.041530 75.185571 8
0.042087 72.775734 8
0.042645 87.752549 8
0.043202 83.035843 8
0.043760 85.694317 8
0.044317 88.597430 8
0.044875 90.489661 8
0.045432 95.694246 8
0.045990 84.685587 8
0.046547 84.307522 8
0.047104 82.473620 8
0.047662 91.496398 8
0.048219 83.242617 8
0.048777 83.209290 8
0.049334 82.950423 8
0.049892 85.513574 8
0.050449 74.299541 8
0.051007 74.015113 8
0.051564 70.703926 8
0.052121 65.651109 8
0.052679 63.877432 8
0.053236 57.549693 8
0.053794 54.732547 8
0.054351 51.280123 8
0.054909 42.572566 8
0.055466 40.708385 8
0.056024 38.861966 8
0.056581 33.029652 8
0.057138 32.747039 8
0.057696 27.622492 8
0.058253 25.297041 8
0.058811 21.872066 8
0.059368 17.015422 8
0.059926 16.366037 8
0.060483 15.106627 8
0.061041 10.828282 8
0.061598 9.517921 8
0.062155 8.955372 8
0.062713 7.896511 8
0.063270 6.334519 8
0.063828 7.151828 8
0.064385 9.783405 8
0.064943 7.476256 8
0.065500 6.547181 8
0.066057 5.075791 8
0.066615 8.111008 8
0.067172 7.439802 8
0.067730 8.238840 8
0.068287 8.272193 8
0.068845 12.193837 8
0.069402 13.031189 8
0.069960 12.806748 8
0.070517 14.730082 8
0.071074 15.878790 8
0.071632 17.028451 8
0.072189 19.026559 8
0.072747 18.896284 8
0.073304 19.842714 8
0.073862 20.930230 8
0.074419 19.501432 8
0.074977 19.543320 8
0.075534 21.537617 8
0.076091 20.570385 8
0.076649 22.420660 8
0.077206 26.661536 8
0.077764 25.911849 8
0.078321 23.639688 8
0.078879 22.421858 8
0.079436 23.153628 8
0.079993 21.040046 8
0.080551 22.037184 8
0.081108 20.683035 8
0.081666 20.469290 8
0.082223 20.295851 8
0.082781 18.864937 8
0.083338 17.185247 8
0.083895 20.355032 8
0.084453 17.201298 8
0.085010 16.540440 8
0.085568 18.362256 8
0.086125 16.170562 8
0.086683 12.911202 8
0.087240 15.135606 8
0.087798 14.026685 8
0.088355 10.084260 8
0.088912 11.927859 8
0.089470 10.113925 8
0.090027 10.490874 8
0.090585 9.877019 8
0.091142 9.364487 8
0.091700 8.203779 8
0.092257 7.606059 8
0.092814 7.620187 8
0.093372 8.228856 8
0.093929 6.386267 8
0.094487 6.102483 8
0.095044 6.232556 8
0.095602 8.464521 8
0.096159 7.115490 8
0.096716 7.594689 8
0.097274 7.197180 8
0.097831 7.494931 8
0.098389 7.051779 8
0.098946 6.396317 8
0.099504 8.065690 8
0.100061 6.951426 8
0.100618 7.880127 8
0.101176 6.026920 8
0.101733 7.721466 8
0.102291 8.216690 8
0.102848 7.865206 8
0.103406 6.527475 8
0.103963 7.390940 8
0.104520 10.138098 8
0.105078 8.179492 8
0.105635 9.827969 8
0.106193 9.862113 8
0.106750 7.844394 8
0.107308 9.194530 8
0.107865 10.903535 8
0.108422 9.631752 8
0.108980 8.608388 8
0.109537 9.486128 8
0.110095 8.080742 8
0.110652 7.983641 8
0.111210 6.693191 8
0.111767 7.623622 8
0.112324 7.044584 8
0.112882 8.879699 8
0.113439 4.728678 8
0.113997 6.742938 8
0.114554 6.553180 8
0.115111 5.398106 8
0.115669 5.661429 8
0.116226 6.629866 8
0.116784 7.072772 8
0.117341 7.104176 8
0.117899 4.996409 8
0.118456 5.437143 8
0.119013 5.120555 8
0.119571 4.487870 8
0.120128 4.629224 8
0.120686 4.628039 8
0.121243 4.100590 8
0.121800 5.135247 8
0.122358 4.470355 8
0.122915 4.173487 8
0.123473 4.641236 8
0.124030 5.846636 8
0.124588 4.106325 8
0.125145 3.200471 8
0.125702 3.167239 8
0.126260 4.833458 8
0.126817 4.508839 8
0.127375 5.143198 8
0.127932 4.521867 8
0.128489 3.759782 8
0.129047 5.338414 8
0.129604 3.981371 8
0.130162 2.959125 8
0.130719 3.384389 8
0.131277 4.977949 8
0.131834 5.360920 8
0.132391 3.421371 8
0.132949 5.483144 8
0.133506 5.821188 8
0.134064 3.963371 8
0.134621 5.219894 8
0.135178 3.332559 8
0.135736 4.937826 8
0.136293 5.880605 8
0.136851 5.058941 8
0.137408 5.106123 8
0.137965 5.628731 8
0.138523 5.760259 8
0.139080 3.853675 8
0.139638 6.284557 8
0.140195 5.258877 8
0.140752 5.470267 8
0.141310 5.517166 8
0.141867 6.228753 8
0.142425 6.049067 8
0.142982 3.999032 8
0.143540 5.061046 8
0.144097 5.718078 8
0.144654 3.945503 8
0.145212 5.580293 8
0.145769 4.012233 8
0.146327 5.054828 8
0.146884 5.073045 8
0.147441 2.826848 8
0.147999 3.914874 8
0.148556 4.370012 8
0.149114 5.282524 8
0.149671 3.955431 8
0.150228 4.885737 8
0.150786 3.263615 8
0.151343 4.750359 8
0.151901 3.632433 8
0.152458 3.799214 8
0.153015 5.943178 8
0.153573 5.687123 8
0.154130 3.956721 8
0.154688 3.751391 8
0.155245 2.662614 8
0.155802 4.992374 8
0.156360 5.076279 8
0.156917 4.096483 8
0.157475 3.025193 8
0.158032 4.283377 8
0.158589 5.084681 8
0.159147 3.248064 8
0.159704 4.173328 8
0.160261 3.503522 8
0.160819 4.226332 8
0.161376 4.546394 8
0.161934 4.137669 8
0.162491 3.702240 8
0.163048 2.969696 8
0.163606 3.396037 8
0.164163 3.968514 8
0.164721 3.242021 8
0.165278 2.946883 8
0.165835 3.166911 8
0.166393 4.123283 8
0.166950 4.130267 8
0.167508 3.360026 8
0.168065 2.956481 8
0.168622 4.142058 8
0.169180 3.157527 8
0.169737 3.578744 8
0.170294 3.509491 8
0.170852 4.491374 8
0.171409 4.237876 8
0.171967 4.606154 8
0.172524 4.592061 8
0.173081 3.448979 8
0.173639 4.475125 8
0.174196 3.065114 8
0.174754 5.023369 8
0.175311 3.313896 8
0.175868 2.497501 8
0.176426 3.498960 8
0.176983 3.113193 8
0.177540 3.440597 8
0.178098 2.404128 8
0.178655 4.393374 8
0.179213 3.316948 8
0.179770 3.372418 8
0.180327 4.586591 8
0.180885 1.958477 8
0.181442 3.314133 8
0.181999 2.375025 8
0.182557 4.087188 8
0.183114 4.665894 8
0.183672 3.208623 8
0.184229 4.431669 8
0.184786 2.731082 8
0.185344 4.160997 8
0.185901 3.396034 8
0.186458 3.601344 8
0.187016 4.422406 8
0.187573 2.754717 8
0.188131 3.067099 8
0.188688 4.327085 8
0.189245 4.603306 8
0.189803 3.106832 8
0.190360 2.975949 8
0.190917 2.446378 8
0.191475 3.336235 8
0.192032 3.462939 8
0.192590 3.248970 8
0.193147 4.228567 8
0.193704 4.117435 8
0.194262 3.924899 8
0.194819 3.978961 8
0.195376 4.366927 8
0.195934 3.334899 8
0.196491 4.403808 8
0.197048 3.555421 8
0.197606 3.809343 8
0.198163 4.601652 8
0.198721 3.743337 8
0.199278 3.394468 8
0.199835 3.844239 8
0.200393 3.642036 8
0.200950 2.386451 8
0.201507 3.703356 8
0.202065 3.809836 8
0.202622 2.979384 8
0.203179 3.185136 8
0.203737 3.041004 8
0.204294 3.097660 8
0.204851 2.020009 8
0.205409 2.568209 8
0.205966 3.147008 8
0.206524 4.041895 8
0.207081 3.284659 8
0.207638 4.065826 8
0.208196 3.333465 8
0.208753 3.624619 8
0.209310 3.268734 8
0.209868 3.734823 8
0.210425 3.191369 8
0.210982 2.283461 8
0.211540 2.446617 8
0.212097 2.930989 8
0.212654 3.625558 8
0.213212 3.551337 8
0.213769 3.431244 8
0.214326 1.794556 8
0.214884 4.325235 8
0.215441 3.523352 8
0.215999 2.176788 8
0.216556 3.489403 8
0.217113 3.324255 8
0.217671 3.960068 8
0.218228 2.280423 8
0.218785 2.436047 8
0.219343 4.346263 8
0.219900 3.434670 8
0.220457 3.530046 8
0.221015 3.031017 8
0.221572 2.179469 8
0.222129 3.652236 8
0.222687 3.930638 8
0.223244 3.992677 8
0.223801 3.092035 8
0.224359 2.761896 8
0.224916 3.276492 8
0.225473 2.907166 8
0.226031 3.060228 8
0.226588 2.267135 8
0.227145 4.373897 8
0.227703 2.292872 8
0.228260 2.717562 8
0.228817 3.215968 8
0.229375 3.038838 8
0.229932 2.263313 8
0.230489 2.299598 8
0.231047 3.728919 8
0.231604 2.260252 8
0.232161 3.142535 8
0.232719 2.489506 8
0.233276 3.430203 8
0.233833 3.333670 8
0.234391 2.360541 8
0.234948 3.201133 8
0.235505 2.464998 8
0.236063 2.314712 8
0.236620 2.598749 8
0.237177 3.345836 8
0.237735 3.012989 8
0.238292 4.320457 8
0.238849 2.123346 8
0.239407 2.396113 8
0.239964 3.535010 8
0.240521 3.579085 8
0.241079 2.714558 8
0.241636 3.301210 8
0.242193 1.827706 8
0.242750 2.925551 8
0.243308 3.567409 8
0.243865 3.640037 8
0.244422 3.217876 8
0.244980 2.394880 8
0.245537 2.294785 8
0.246094 2.972433 8
0.246652 3.304802 8
0.247209 2.259072 8
0.247766 3.517326 8
0.248324 3.480172 8
0.248881 3.155129 8
0.249438 3.335303 8
0.249996 2.962523 8
0.250553 3.355676 8
0.251110 2.338341 8
0.251667 3.064590 8
0.252225 2.800808 8
0.252782 3.118203 8
0.253339 3.505886 8
0.253897 4.064456 8
0.254454 3.216565 8
0.255011 3.172617 8
0.255569 3.025723 8
0.256126 2.787866 8
0.256683 3.400997 8
0.257241 2.649229 8
0.257798 3.275511 8
0.258355 3.112407 8
0.258912 2.373328 8
0.259470 3.630934 8
0.260027 3.602547 8
0.260584 3.387564 8
0.261142 2.060941 8
0.261699 3.020425 8
0.262256 2.426957 8
0.262814 4.030230 8
0.263371 2.885462 8
0.263928 2.018985 8
0.264485 2.462863 8
0.265043 2.166081 8
0.265600 3.160939 8
0.266157 2.950168 8
