# Supplementary material for: Tailored design of protein nanoparticle scaffolds for multivalent presentation of viral glycoprotein antigens
Source: eLife. 2020 Aug 4;9:e57659. doi: 10.7554/eLife.57659 (PMC7402677; doi:10.7554/eLife.57659)
Supplement: Figure 2—figure supplement 6—source data 1. [file elife-57659-fig2-figsupp6-data1.txt]

differential refractive index data:
time (min)	differential refractive index (RIU)
-0.1360024809837341	6.298636297986494e-006
-0.1202128757205762	6.316911794316489e-006
-0.1044232704574183	6.329247961126487e-006
-0.08863366519426046	6.331315634356735e-006
-0.07284405993110256	6.331115621048014e-006
-0.05705445466794466	6.329955169617571e-006
-0.04126484940478678	6.328495921844195e-006
-0.02547524414162888	6.325643285531195e-006
-0.009685638878470987	6.321823335773438e-006
0.00610396638468691	6.318536833913337e-006
0.02189357164784481	6.314903882678574e-006
0.0376831769110027	6.311836134534655e-006
0.05347278217416057	6.308391169558952e-006
0.06926238743731847	6.305106676608015e-006
0.08505199270047636	6.30214116961568e-006
0.1008415979636343	6.298659333673352e-006
0.1166312032267922	6.295973501483877e-006
0.13242080848995	6.29439363950478e-006
0.148210413753108	6.293054634989299e-006
0.1640000190162658	6.291174198869232e-006
0.1797896242794237	6.290405317250522e-006
0.1955792295425816	6.289730036383854e-006
0.2113688348057395	6.28896154980743e-006
0.2271584400688974	6.288915006941062e-006
0.2429480453320553	6.288328849302045e-006
0.2587376505952132	6.288104708469097e-006
0.2745272558583711	6.28797448471079e-006
0.290316861121529	6.287642072672108e-006
0.3061064663846869	6.28716096790844e-006
0.3218960716478448	6.2870906185539e-006
0.3376856769110027	6.287045220997756e-006
0.3534752821741606	6.287123810756661e-006
0.3692648874373185	6.287623564596521e-006
0.3850544927004763	6.28695241787877e-006
0.4008440979636342	6.287345617769216e-006
0.4166337032267922	6.287908819290168e-006
0.43242330848995	6.288174830302679e-006
0.4482129137531079	6.289026344011907e-006
0.4640025190162658	6.288860106747073e-006
0.4797921242794238	6.288905724797192e-006
0.4955817295425816	6.288757171349881e-006
0.5113713348057395	6.288843086382507e-006
0.5271609400688974	6.288651425084524e-006
0.5429505453320552	6.288612837763985e-006
0.5587401505952132	6.289168645660492e-006
0.5745297558583711	6.289540233399686e-006
0.5903193611215289	6.289853215667016e-006
0.6061089663846868	6.288916838218319e-006
0.6218985716478447	6.288088308041115e-006
0.6376881769110027	6.287372713254671e-006
0.6534777821741605	6.287377833392135e-006
0.6692673874373184	6.287747207213148e-006
0.6850569927004763	6.287913450297336e-006
0.7008465979636342	6.288566435910009e-006
0.7166362032267921	6.288194895536702e-006
0.73242580848995	6.288796000520842e-006
0.7482154137531079	6.289496301653174e-006
0.7640050190162657	6.289903586632556e-006
0.7797946242794237	6.290812162057341e-006
0.7955842295425816	6.291400717186851e-006
0.8113738348057394	6.292172939846662e-006
0.8271634400688973	6.291866078466305e-006
0.8429530453320553	6.291835376053764e-006
0.8587426505952132	6.292171037679722e-006
0.874532255858371	6.292964352977762e-006
0.8903218611215289	6.293842135121084e-006
0.9061114663846868	6.29366637163567e-006
0.9219010716478446	6.293631249712865e-006
0.9376906769110025	6.293516044568555e-006
0.9534802821741606	6.293437412686043e-006
0.9692698874373185	6.293134598730085e-006
0.9850594927004763	6.292983237571668e-006
1.000849097963634	6.292868961141583e-006
1.016638703226792	6.292956148796525e-006
1.03242830848995	6.292953012202944e-006
1.048217913753108	6.292893302057699e-006
1.064007519016266	6.293724141140576e-006
1.079797124279424	6.294082520743216e-006
1.095586729542582	6.294577723304764e-006
1.11137633480574	6.295318301316957e-006
1.127165940068897	6.295937259798309e-006
1.142955545332055	6.295802898083872e-006
1.158745150595213	6.295052078751607e-006
1.174534755858371	6.295690307028384e-006
1.190324361121529	6.295925583343069e-006
1.206113966384687	6.29555093228115e-006
1.221903571647845	6.295194546167093e-006
1.237693176911003	6.294808914956887e-006
1.253482782174161	6.294020762770048e-006
1.269272387437318	6.293249808336272e-006
1.285061992700476	6.293322004393213e-006
1.300851597963634	6.292680523701913e-006
1.316641203226792	6.292110413710247e-006
1.33243080848995	6.291683272573136e-006
1.348220413753108	6.291411521902707e-006
1.364010019016266	6.291373501843436e-006
1.379799624279424	6.291151124729858e-006
1.395589229542582	6.291458241610172e-006
1.411378834805739	6.290656072886535e-006
1.427168440068897	6.290011226425819e-006
1.442958045332055	6.289551334258609e-006
1.458747650595213	6.289275906762631e-006
1.474537255858371	6.289105119151501e-006
1.490326861121529	6.288503129591908e-006
1.506116466384687	6.287940782856926e-006
1.521906071647845	6.287021796400956e-006
1.537695676911003	6.287274686746063e-006
1.553485282174161	6.28663330374905e-006
1.569274887437318	6.286050388753636e-006
1.585064492700476	6.28592190947034e-006
1.600854097963634	6.285659271129219e-006
1.616643703226792	6.285866737097495e-006
1.63243330848995	6.285529112192863e-006
1.648222913753108	6.28560351374961e-006
1.664012519016266	6.284897743017839e-006
1.679802124279424	6.284641497116106e-006
1.695591729542582	6.285261566497278e-006
1.711381334805739	6.284840381267034e-006
1.727170940068897	6.284621215502889e-006
1.742960545332055	6.284519648214608e-006
1.758750150595213	6.284163377734908e-006
1.774539755858371	6.283799237382472e-006
1.790329361121529	6.283900432055599e-006
1.806118966384687	6.283728574325794e-006
1.821908571647845	6.283666557281677e-006
1.837698176911003	6.284026328853074e-006
1.85348778217416	6.284129571078997e-006
1.869277387437318	6.28445361835921e-006
1.885066992700476	6.284110053202554e-006
1.900856597963634	6.284036734348895e-006
1.916646203226792	6.283832457379175e-006
1.93243580848995	6.28339781797196e-006
1.948225413753108	6.283109988600118e-006
1.964015019016266	6.282772984914012e-006
1.979804624279423	6.282848162658212e-006
1.995594229542582	6.281893457541933e-006
2.011383834805739	6.281080543954439e-006
2.027173440068897	6.28069236404542e-006
2.042963045332055	6.280635647922897e-006
2.058752650595213	6.280788994411088e-006
2.074542255858371	6.280533645250938e-006
2.090331861121529	6.281013819186866e-006
2.106121466384687	6.280738935444233e-006
2.121911071647844	6.280470263565414e-006
2.137700676911003	6.280097796871717e-006
2.15349028217416	6.279869962346679e-006
2.169279887437318	6.280212602381356e-006
2.185069492700476	6.279814861862585e-006
2.200859097963634	6.279599230628665e-006
2.216648703226792	6.278588717913549e-006
2.23243830848995	6.277721071600107e-006
2.248227913753108	6.277083529496599e-006
2.264017519016266	6.276805662738993e-006
2.279807124279424	6.276460400785137e-006
2.295596729542581	6.275617161302702e-006
2.311386334805739	6.276038058167613e-006
2.327175940068897	6.276931251239039e-006
2.342965545332055	6.277628911936108e-006
2.358755150595213	6.277459926515439e-006
2.374544755858371	6.277963147425605e-006
2.390334361121529	6.278942855132063e-006
2.406123966384687	6.27879582851588e-006
2.421913571647845	6.27882798468791e-006
2.437703176911002	6.278556184895794e-006
2.45349278217416	6.277965319298596e-006
2.469282387437318	6.277026341943256e-006
2.485071992700476	6.277163416256475e-006
2.500861597963634	6.277422215762735e-006
2.516651203226792	6.276835905424509e-006
2.53244080848995	6.277025403386744e-006
2.548230413753108	6.277034072333881e-006
2.564020019016266	6.277267950482239e-006
2.579809624279423	6.276603821255196e-006
2.595599229542581	6.276018364317071e-006
2.61138883480574	6.276371743564261e-006
2.627178440068897	6.276229380460804e-006
2.642968045332055	6.275939175259611e-006
2.658757650595213	6.275557753761558e-006
2.674547255858371	6.275612851761583e-006
2.690336861121529	6.274847264970603e-006
2.706126466384687	6.274680567514912e-006
2.721916071647844	6.274533734971548e-006
2.737705676911002	6.274368863336553e-006
2.753495282174161	6.274961189647559e-006
2.769284887437318	6.274943224238807e-006
2.785074492700476	6.274987032088912e-006
2.800864097963634	6.273741329356839e-006
2.816653703226792	6.272983729074772e-006
2.83244330848995	6.273331310376148e-006
2.848232913753108	6.273440908204466e-006
2.864022519016265	6.273057912128384e-006
2.879812124279424	6.272478227834472e-006
2.895601729542581	6.2720760187939e-006
2.911391334805739	6.270620543014325e-006
2.927180940068897	6.270029414957658e-006
2.942970545332055	6.26945383845856e-006
2.958760150595213	6.26876116020108e-006
2.974549755858371	6.269064623434478e-006
2.990339361121529	6.268671781290523e-006
3.006128966384686	6.268366110132036e-006
3.021918571647845	6.268539467508792e-006
3.037708176911002	6.269471766859805e-006
3.05349778217416	6.269362659677449e-006
3.069287387437318	6.269192041141727e-006
3.085076992700476	6.269286695346434e-006
3.100866597963634	6.268312018924992e-006
3.116656203226792	6.26792518477321e-006
3.13244580848995	6.268063831563052e-006
3.148235413753107	6.268593062448756e-006
3.164025019016266	6.268143809511482e-006
3.179814624279423	6.267732131877566e-006
3.195604229542581	6.267493781213428e-006
3.211393834805739	6.26700440854779e-006
3.227183440068897	6.266623631328397e-006
3.242973045332055	6.26666877780757e-006
3.258762650595213	6.26756682834351e-006
3.274552255858371	6.266834578723042e-006
3.290341861121529	6.267196539298334e-006
3.306131466384687	6.268130835763089e-006
3.321921071647844	6.267233993586043e-006
3.337710676911002	6.267352772260457e-006
3.35350028217416	6.267028265849764e-006
3.369289887437318	6.266797765080969e-006
3.385079492700476	6.266613446061386e-006
3.400869097963634	6.266297515915021e-006
3.416658703226792	6.266073827033922e-006
3.43244830848995	6.265832736948924e-006
3.448237913753108	6.265451695837834e-006
3.464027519016265	6.264612701451454e-006
3.479817124279423	6.264596115283705e-006
3.495606729542581	6.264602046470289e-006
3.511396334805739	6.265179995472495e-006
3.527185940068897	6.264451343927422e-006
3.542975545332055	6.263646586072924e-006
3.558765150595213	6.26388409802676e-006
3.574554755858371	6.263011154626419e-006
3.590344361121529	6.26258162856569e-006
3.606133966384686	6.261969080429861e-006
3.621923571647844	6.261471508601374e-006
3.637713176911003	6.260908413223975e-006
3.65350278217416	6.26031834418643e-006
3.669292387437318	6.260426000685461e-006
3.685081992700476	6.260103018565866e-006
3.700871597963634	6.259324862374016e-006
3.716661203226792	6.258192169829786e-006
3.73245080848995	6.257906144087882e-006
3.748240413753107	6.257823625654309e-006
3.764030019016265	6.257942474594834e-006
3.779819624279424	6.258034804982411e-006
3.795609229542581	6.257506426658981e-006
3.811398834805739	6.257466281162739e-006
3.827188440068897	6.257323182411718e-006
3.842978045332055	6.257397215495969e-006
3.858767650595213	6.256746143907936e-006
3.87455725585837	6.256169444044097e-006
3.890346861121529	6.256669979554676e-006
3.906136466384687	6.256166523601076e-006
3.921926071647844	6.255452417062414e-006
3.937715676911003	6.254911642612481e-006
3.95350528217416	6.254885255205508e-006
3.969294887437318	6.254028081235033e-006
3.985084492700476	6.253638298759508e-006
4.000874097963634	6.254149372335605e-006
4.016663703226792	6.254034433162966e-006
4.032453308489949	6.25402803630354e-006
4.048242913753107	6.253543021053096e-006
4.064032519016266	6.252957914798072e-006
4.079822124279423	6.252036066466964e-006
4.095611729542581	6.250910811381408e-006
4.111401334805739	6.250204891540872e-006
4.127190940068897	6.250059036926635e-006
4.142980545332055	6.250316239870209e-006
4.158770150595212	6.249727978013511e-006
4.174559755858371	6.249593029471816e-006
4.190349361121529	6.249595843115908e-006
4.206138966384686	6.248897493804681e-006
4.221928571647845	6.247737008679766e-006
4.237718176911002	6.246657999655945e-006
4.25350778217416	6.247415951132199e-006
4.269297387437318	6.248070240207859e-006
4.285086992700476	6.247591290950842e-006
4.300876597963634	6.24739303960752e-006
4.316666203226792	6.248541400859759e-006
4.332455808489949	6.249714987021981e-006
4.348245413753108	6.250097913249295e-006
4.364035019016265	6.249936654056511e-006
4.379824624279423	6.249576203589384e-006
4.395614229542582	6.249263068021666e-006
4.411403834805739	6.248234606792459e-006
4.427193440068897	6.247656033460354e-006
4.442983045332055	6.246964518883875e-006
4.458772650595213	6.246474051337887e-006
4.474562255858371	6.246372035432125e-006
4.490351861121528	6.246074629465565e-006
4.506141466384687	6.246725409870049e-006
4.521931071647845	6.246447179090428e-006
4.537720676911002	6.246438895259426e-006
4.55351028217416	6.246762624721022e-006
4.569299887437318	6.24701564295709e-006
4.585089492700476	6.246928974412747e-006
4.600879097963634	6.246020897448709e-006
4.616668703226791	6.245441238897075e-006
4.63245830848995	6.244989268202271e-006
4.648247913753107	6.24559612781612e-006
4.664037519016265	6.245722139646219e-006
4.679827124279424	6.246384770288423e-006
4.695616729542581	6.246890847477202e-006
4.711406334805739	6.246668947227221e-006
4.727195940068897	6.247308306848406e-006
4.742985545332055	6.247135793372986e-006
4.758775150595213	6.247306603479727e-006
4.77456475585837	6.246804489867181e-006
4.790354361121529	6.246599423281888e-006
4.806143966384687	6.246548448488288e-006
4.821933571647844	6.245871357091188e-006
4.837723176911002	6.246258619114849e-006
4.85351278217416	6.246129688252131e-006
4.869302387437318	6.246056259878688e-006
4.885091992700476	6.245548829328757e-006
4.900881597963633	6.245101459691664e-006
4.916671203226792	6.2452291347006e-006
4.93246080848995	6.245314901579239e-006
4.948250413753107	6.245158007763387e-006
4.964040019016266	6.244884649108018e-006
4.979829624279423	6.24505748719364e-006
4.995619229542581	6.244031336445677e-006
5.011408834805739	6.242456330244555e-006
5.027198440068897	6.241170413147353e-006
5.042988045332055	6.240368891949339e-006
5.058777650595212	6.240071456801835e-006
5.074567255858371	6.239699481653953e-006
5.090356861121529	6.239980841450274e-006
5.106146466384686	6.239792490745654e-006
5.121936071647844	6.239344371875961e-006
5.137725676911003	6.239230667931811e-006
5.15351528217416	6.239392846662285e-006
5.169304887437318	6.239610543385109e-006
5.185094492700475	6.239436099533769e-006
5.200884097963634	6.23943319440295e-006
5.216673703226792	6.238721820379516e-006
5.232463308489949	6.237871657331638e-006
5.248252913753108	6.237296717453664e-006
5.264042519016265	6.237360887411882e-006
5.279832124279423	6.237283294106105e-006
5.295621729542581	6.237032631237634e-006
5.311411334805739	6.237856082651455e-006
5.327200940068897	6.237731132968695e-006
5.342990545332055	6.237639055822755e-006
5.358780150595213	6.237535789140108e-006
5.374569755858371	6.236808764997247e-006
5.390359361121528	6.236726721627828e-006
5.406148966384686	6.236992717142926e-006
5.421938571647845	6.237512482807673e-006
5.437728176911002	6.237610300621393e-006
5.45351778217416	6.237868322950438e-006
5.469307387437318	6.237787907553567e-006
5.485096992700476	6.237898435211915e-006
5.500886597963634	6.237866870992849e-006
5.516676203226791	6.237239222516636e-006
5.53246580848995	6.237557332128154e-006
5.548255413753108	6.237026749836243e-006
5.564045019016265	6.236234475095497e-006
5.579834624279423	6.235517625456303e-006
5.595624229542581	6.235006297069817e-006
5.611413834805739	6.234860405265936e-006
5.627203440068897	6.234461271659665e-006
5.642993045332055	6.234893547035873e-006
5.658782650595213	6.234922530650261e-006
5.67457225585837	6.234739809318366e-006
5.690361861121528	6.234945127795484e-006
5.706151466384687	6.235240048885759e-006
5.721941071647844	6.235719134986836e-006
5.737730676911002	6.235690332304187e-006
5.75352028217416	6.23522874860227e-006
5.769309887437318	6.234530035545805e-006
5.785099492700476	6.234662756744765e-006
5.800889097963633	6.23444165708443e-006
5.816678703226792	6.234634342229967e-006
5.83246830848995	6.234831778954674e-006
5.848257913753107	6.234175071046586e-006
5.864047519016265	6.234090630777694e-006
5.879837124279423	6.2337269203105e-006
5.895626729542581	6.234372233048281e-006
5.911416334805739	6.234920013787813e-006
5.927205940068896	6.235611484780408e-006
5.942995545332055	6.23595306383821e-006
5.958785150595213	6.236154526244204e-006
5.97457475585837	6.237218351948087e-006
5.990364361121529	6.237342112185094e-006
6.006153966384686	6.237330010519217e-006
6.021943571647844	6.237108754571285e-006
6.037733176911002	6.237709402002235e-006
6.05352278217416	6.238093770329891e-006
6.069312387437318	6.238015590465143e-006
6.085101992700476	6.238277949443198e-006
6.100891597963634	6.238324637333912e-006
6.116681203226792	6.239009380365249e-006
6.132470808489949	6.239323898815646e-006
6.148260413753107	6.239750856860749e-006
6.164050019016266	6.240005705675716e-006
6.179839624279423	6.240277180963904e-006
6.195629229542581	6.240053503547846e-006
6.211418834805738	6.239921865390672e-006
6.227208440068897	6.240593530909862e-006
6.242998045332055	6.240398924143195e-006
6.258787650595212	6.241513314295837e-006
6.274577255858371	6.242228385571228e-006
6.290366861121528	6.242083835384399e-006
6.306156466384686	6.242296488734028e-006
6.321946071647844	6.242476740911442e-006
6.337735676911002	6.243306519535214e-006
6.35352528217416	6.243176605532524e-006
6.369314887437318	6.242969389067858e-006
6.385104492700476	6.242431968164053e-006
6.400894097963634	6.242654126630251e-006
6.416683703226791	6.243673052903954e-006
6.432473308489949	6.244246931043668e-006
6.448262913753108	6.24524218307802e-006
6.464052519016265	6.245945802202585e-006
6.479842124279423	6.246691838712261e-006
6.495631729542581	6.247115454916391e-006
6.511421334805739	6.24782550750359e-006
6.527210940068897	6.248480028133048e-006
6.543000545332054	6.248634776437054e-006
6.558790150595213	6.249646899131433e-006
6.574579755858371	6.250737238275532e-006
6.590369361121528	6.25101044854285e-006
6.606158966384686	6.250838946574193e-006
6.621948571647844	6.251914452800481e-006
6.637738176911002	6.253504661360949e-006
6.65352778217416	6.254299352809521e-006
6.669317387437318	6.255335805118787e-006
6.685106992700476	6.256568755479847e-006
6.700896597963634	6.257876013400292e-006
6.716686203226791	6.258942712167102e-006
6.73247580848995	6.26030420608279e-006
6.748265413753107	6.260897535837671e-006
6.764055019016265	6.261162028133728e-006
6.779844624279423	6.261820485125505e-006
6.795634229542581	6.261936372932967e-006
6.811423834805739	6.262645480623382e-006
6.827213440068896	6.263398349834577e-006
6.843003045332055	6.264445186891744e-006
6.858792650595213	6.264658943384289e-006
6.87458225585837	6.26490131291315e-006
6.890371861121528	6.26611094587144e-006
6.906161466384686	6.266499138520963e-006
6.921951071647844	6.266999753574871e-006
6.937740676911002	6.267687869509666e-006
6.95353028217416	6.268795237410037e-006
6.969319887437318	6.268846691785317e-006
6.985109492700476	6.268967818635725e-006
7.000899097963633	6.269808194542876e-006
7.016688703226792	6.270141891048023e-006
7.032478308489949	6.271072165672956e-006
7.048267913753107	6.271734980548536e-006
7.064057519016265	6.272373272562816e-006
7.079847124279423	6.272803671481675e-006
7.095636729542581	6.273420574872605e-006
7.111426334805739	6.274328158746198e-006
7.127215940068897	6.274955893888304e-006
7.143005545332055	6.275903069273795e-006
7.158795150595212	6.276552488847571e-006
7.17458475585837	6.277703812695589e-006
7.190374361121529	6.278636512774698e-006
7.206163966384686	6.279178916944104e-006
7.221953571647844	6.279090800430113e-006
7.237743176911002	6.278989039838895e-006
7.25353278217416	6.279618792320422e-006
7.269322387437318	6.279622820409542e-006
7.285111992700475	6.280479892040696e-006
7.300901597963634	6.280506852938785e-006
7.316691203226792	6.280138221566831e-006
7.332480808489949	6.280224703625894e-006
7.348270413753107	6.280659402538509e-006
7.364060019016265	6.281253355329951e-006
7.379849624279423	6.280698636729263e-006
7.395639229542581	6.281127104481524e-006
7.411428834805739	6.281445964061139e-006
7.427218440068897	6.281774048976591e-006
7.443008045332054	6.281632414610587e-006
7.458797650595212	6.281160254742625e-006
7.474587255858371	6.280983604541027e-006
7.490376861121528	6.280451186295812e-006
7.506166466384686	6.280628561368924e-006
7.521956071647844	6.280490598842051e-006
7.537745676911002	6.28073528575958e-006
7.55353528217416	6.280935976097515e-006
7.569324887437317	6.280871740502233e-006
7.585114492700476	6.281214729741225e-006
7.600904097963634	6.280799673729467e-006
7.616693703226791	6.280515572015715e-006
7.632483308489949	6.281091353010331e-006
7.648272913753107	6.281866782450721e-006
7.664062519016265	6.281976497407743e-006
7.679852124279423	6.282021520175393e-006
7.695641729542581	6.282072556117198e-006
7.711431334805739	6.2813633095493e-006
7.727220940068897	6.28123746027258e-006
7.743010545332054	6.281483747691965e-006
7.758800150595213	6.281844623662761e-006
7.77458975585837	6.281621124261009e-006
7.790379361121528	6.281718299368362e-006
7.806168966384687	6.282390673153683e-006
7.821958571647844	6.282513581180119e-006
7.837748176911002	6.282857106827752e-006
7.853537782174159	6.283144974037108e-006
7.869327387437318	6.283961141622207e-006
7.885116992700475	6.284529807790476e-006
7.900906597963633	6.285148893138483e-006
7.916696203226792	6.285677732415365e-006
7.932485808489949	6.285989652177152e-006
7.948275413753107	6.287113362724786e-006
7.964065019016266	6.287590092224094e-006
7.979854624279422	6.288345229084529e-006
7.995644229542581	6.289323199298647e-006
8.01143383480574	6.290330141032566e-006
8.027223440068896	6.291429885100561e-006
8.043013045332055	6.292246280827247e-006
8.058802650595212	6.293623576998321e-006
8.07459225585837	6.294215622384244e-006
8.090381861121529	6.295347665556336e-006
8.106171466384685	6.296157599209448e-006
8.121961071647844	6.296409702352391e-006
8.137750676911002	6.297193999887549e-006
8.153540282174159	6.297567719812548e-006
8.169329887437318	6.298142176133683e-006
8.185119492700476	6.29845794659242e-006
8.200909097963633	6.299449962509305e-006
8.216698703226792	6.300020516072893e-006
8.232488308489948	6.300374225136603e-006
8.248277913753107	6.300623056246199e-006
8.264067519016265	6.300478133819904e-006
8.279857124279422	6.300896627320237e-006
8.295646729542581	6.300740010849909e-006
8.311436334805739	6.301066482756135e-006
8.327225940068896	6.301029357506815e-006
8.343015545332055	6.301122563232756e-006
8.358805150595213	6.301084021997765e-006
8.37459475585837	6.301181502720923e-006
8.390384361121528	6.302092379196379e-006
8.406173966384687	6.301343752558344e-006
8.421963571647844	6.300538066579483e-006
8.437753176911002	6.299572503932243e-006
8.453542782174159	6.299521061956571e-006
8.469332387437317	6.2990922451433e-006
8.485121992700476	6.298049922802692e-006
8.500911597963633	6.297878752019751e-006
8.516701203226791	6.29749590566735e-006
8.53249080848995	6.297234812384457e-006
8.548280413753107	6.296429969817024e-006
8.564070019016265	6.296401793585198e-006
8.579859624279424	6.295797579019388e-006
8.59564922954258	6.294807825068196e-006
8.611438834805739	6.294389063957667e-006
8.627228440068896	6.294440218051285e-006
8.643018045332054	6.294363510003281e-006
8.658807650595213	6.292929167862508e-006
8.67459725585837	6.291440219533356e-006
8.690386861121528	6.290122335793191e-006
8.706176466384687	6.28986162847961e-006
8.721966071647843	6.289565934902274e-006
8.737755676911002	6.288351780927426e-006
8.75354528217416	6.287403906718589e-006
8.769334887437317	6.286035807767534e-006
8.785124492700476	6.284965797936637e-006
8.800914097963632	6.284228505916838e-006
8.816703703226791	6.283775338221169e-006
8.83249330848995	6.282520554324499e-006
8.848282913753106	6.280504820448409e-006
8.864072519016265	6.279895233102721e-006
8.879862124279423	6.278745450458509e-006
8.89565172954258	6.277946720107333e-006
8.911441334805739	6.27738384098044e-006
8.927230940068897	6.277064947466304e-006
8.943020545332054	6.276579927723602e-006
8.958810150595213	6.275485491026893e-006
8.974599755858371	6.274999520295331e-006
8.990389361121528	6.274212154870404e-006
9.006178966384686	6.273557672265518e-006
9.021968571647843	6.272594848404434e-006
9.037758176911002	6.27188274728821e-006
9.05354778217416	6.270905882639882e-006
9.069337387437317	6.270377047247656e-006
9.085126992700475	6.269944068330684e-006
9.100916597963634	6.268940520433966e-006
9.116706203226791	6.268547504530562e-006
9.132495808489949	6.267842745857744e-006
9.148285413753108	6.267565035244401e-006
9.164075019016265	6.267152131308245e-006
9.179864624279423	6.266561966302148e-006
9.19565422954258	6.266733653431429e-006
9.211443834805738	6.265966494876913e-006
9.227233440068897	6.26504588045562e-006
9.243023045332054	6.26454447203952e-006
9.258812650595212	6.264204262920254e-006
9.274602255858371	6.263363323093813e-006
9.290391861121528	6.26279283844349e-006
9.306181466384686	6.263190283719147e-006
9.321971071647845	6.262704232903385e-006
9.337760676911001	6.262412733731931e-006
9.35355028217416	6.262546108361675e-006
9.369339887437317	6.262421606424376e-006
9.385129492700475	6.261658928274459e-006
9.400919097963634	6.261576301372866e-006
9.41670870322679	6.261864867415696e-006
9.432498308489949	6.261444202949123e-006
9.448287913753108	6.261525526131022e-006
9.464077519016264	6.261147793713904e-006
9.479867124279423	6.26087920427743e-006
9.495656729542581	6.260571295172775e-006
9.511446334805738	6.26020533672285e-006
9.527235940068897	6.259987012823071e-006
9.543025545332055	6.259909348507233e-006
9.558815150595212	6.259866283412525e-006
9.574604755858371	6.259330548653572e-006
9.590394361121527	6.259735915701271e-006
9.606183966384686	6.259789209407006e-006
9.621973571647844	6.259888821028111e-006
9.637763176911001	6.26020165949811e-006
9.65355278217416	6.259987964860659e-006
9.669342387437318	6.260547376828235e-006
9.685131992700475	6.260600921530274e-006
9.700921597963633	6.261023050337864e-006
9.716711203226792	6.260885896707013e-006
9.732500808489949	6.260761161961231e-006
9.748290413753107	6.261069657153144e-006
9.764080019016264	6.260985566246766e-006
9.779869624279423	6.261508696861837e-006
9.795659229542581	6.261398867598871e-006
9.811448834805738	6.261751017228578e-006
9.827238440068896	6.261546858988839e-006
9.843028045332055	6.261362238391202e-006
9.858817650595212	6.261771054285161e-006
9.87460725585837	6.261714409356893e-006
9.890396861121529	6.261881865557132e-006
9.906186466384686	6.261039760383334e-006
9.921976071647844	6.260263794227144e-006
9.937765676911001	6.259732069756626e-006
9.953555282174159	6.259476749887193e-006
9.969344887437318	6.259423554690988e-006
9.985134492700475	6.259374729203312e-006
10.00092409796363	6.259506668108613e-006
10.01671370322679	6.259257164656826e-006
10.03250330848995	6.259805940453968e-006
10.04829291375311	6.259404515950856e-006
10.06408251901627	6.25909458142569e-006
10.07987212427942	6.259069525254795e-006
10.09566172954258	6.259238484215477e-006
10.11145133480574	6.259454977715172e-006
10.1272409400689	6.259180215467663e-006
10.14303054533206	6.259669001375349e-006
10.15882015059521	6.25945371629841e-006
10.17460975585837	6.25943074988219e-006
10.19039936112153	6.258657475044133e-006
10.20618896638469	6.257972601306602e-006
10.22197857164784	6.258096088726329e-006
10.237768176911	6.257762084487154e-006
10.25355778217416	6.258290059585548e-006
10.26934738743732	6.257651193547701e-006
10.28513699270048	6.257026295722216e-006
10.30092659796363	6.256155970094775e-006
10.31671620322679	6.255359955879439e-006
10.33250580848995	6.25475373172523e-006
10.34829541375311	6.253928998366641e-006
10.36408501901627	6.254059020361742e-006
10.37987462427942	6.253519101754967e-006
10.39566422954258	6.254060075836155e-006
10.41145383480574	6.254496350804119e-006
10.4272434400689	6.254306693697187e-006
10.44303304533205	6.253906904836629e-006
10.45882265059521	6.253399976651528e-006
10.47461225585837	6.253564711074207e-006
10.49040186112153	6.253025091664564e-006
10.50619146638469	6.252557054641393e-006
10.52198107164784	6.25190167286875e-006
10.537770676911	6.251448602032621e-006
10.55356028217416	6.251225131050648e-006
10.56934988743732	6.249959261212143e-006
10.58513949270048	6.249457391144546e-006
10.60092909796363	6.248760090411296e-006
10.61671870322679	6.24878562199738e-006
10.63250830848995	6.24882567041462e-006
10.64829791375311	6.248404983556279e-006
10.66408751901627	6.248351590773439e-006
10.67987712427942	6.248076422943413e-006
10.69566672954258	6.248245458217683e-006
10.71145633480574	6.247454840096147e-006
10.7272459400689	6.246542979782123e-006
10.74303554533205	6.245515719077202e-006
10.75882515059521	6.245350226638904e-006
10.77461475585837	6.245260821983195e-006
10.79040436112153	6.244698101191782e-006
10.80619396638469	6.245168527380375e-006
10.82198357164784	6.245077400568294e-006
10.837773176911	6.245093197161342e-006
10.85356278217416	6.244295102999664e-006
10.86935238743732	6.244296386945899e-006
10.88514199270048	6.244401529528493e-006
10.90093159796363	6.244119464726695e-006
10.91672120322679	6.244086983095894e-006
10.93251080848995	6.243002110291932e-006
10.94830041375311	6.242823665565283e-006
10.96409001901627	6.242818506989869e-006
10.97987962427942	6.243320987840486e-006
10.99566922954258	6.243627803850069e-006
11.01145883480574	6.244163117625532e-006
11.0272484400689	6.244877769221287e-006
11.04303804533205	6.244589540235186e-006
11.05882765059521	6.244567748716561e-006
11.07461725585837	6.244961136357112e-006
11.09040686112153	6.245702392402732e-006
11.10619646638469	6.245432354739259e-006
11.12198607164784	6.244563250648879e-006
11.137775676911	6.244468030610366e-006
11.15356528217416	6.244584522268047e-006
11.16935488743732	6.244714371067532e-006
11.18514449270048	6.243586950406888e-006
11.20093409796363	6.243389983222912e-006
11.21672370322679	6.243273450609361e-006
11.23251330848995	6.242683303925282e-006
11.24830291375311	6.242463933174161e-006
11.26409251901626	6.241765656083872e-006
11.27988212427942	6.241838855278712e-006
11.29567172954258	6.241829415556923e-006
11.31146133480574	6.242374475111303e-006
11.3272509400689	6.242564841133831e-006
11.34304054533205	6.242876664435394e-006
11.35883015059521	6.24284980774288e-006
11.37461975585837	6.242443891522949e-006
11.39040936112153	6.243125776870533e-006
11.40619896638469	6.243172804569558e-006
11.42198857164784	6.243154414191384e-006
11.437778176911	6.242733954493019e-006
11.45356778217416	6.242462552599802e-006
11.46935738743732	6.242283661506756e-006
11.48514699270048	6.241896936578335e-006
11.50093659796363	6.242080777969754e-006
11.51672620322679	6.241996251022278e-006
11.53251580848995	6.242034366727897e-006
11.54830541375311	6.241666614662742e-006
11.56409501901626	6.241828990308405e-006
11.57988462427942	6.242376372229026e-006
11.59567422954258	6.243475561728886e-006
11.61146383480574	6.244430073511535e-006
11.6272534400689	6.244442620912865e-006
11.64304304533205	6.245175537869935e-006
11.65883265059521	6.244675140605544e-006
11.67462225585837	6.244550901432211e-006
11.69041186112153	6.245214807767114e-006
11.70620146638469	6.245717459947107e-006
11.72199107164784	6.245855378261278e-006
11.737780676911	6.245192719186344e-006
11.75357028217416	6.245563883193314e-006
11.76935988743732	6.245413606407813e-006
11.78514949270048	6.245604059049071e-006
11.80093909796363	6.245837845710649e-006
11.81672870322679	6.245944554281203e-006
11.83251830848995	6.246416472009511e-006
11.84830791375311	6.246085888837335e-006
11.86409751901626	6.246477725642779e-006
11.87988712427942	6.247193852466882e-006
11.89567672954258	6.248459535403435e-006
11.91146633480574	6.248644394252532e-006
11.9272559400689	6.248628305743502e-006
11.94304554533206	6.249445732009317e-006
11.95883515059521	6.249635063213197e-006
11.97462475585837	6.250211280898865e-006
11.99041436112153	6.250817232065442e-006
12.00620396638469	6.25156472942985e-006
12.02199357164784	6.251553147806179e-006
12.037783176911	6.25156926662421e-006
12.05357278217416	6.252059843782193e-006
12.06936238743732	6.252362321322485e-006
12.08515199270047	6.253087817794286e-006
12.10094159796363	6.253378358224778e-006
12.11673120322679	6.254265797826497e-006
12.13252080848995	6.254886857220169e-006
12.14831041375311	6.255406090673996e-006
12.16410001901627	6.256576992938357e-006
12.17988962427942	6.257535175474587e-006
12.19567922954258	6.259085295818948e-006
12.21146883480574	6.260443449560343e-006
12.2272584400689	6.262734612053112e-006
12.24304804533205	6.26475636913526e-006
12.25883765059521	6.26726169078325e-006
12.27462725585837	6.270044805856072e-006
12.29041686112153	6.272256618796421e-006
12.30620646638469	6.275153172698788e-006
12.32199607164784	6.278537497960636e-006
12.337785676911	6.283209591792935e-006
12.35357528217416	6.28765187031955e-006
12.36936488743732	6.292795501547393e-006
12.38515449270047	6.298928377870834e-006
12.40094409796363	6.30539104061146e-006
12.41673370322679	6.313035907683687e-006
12.43252330848995	6.321563483185545e-006
12.44831291375311	6.331485434701859e-006
12.46410251901627	6.342502502280404e-006
12.47989212427942	6.355686724856368e-006
12.49568172954258	6.370660425653443e-006
12.51147133480574	6.387657832711545e-006
12.5272609400689	6.407406016104586e-006
12.54305054533205	6.428586436563669e-006
12.55884015059521	6.45291045120269e-006
12.57462975585837	6.479932341091062e-006
12.59041936112153	6.510171275082997e-006
12.60620896638469	6.543605933762933e-006
12.62199857164784	6.580779961752996e-006
12.637788176911	6.621769706714736e-006
12.65357778217416	6.667404575701505e-006
12.66936738743732	6.718768522418252e-006
12.68515699270048	6.774322007937622e-006
12.70094659796363	6.83569531454642e-006
12.71673620322679	6.902330876425362e-006
12.73252580848995	6.97527514941039e-006
12.74831541375311	7.054947558232634e-006
12.76410501901627	7.140465708813002e-006
12.77989462427942	7.2330793874032e-006
12.79568422954258	7.33190460118562e-006
12.81147383480574	7.438154866528283e-006
12.8272634400689	7.551305507098541e-006
12.84305304533205	7.672344722484287e-006
12.85884265059521	7.801126185841729e-006
12.87463225585837	7.93655828650287e-006
12.89042186112153	8.079829209039203e-006
12.90621146638469	8.230016641852456e-006
12.92200107164784	8.387374130773665e-006
12.937790676911	8.550818643310975e-006
12.95358028217416	8.722725087048884e-006
12.96936988743732	8.902231785756079e-006
12.98515949270048	9.085845379946187e-006
13.00094909796363	9.274575491714101e-006
13.01673870322679	9.467815838073469e-006
13.03252830848995	9.666281724044421e-006
13.04831791375311	9.867295558831967e-006
13.06410751901627	1.00718663466626e-005
13.07989712427942	1.027948774532808e-005
13.09568672954258	1.048915315194219e-005
13.11147633480574	1.070005885605245e-005
13.1272659400689	1.091072585730928e-005
13.14305554533205	1.112243919924352e-005
13.15884515059521	1.133283968374831e-005
13.17463475585837	1.154205190261327e-005
13.19042436112153	1.174929869462646e-005
13.20621396638469	1.195412914558704e-005
13.22200357164784	1.215591469378047e-005
13.237793176911	1.235246141530003e-005
13.25358278217416	1.254461049373281e-005
13.26937238743732	1.27304190411519e-005
13.28516199270048	1.291165154588451e-005
13.30095159796363	1.308586450274743e-005
13.31674120322679	1.325218979163409e-005
13.33253080848995	1.341151840212244e-005
13.34832041375311	1.356297856586986e-005
13.36411001901626	1.370729007922245e-005
13.37989962427942	1.38423539731298e-005
13.39568922954258	1.396920292979292e-005
13.41147883480574	1.408685106016702e-005
13.4272684400689	1.419539402635157e-005
13.44305804533205	1.429554649729239e-005
13.45884765059521	1.43858450137986e-005
13.47463725585837	1.44673256733742e-005
13.49042686112153	1.453888315852603e-005
13.50621646638469	1.460157727802874e-005
13.52200607164784	1.465539240150201e-005
13.537795676911	1.470051320333373e-005
13.55358528217416	1.473607674704267e-005
13.56937488743732	1.476220067173093e-005
13.58516449270048	1.478005802152199e-005
13.60095409796363	1.478922427077169e-005
13.61674370322679	1.479088804810645e-005
13.63253330848995	1.478374415799207e-005
13.64832291375311	1.47688443525919e-005
13.66411251901626	1.474663689597618e-005
13.67990212427942	1.471670621576285e-005
13.69569172954258	1.468012106387753e-005
13.71148133480574	1.463602376206844e-005
13.7272709400689	1.458511324777608e-005
13.74306054533205	1.452769643715623e-005
13.75885015059521	1.446465377921184e-005
13.77463975585837	1.439604631299728e-005
13.79042936112153	1.432097093748603e-005
13.80621896638469	1.424051174671923e-005
13.82200857164784	1.415464785428557e-005
13.837798176911	1.406464757939567e-005
13.85358778217416	1.396985274021121e-005
13.86937738743732	1.387084380027342e-005
13.88516699270048	1.376841961408085e-005
13.90095659796363	1.366194386068243e-005
13.91674620322679	1.355155450029601e-005
13.93253580848995	1.343722147235085e-005
13.94832541375311	1.332091126942513e-005
13.96411501901626	1.320192390629752e-005
13.97990462427942	1.308044142500156e-005
13.99569422954258	1.295715076442636e-005
14.01148383480574	1.283096799338814e-005
14.0272734400689	1.27043943289836e-005
14.04306304533206	1.257664598223103e-005
14.05885265059521	1.244768436572765e-005
14.07464225585837	1.231714052477059e-005
14.09043186112153	1.218596879379904e-005
14.10622146638469	1.205547299919083e-005
14.12201107164784	1.192419425266716e-005
14.137800676911	1.179399096281196e-005
14.15359028217416	1.166361804244307e-005
14.16937988743732	1.15334679629527e-005
14.18516949270047	1.140447294826651e-005
14.20095909796363	1.127691640682659e-005
14.21674870322679	1.115029566468278e-005
14.23253830848995	1.102397658069079e-005
14.24832791375311	1.089920911953127e-005
14.26411751901626	1.077602726931564e-005
14.27990712427942	1.06549682440712e-005
14.29569672954258	1.053469658291777e-005
14.31148633480574	1.041691172996664e-005
14.3272759400689	1.03012718769672e-005
14.34306554533205	1.018638081580062e-005
14.35885515059521	1.007459762119517e-005
14.37464475585837	9.965011422273946e-006
14.39043436112153	9.858184964782426e-006
14.40622396638469	9.752717342069355e-006
14.42201357164784	9.649806229320874e-006
14.437803176911	9.549496927972829e-006
14.45359278217416	9.450873197526261e-006
14.46938238743732	9.355038613283335e-006
14.48517199270047	9.261174846893396e-006
14.50096159796363	9.170749335180447e-006
14.51675120322679	9.082515727107044e-006
14.53254080848995	8.996013840470436e-006
14.54833041375311	8.912766166804315e-006
14.56412001901627	8.832352061567355e-006
14.57990962427942	8.751779326779821e-006
14.59569922954258	8.673226784283654e-006
14.61148883480574	8.600331595841803e-006
14.6272784400689	8.529342061934946e-006
14.64306804533205	8.461416328322297e-006
14.65885765059521	8.396095330290596e-006
14.67464725585837	8.332432502562043e-006
14.69043686112153	8.271221109013724e-006
14.70622646638469	8.211864898350294e-006
14.72201607164784	8.154812184035816e-006
14.737805676911	8.099696819676171e-006
14.75359528217416	8.04689647624997e-006
14.76938488743732	7.99660067360892e-006
14.78517449270048	7.94793880501003e-006
14.80096409796363	7.901224149462052e-006
14.81675370322679	7.856758259548452e-006
14.83254330848995	7.814297792621508e-006
14.84833291375311	7.773021743475359e-006
14.86412251901627	7.733456325192912e-006
14.87991212427942	7.695833816524371e-006
14.89570172954258	7.659474333812602e-006
14.91149133480574	7.624550677300864e-006
14.9272809400689	7.591401924545818e-006
14.94307054533205	7.560170734944771e-006
14.95886015059521	7.529736029283083e-006
14.97464975585837	7.500683371436919e-006
14.99043936112153	7.472914697466512e-006
15.00622896638468	7.446466459827168e-006
15.02201857164784	7.421048402036504e-006
15.037808176911	7.396388031101739e-006
15.05359778217416	7.373590854407105e-006
15.06938738743732	7.352262765051181e-006
15.08517699270048	7.332016270883165e-006
15.10096659796363	7.311604542069318e-006
15.11675620322679	7.293121172660006e-006
15.13254580848995	7.27580772459573e-006
15.14833541375311	7.258715409044067e-006
15.16412501901626	7.242920386151017e-006
15.17991462427942	7.226918336443376e-006
15.19570422954258	7.211608796208882e-006
15.21149383480574	7.196435969509985e-006
15.2272834400689	7.182189549677285e-006
15.24307304533205	7.16877662466461e-006
15.25886265059521	7.15588840594875e-006
15.27465225585837	7.144190296004075e-006
15.29044186112153	7.133534747492318e-006
15.30623146638469	7.123509703012772e-006
15.32202107164784	7.112851813780359e-006
15.337810676911	7.103534548566709e-006
15.35360028217416	7.094180243715646e-006
15.36938988743732	7.084927937374841e-006
15.38517949270048	7.076544855498351e-006
15.40096909796363	7.068066682629376e-006
15.41675870322679	7.06006865159503e-006
15.43254830848995	7.052003881737396e-006
15.44833791375311	7.045347167988479e-006
15.46412751901626	7.039236785028958e-006
15.47991712427942	7.033363901042591e-006
15.49570672954258	7.027914602173182e-006
15.51149633480574	7.0223840818597e-006
15.5272859400689	7.017283789291166e-006
15.54307554533205	7.011473849058749e-006
15.55886515059521	7.00640638448877e-006
15.57465475585837	7.002997472095183e-006
15.59044436112153	7.00097283793742e-006
15.60623396638469	6.997084684329607e-006
15.62202357164784	6.992331765869973e-006
15.637813176911	6.988571426626732e-006
15.65360278217416	6.98379537230387e-006
15.66939238743732	6.980090946387534e-006
15.68518199270048	6.977015031086836e-006
15.70097159796363	6.973691344025979e-006
15.71676120322679	6.970403112796658e-006
15.73255080848995	6.968408519476846e-006
15.74834041375311	6.966765559377025e-006
15.76413001901626	6.964806778919701e-006
15.77991962427942	6.964001649216136e-006
15.79570922954258	6.962832873363256e-006
15.81149883480574	6.962111712965138e-006
15.8272884400689	6.961537920086023e-006
15.84307804533205	6.961562935161194e-006
15.85886765059521	6.962829942591474e-006
15.87465725585837	6.963875495193729e-006
15.89044686112153	6.965806464181233e-006
15.90623646638468	6.967670064756205e-006
15.92202607164784	6.969927938087844e-006
15.937815676911	6.973324283892601e-006
15.95360528217416	6.976296094002539e-006
15.96939488743732	6.979753764799832e-006
15.98518449270048	6.984456266379806e-006
16.00097409796363	6.988911507746695e-006
16.01676370322679	6.993409846979457e-006
16.03255330848995	6.999305440017143e-006
16.04834291375311	7.004729437243497e-006
16.06413251901627	7.010510147405094e-006
16.07992212427942	7.016432104039898e-006
16.09571172954258	7.021005640232643e-006
16.11150133480574	7.027074778008563e-006
16.1272909400689	7.032987184009876e-006
16.14308054533205	7.038038419852296e-006
16.15887015059521	7.042729559590809e-006
16.17465975585837	7.047279706806394e-006
16.19044936112153	7.051313689977041e-006
16.20623896638469	7.05523487586677e-006
16.22202857164784	7.059111145971799e-006
16.237818176911	7.061726119207684e-006
16.25360778217416	7.06456271196605e-006
16.26939738743732	7.066755444941372e-006
16.28518699270047	7.068480509042915e-006
16.30097659796363	7.069905190597458e-006
16.31676620322679	7.070627032821145e-006
16.33255580848995	7.071152358913176e-006
16.34834541375311	7.071146523225226e-006
16.36413501901626	7.071050992355637e-006
16.37992462427942	7.070213727762713e-006
16.39571422954258	7.071005746710127e-006
16.41150383480574	7.071557597286687e-006
16.42729344006889	7.06974016875357e-006
16.44308304533205	7.067886751334854e-006
16.45887265059521	7.064813171545228e-006
16.47466225585837	7.06222118071744e-006
16.49045186112153	7.059341817399293e-006
16.50624146638469	7.056173382301635e-006
16.52203107164784	7.052638326398305e-006
16.537820676911	7.048608070954424e-006
16.55361028217416	7.045447963399369e-006
16.56939988743732	7.041173368988676e-006
16.58518949270048	7.036673499053572e-006
16.60097909796363	7.031832162800642e-006
16.61676870322679	7.02681955583175e-006
16.63255830848995	7.021377074707107e-006
16.64834791375311	7.015497727678301e-006
16.66413751901627	7.010040375180456e-006
16.67992712427942	7.004422026784917e-006
16.69571672954258	6.998788494594281e-006
16.71150633480574	6.992003388353053e-006
16.7272959400689	6.985330717306339e-006
16.74308554533205	6.977745324503436e-006
16.75887515059521	6.970337214860456e-006
16.77466475585837	6.963483573778659e-006
16.79045436112153	6.955725077448913e-006
16.80624396638469	6.947735286744693e-006
16.82203357164784	6.939505576719622e-006
16.837823176911	6.931096163447036e-006
16.85361278217416	6.921292802111154e-006
16.86940238743732	6.912150643809459e-006
16.88519199270047	6.903393783222577e-006
16.90098159796363	6.894476708340058e-006
16.91677120322679	6.885509636231995e-006
16.93256080848995	6.876202261283319e-006
16.94835041375311	6.867556996502116e-006
16.96414001901626	6.857842165784912e-006
16.97992962427942	6.847588572138923e-006
16.99571922954258	6.837775571324229e-006
17.01150883480574	6.828256241470498e-006
17.0272984400689	6.818432071478693e-006
17.04308804533205	6.807434027082205e-006
17.05887765059521	6.797291448149135e-006
17.07466725585837	6.786973681362253e-006
17.09045686112153	6.776667313035852e-006
17.10624646638469	6.766597151442603e-006
17.12203607164785	6.756407557819739e-006
17.137825676911	6.747601358186329e-006
17.15361528217416	6.73820223222752e-006
17.16940488743732	6.729254900973345e-006
17.18519449270048	6.720297075409484e-006
17.20098409796363	6.711128989072085e-006
17.21677370322679	6.702370375292902e-006
17.23256330848995	6.693722200403117e-006
17.24835291375311	6.685478774911873e-006
17.26414251901626	6.677117924127184e-006
17.27993212427942	6.669709772056767e-006
17.29572172954258	6.661805878664963e-006
17.31151133480574	6.654792842101522e-006
17.3273009400689	6.648378921789219e-006
17.34309054533205	6.642107710917652e-006
17.35888015059521	6.636135746002416e-006
17.37466975585837	6.629553728035954e-006
17.39045936112153	6.62237499915546e-006
17.40624896638468	6.614122883323415e-006
17.42203857164784	6.607275761587863e-006
17.437828176911	6.601790374229638e-006
17.45361778217416	6.596911125381457e-006
17.46940738743732	6.592339746931859e-006
17.48519699270047	6.587672481506656e-006
17.50098659796363	6.583075528108568e-006
17.51677620322679	6.577974060625514e-006
17.53256580848995	6.573946954639285e-006
17.54835541375311	6.570054452793921e-006
17.56414501901626	6.565676267371953e-006
17.57993462427942	6.561753455129229e-006
17.59572422954258	6.557270873322015e-006
17.61151383480574	6.553341196599697e-006
17.6273034400689	6.549740998674549e-006
17.64309304533206	6.546482110964675e-006
17.65888265059521	6.542728932974632e-006
17.67467225585837	6.538902889696217e-006
17.69046186112153	6.535899731806074e-006
17.70625146638469	6.533117964030285e-006
17.72204107164784	6.530614343960266e-006
17.737830676911	6.527466010872319e-006
17.75362028217416	6.524474808472819e-006
17.76940988743732	6.521471207155174e-006
17.78519949270048	6.519334461750607e-006
17.80098909796363	6.516795570612241e-006
17.81677870322679	6.513763640908111e-006
17.83256830848995	6.51165998227171e-006
17.84835791375311	6.508154085719456e-006
17.86414751901626	6.504733949795228e-006
17.87993712427942	6.502069426732652e-006
17.89572672954258	6.499103721383346e-006
17.91151633480574	6.495283636882789e-006
17.92730594006889	6.491856365471164e-006
17.94309554533205	6.490089077780793e-006
17.95888515059521	6.487161887148684e-006
17.97467475585837	6.484431045891931e-006
17.99046436112153	6.481386764769933e-006
18.00625396638468	6.477788569423254e-006
18.02204357164784	6.475078390495752e-006
18.037833176911	6.472576989992658e-006
18.05362278217416	6.46998635236216e-006
18.06941238743732	6.466637342059944e-006
18.08520199270048	6.463803406701632e-006
18.10099159796363	6.460687858031912e-006
18.11678120322679	6.457944164939598e-006
18.13257080848995	6.454629138962971e-006
18.14836041375311	6.451449587261296e-006
18.16415001901627	6.449078160041646e-006
18.17993962427942	6.445779611338664e-006
18.19572922954258	6.443795968122357e-006
18.21151883480574	6.441371310189517e-006
18.2273084400689	6.438719761729115e-006
18.24309804533205	6.436258485882778e-006
18.25888765059521	6.432848134646229e-006
18.27467725585837	6.429422886306894e-006
18.29046686112153	6.425994451814282e-006
18.30625646638469	6.422788395360226e-006
18.32204607164784	6.419141660973924e-006
18.337835676911	6.416090540160871e-006
18.35362528217416	6.412629391704339e-006
18.36941488743732	6.409708727505976e-006
18.38520449270047	6.406595713876726e-006
18.40099409796363	6.402945819527799e-006
18.41678370322679	6.400623490539784e-006
18.43257330848995	6.397204647335504e-006
18.44836291375311	6.393897497695587e-006
18.46415251901626	6.390978248883217e-006
18.47994212427942	6.38797210185451e-006
18.49573172954258	6.384913251192482e-006
18.51152133480574	6.3819500626147e-006
18.52731094006889	6.379367120667102e-006
18.54310054533205	6.375958883707324e-006
18.55889015059521	6.373300316283151e-006
18.57467975585837	6.370001335768712e-006
18.59046936112153	6.366470063846753e-006
18.60625896638469	6.363904345423754e-006
18.62204857164784	6.36113254186731e-006
18.637838176911	6.358428284148686e-006
18.65362778217416	6.354716818548036e-006
18.66941738743732	6.351843693661364e-006
18.68520699270048	6.349253278331387e-006
18.70099659796363	6.346797973741128e-006
18.71678620322679	6.344627603455649e-006
18.73257580848995	6.342433597508645e-006
18.74836541375311	6.340473404221646e-006
18.76415501901627	6.337458092381321e-006
18.77994462427942	6.335054830604563e-006
18.79573422954258	6.332737117048899e-006
18.81152383480574	6.330752965386573e-006
18.8273134400689	6.328836171595967e-006
18.84310304533205	6.326485816954742e-006
18.85889265059521	6.324745617487649e-006
18.87468225585837	6.322976679670391e-006
18.89047186112153	6.322242426822177e-006
18.90626146638468	6.320918301944627e-006
18.92205107164784	6.319184345384752e-006
18.937840676911	6.317636882306252e-006
18.95363028217416	6.315974289124469e-006
18.96941988743732	6.314733331760649e-006
18.98520949270047	6.313732333987145e-006
19.00099909796363	6.312902164283586e-006
19.01678870322679	6.311483071004708e-006
19.03257830848995	6.310599021566825e-006
19.0483679137531	6.309283826883174e-006
19.06415751901626	6.308491744057066e-006
19.07994712427942	6.308610987504214e-006
19.09573672954258	6.308084184080854e-006
19.11152633480574	6.308315533992214e-006
19.1273159400689	6.308818793881393e-006
19.14310554533205	6.3101343959466e-006
19.15889515059521	6.311512111574663e-006
19.17468475585837	6.31279512035719e-006
19.19047436112153	6.315598622141781e-006
19.20626396638469	6.318433929194461e-006
19.22205357164784	6.321540144026226e-006
19.237843176911	6.325047074580907e-006
19.25363278217416	6.330420815236589e-006
19.26942238743732	6.336644498826887e-006
19.28521199270048	6.343488408602772e-006
19.30100159796363	6.351889539711851e-006
19.31679120322679	6.361546580339144e-006
19.33258080848995	6.372749860799021e-006
19.34837041375311	6.385059721440272e-006
19.36416001901626	6.400054638611733e-006
19.37994962427942	6.416635078101805e-006
19.39573922954258	6.435454182557903e-006
19.41152883480574	6.457371874041782e-006
19.4273184400689	6.481634232092539e-006
19.44310804533205	6.509775318428647e-006
19.45889765059521	6.541387970934834e-006
19.47468725585837	6.576809133988229e-006
19.49047686112153	6.61724663292379e-006
19.50626646638468	6.664805007452889e-006
19.52205607164784	6.719274477080411e-006
19.537845676911	6.78104323389665e-006
19.55363528217416	6.852439910794079e-006
19.56942488743732	6.932663932045085e-006
19.58521449270047	7.023345623014556e-006
19.60100409796363	7.124139091319964e-006
19.61679370322679	7.233821611021799e-006
19.63258330848995	7.350040605004407e-006
19.64837291375311	7.470308537102141e-006
19.66416251901626	7.589728151872195e-006
19.67995212427942	7.700606060426709e-006
19.69574172954258	7.796211019907773e-006
19.71153133480574	7.865549915715373e-006
19.7273209400689	7.897181893502985e-006
19.74311054533206	7.878037790263733e-006
19.75890015059521	7.793209549879759e-006
19.77468975585837	7.627982104924841e-006
19.79047936112153	7.367967641052879e-006
19.80626896638469	7.000412033364433e-006
19.82205857164784	6.513889344096175e-006
19.837848176911	5.900092856380115e-006
19.85363778217416	5.153386378414967e-006
19.86942738743732	4.273007664766484e-006
19.88521699270047	3.263902670840664e-006
19.90100659796363	2.139048337786978e-006
19.91679620322679	9.14977734020365e-007
19.93258580848995	-3.880470074505032e-007
19.94837541375311	-1.744120824141441e-006
19.96416501901626	-3.129331065778206e-006
19.97995462427942	-4.509555908116112e-006
19.99574422954258	-5.857538555640179e-006
20.01153383480574	-7.15104205510784e-006
20.02732344006889	-8.362007114922393e-006
20.04311304533205	-9.472266503404255e-006
20.05890265059521	-1.045900279155393e-005
20.07469225585837	-1.131532673114276e-005
20.09048186112153	-1.204468074351283e-005
20.10627146638468	-1.264352334269701e-005
20.12206107164784	-1.31161508795809e-005
20.137850676911	-1.347319635580056e-005
20.15364028217416	-1.372990056911269e-005
20.16942988743732	-1.389964521595532e-005
20.18521949270047	-1.399862407825994e-005
20.20100909796363	-1.404222656789616e-005
20.21679870322679	-1.404321265242518e-005
20.23258830848995	-1.40143392955242e-005
20.24837791375311	-1.3966375126817e-005
20.26416751901627	-1.390793138438016e-005
20.27995712427942	-1.384371141919586e-005
20.29574672954258	-1.378073146611366e-005
20.31153633480574	-1.372329942500309e-005
20.3273259400689	-1.367297812611571e-005
20.34311554533205	-1.36334205893518e-005
20.35890515059521	-1.360660897907291e-005
20.37469475585837	-1.359342724906081e-005
20.39048436112153	-1.359406110283367e-005
20.40627396638469	-1.360767584938128e-005
20.42206357164784	-1.363440097822859e-005
20.437853176911	-1.367374441363558e-005
20.45364278217416	-1.372309236691741e-005
20.46943238743732	-1.377915162718058e-005
20.48522199270047	-1.384083493107443e-005
20.50101159796363	-1.390682745312658e-005
20.51680120322679	-1.397515396387374e-005
20.53259080848995	-1.404394220606753e-005
20.54838041375311	-1.411321880160198e-005
20.56417001901626	-1.418212180556528e-005
20.57995962427942	-1.424908802584188e-005
20.59574922954258	-1.43155625526556e-005
20.61153883480574	-1.4381092869088e-005
20.62732844006889	-1.44457252455638e-005
20.64311804533205	-1.450970377552725e-005
20.65890765059521	-1.457357344817376e-005
20.67469725585837	-1.463642288141529e-005
20.69048686112153	-1.469710255236291e-005
20.70627646638469	-1.47555273418007e-005
20.72206607164784	-1.480954208750342e-005
20.737855676911	-1.485817509812795e-005
20.75364528217416	-1.489835157201884e-005
20.76943488743732	-1.492760770459833e-005
20.78522449270048	-1.494283420262021e-005
20.80101409796363	-1.494155345013012e-005
20.81680370322679	-1.492184781990922e-005
20.83259330848995	-1.487975235856963e-005
20.84838291375311	-1.481407441890618e-005
20.86417251901627	-1.472441612171033e-005
20.87996212427942	-1.461035082187929e-005
20.89575172954258	-1.446977278408792e-005
20.91154133480574	-1.430380997896538e-005
20.9273309400689	-1.41140861575438e-005
20.94312054533205	-1.38995001676438e-005
20.95891015059521	-1.366362059326095e-005
20.97469975585837	-1.340789661596754e-005
20.99048936112153	-1.313329390170956e-005
21.00627896638468	-1.284412118022986e-005
21.02206857164784	-1.254180776242225e-005
21.037858176911	-1.222910272521036e-005
21.05364778217416	-1.190935193938328e-005
21.06943738743732	-1.15839130287475e-005
21.08522699270047	-1.125423528955488e-005
21.10101659796363	-1.092881103827614e-005
21.11680620322679	-1.060529736941239e-005
21.13259580848995	-1.027785073283915e-005
21.1483854137531	-9.950089291770841e-006
21.16417501901626	-9.625430808127225e-006
21.17996462427942	-9.305814759204436e-006
21.19575422954258	-8.990199267332117e-006
21.21154383480574	-8.679547715327056e-006
21.2273334400689	-8.373738780124346e-006
21.24312304533205	-8.073179807244457e-006
21.25891265059521	-7.778228365820697e-006
21.27470225585837	-7.488846012099861e-006
21.29049186112153	-7.206155886242557e-006
21.30628146638469	-6.92808830775502e-006
21.32207107164784	-6.657379957582267e-006
21.337860676911	-6.393806889002522e-006
21.35365028217416	-6.136637813132144e-006
21.36943988743732	-5.887172826870111e-006
21.38522949270048	-5.645518715640254e-006
21.40101909796363	-5.411665919576331e-006
21.41680870322679	-5.185734576350041e-006
21.43259830848995	-4.968571743687456e-006
21.44838791375311	-4.759901823930513e-006
21.46417751901626	-4.560427457551843e-006
21.47996712427942	-4.370670129146944e-006
21.49575672954258	-4.189941361378461e-006
21.51154633480574	-4.018979293549619e-006
21.5273359400689	-3.857165134300609e-006
21.54312554533205	-3.704675369066665e-006
21.55891515059521	-3.560224986928482e-006
21.57470475585837	-3.424127499711793e-006
21.59049436112153	-3.29562556519824e-006
21.60628396638468	-3.174474676687313e-006
21.62207357164784	-3.060199391199477e-006
21.637863176911	-2.951292225659199e-006
21.65365278217416	-2.849865064489695e-006
21.66944238743732	-2.754169630426172e-006
21.68523199270047	-2.662766737362968e-006
21.70102159796363	-2.576153776607108e-006
21.71681120322679	-2.492425274531353e-006
21.73260080848995	-2.411817396265488e-006
21.74839041375311	-2.333724198199413e-006
21.76418001901626	-2.258513995304331e-006
21.77996962427942	-2.185043304317262e-006
21.79575922954258	-2.112896316863031e-006
21.81154883480574	-2.041132212366513e-006
21.8273384400689	-1.964924483535659e-006
21.84312804533206	-1.889528040810019e-006
21.85891765059521	-1.818173705592595e-006
21.87470725585837	-1.747059674906537e-006
21.89049686112153	-1.674955006195694e-006
21.90628646638469	-1.602160589806216e-006
21.92207607164784	-1.528445158654607e-006
21.937865676911	-1.453486427004166e-006
21.95365528217416	-1.376942780259499e-006
21.96944488743732	-1.298221998254172e-006
21.98523449270047	-1.218781642592856e-006
22.00102409796363	-1.136665927969868e-006
22.01681370322679	-1.052370883918382e-006
22.03260330848995	-9.654593000367795e-007
22.04839291375311	-8.762242056161658e-007
22.06418251901626	-7.854353840356995e-007
22.07997212427942	-6.913679630897994e-007
22.09576172954258	-5.948864601584433e-007
22.11155133480574	-4.956121556740618e-007
22.12734094006889	-3.947858741786161e-007
22.14313054533205	-2.913914030612885e-007
22.15892015059521	-1.855010463989569e-007
22.17470975585837	-7.727243862371808e-008
22.19049936112153	3.373936600947021e-008
22.20628896638468	1.460753105033016e-007
22.22207857164784	2.600090281180362e-007
22.237868176911	3.758647866001374e-007
22.25365778217416	4.933446824262931e-007
22.26944738743732	6.120350678955487e-007
22.28523699270047	7.331283523100145e-007
22.30102659796363	8.555469900187495e-007
22.31681620322679	9.785407122823596e-007
22.33260580848995	1.102564651706239e-006
22.34839541375311	1.226723009942322e-006
22.36418501901627	1.353132935835897e-006
22.37997462427942	1.484975962690121e-006
22.39576422954258	1.616123789269827e-006
22.41155383480574	1.742084661345566e-006
22.4273434400689	1.867047725487711e-006
22.44313304533205	1.991990917667344e-006
22.45892265059521	2.115802925997536e-006
22.47471225585837	2.239172360409492e-006
22.49050186112153	2.361751519198063e-006
22.50629146638469	2.48352138892825e-006
22.52208107164784	2.604554310957853e-006
22.537870676911	2.723081954295355e-006
22.55366028217416	2.841373421864838e-006
22.56944988743732	2.957740995539899e-006
22.58523949270047	3.072146456023546e-006
22.60102909796363	3.184108224409934e-006
22.61681870322679	3.293670422529259e-006
22.63260830848995	3.401603437757129e-006
22.6483979137531	3.507474989625745e-006
22.66418751901626	3.611009974569375e-006
22.67997712427942	3.712780366604553e-006
22.69576672954258	3.81773470301196e-006
22.71155633480574	3.917852183982712e-006
22.72734594006889	4.011034239133841e-006
22.74313554533205	4.102602094868767e-006
22.75892515059521	4.190428041083351e-006
22.77471475585837	4.275693233024841e-006
22.79050436112153	4.357553052211529e-006
22.80629396638468	4.436654531117781e-006
22.82208357164784	4.513040901278104e-006
22.837873176911	4.587109731560897e-006
22.85366278217416	4.658696048996734e-006
22.86945238743732	4.72752971265898e-006
22.88524199270048	4.793895786104489e-006
22.90103159796363	4.856820567329698e-006
22.91682120322679	4.917606058156763e-006
22.93261080848995	4.975322682043964e-006
22.94840041375311	5.030804501271341e-006
22.96419001901626	5.084285339817452e-006
22.97997962427942	5.134653690768845e-006
22.99576922954258	5.183018461566181e-006
23.01155883480574	5.22885976627772e-006
23.0273484400689	5.273575551502416e-006
23.04313804533205	5.315825708382974e-006
23.05892765059521	5.355583023619133e-006
23.07471725585837	5.393257650235548e-006
23.09050686112153	5.428839395678356e-006
23.10629646638468	5.462884477041352e-006
23.12208607164784	5.495099437154391e-006
23.137875676911	5.525935794870148e-006
23.15366528217416	5.555107109332356e-006
23.16945488743732	5.583107617249455e-006
23.18524449270047	5.609208072980268e-006
23.20103409796363	5.634498690100158e-006
23.21682370322679	5.658917876878578e-006
23.23261330848995	5.681171521729304e-006
23.2484029137531	5.702756980109208e-006
23.26419251901626	5.722886295129105e-006
23.27998212427942	5.742253168218927e-006
23.29577172954258	5.760511405106208e-006
23.31156133480574	5.777322361737009e-006
23.3273509400689	5.792536489694218e-006
23.34314054533205	5.806912693293049e-006
23.35893015059521	5.821687971433098e-006
23.37471975585837	5.835298569395115e-006
23.39050936112153	5.848771546947307e-006
23.40629896638469	5.860728723522854e-006
23.42208857164784	5.872596864664595e-006
23.437878176911	5.884694226282598e-006
23.45366778217416	5.895125291303246e-006
23.46945738743732	5.905217533648487e-006
23.48524699270048	5.914504515028437e-006
23.50103659796363	5.924122959912403e-006
23.51682620322679	5.932935896637494e-006
23.53261580848995	5.940887009364689e-006
23.54840541375311	5.948974001773167e-006
23.56419501901626	5.955682458183933e-006
23.57998462427942	5.962309566551827e-006
23.59577422954258	5.968916856717661e-006
23.61156383480574	5.975403325214852e-006
23.62735344006889	5.981425582628243e-006
23.64314304533205	5.986816203309655e-006
23.65893265059521	5.991638192918078e-006
23.67472225585837	5.996601562825229e-006
23.69051186112153	6.001815986132896e-006
23.70630146638468	6.005816718187475e-006
23.72209107164784	6.010106151115283e-006
23.737880676911	6.01436034642209e-006
23.75367028217416	6.017865459853571e-006
23.76945988743731	6.020808151578321e-006
23.78524949270047	6.023967614455324e-006
23.80103909796363	6.027284883526334e-006
23.81682870322679	6.030396146958617e-006
23.83261830848995	6.033678952118004e-006
23.84840791375311	6.036266595662083e-006
23.86419751901626	6.039193130445978e-006
Forward Laser Monitor:
time (min)	Forward Laser Monitor (V)
-0.0168345607817173	0.9424789424931532
-1.107411496184541e-008	0.9425006557662136
0.01683453863348738	0.9424638013340859
0.03366908834108971	0.9424835191626667
0.05050363804869205	0.9425060926995409
0.0673381877562944	0.9425243691500306
0.08417273746389672	0.9425095079457425
0.1010072871714991	0.9424903561795986
0.1178418368791014	0.9424592453737574
0.1346763865867038	0.942491531230091
0.1515109362943061	0.9425165886196002
0.1683454860019084	0.9424184316429525
0.1851800357095108	0.9425004172476331
0.2020145854171131	0.9425518025688952
0.2188491351247154	0.9424889430133845
0.2356836848323178	0.9424778008088044
0.2525182345399201	0.9424912329373834
0.2693527842475225	0.9425140924483039
0.2861873339551248	0.9425326637023156
0.3030218836627271	0.9425417847244362
0.3198564333703295	0.9424903901387548
0.3366909830779318	0.9425303862758548
0.3535255327855342	0.942551803290358
0.3703600824931365	0.9425486428809687
0.3871946322007388	0.9425200644513648
0.4040291819083411	0.9424878005424229
0.4208637316159435	0.94248808601643
0.4376982813235458	0.942539517025805
0.4545328310311482	0.9425540897460171
0.4713673807387505	0.9425235181012401
0.4882019304463529	0.9425303773330176
0.5050364801539552	0.9425429473587883
0.5218710298615575	0.9425429465047072
0.5387055795691599	0.942540370650736
0.5555401292767622	0.9425278078447504
0.5723746789843646	0.9425372238556227
0.5892092286919669	0.9425212539630672
0.6060437783995692	0.9425575412936458
0.6228783281071716	0.9425883251261703
0.6397128778147739	0.9425175486666461
0.6565474275223763	0.9425555167095785
0.6733819772299786	0.9425372327784083
0.690216526937581	0.9425863788626299
0.7070510766451833	0.9425806679143778
0.7238856263527856	0.9426055183454507
0.740720176060388	0.9425806706225417
0.7575547257679903	0.9426023819640922
0.7743892754755927	0.9426066695309064
0.7912238251831949	0.9426138080380894
0.8080583748907972	0.9426100685894708
0.8248929245983996	0.9425632774037401
0.8417274743060019	0.9426298176422422
0.8585620240136043	0.942638951958011
0.8753965737212066	0.9426355245984525
0.892231123428809	0.9426340972284174
0.9090656731364113	0.9426112382486503
0.9259002228440136	0.9426100932772207
0.942734772551616	0.9425863781455351
0.9595693222592183	0.9425795070670049
0.9764038719668207	0.9425166960011473
0.993238421674423	0.9426366823844511
1.010072971382025	0.9426729384475594
1.026907521089628	0.9426309576130684
1.04374207079723	0.9426378353940114
1.060576620504832	0.9426778124766839
1.077411170212435	0.9426743615107516
1.094245719920037	0.9426412784066218
1.111080269627639	0.9426880961437716
1.127914819335242	0.9427003874463578
1.144749369042844	0.9426789578096388
1.161583918750446	0.9426820992249541
1.178418468458049	0.9426675231160132
1.195253018165651	0.9426389379377387
1.212087567873253	0.9425727016381712
1.228922117580856	0.9426889629929706
1.245756667288458	0.9427003794562716
1.262591216996061	0.9426823989028138
1.279425766703663	0.9427052257769943
1.296260316411265	0.9426732061394644
1.313094866118868	0.9426195833066731
1.32992941582647	0.9426969678360965
1.346763965534072	0.9427075303743558
1.363598515241675	0.9427178176380189
1.380433064949277	0.9426983895700696
1.397267614656879	0.9427303813171446
1.414102164364482	0.9426618196982475
1.430936714072084	0.9426923910452276
1.447771263779686	0.942706114878654
1.464605813487289	0.9427415372303031
1.481440363194891	0.9427494976291925
1.498274912902493	0.9426743960531924
1.515109462610096	0.9426924419093142
1.531944012317698	0.9427783402710454
1.5487785620253	0.942702710282061
1.565613111732903	0.9427495280192109
1.582447661440505	0.9427792490753368
1.599282211148107	0.9427963952115571
1.616116760855709	0.9427986784156724
1.632951310563312	0.9427646738045945
1.649785860270914	0.9427335448105174
1.666620409978517	0.942785221792713
1.683454959686119	0.9426847055006528
1.700289509393721	0.94277468026607
1.717124059101324	0.9427769611981944
1.733958608808926	0.9427692442658393
1.750793158516528	0.9427589913592661
1.767627708224131	0.9428008861688052
1.784462257931733	0.9426901995062846
1.801296807639335	0.9428126678552923
1.818131357346938	0.9427963959215047
1.83496590705454	0.9428069666592319
1.851800456762142	0.9427792534382581
1.868635006469745	0.9428032509412444
1.885469556177347	0.9427921116030575
1.902304105884949	0.9428021059340792
1.919138655592552	0.9427895539873523
1.935973205300154	0.9428318248802715
1.952807755007756	0.9428284061685096
1.969642304715359	0.9428443081320321
1.986476854422961	0.942694748553808
2.003311404130563	0.9428058210548849
2.020145953838166	0.9428012299310303
2.036980503545768	0.9427735389523503
2.05381505325337	0.9428283963721869
2.070649602960973	0.9428241128303938
2.087484152668575	0.9428492464916134
2.104318702376177	0.9427681235064788
2.12115325208378	0.9428515483296671
2.137987801791382	0.9428743561688763
2.154822351498984	0.9427415860965702
2.171656901206587	0.9428686676419421
2.188491450914189	0.9428298420141321
2.205326000621791	0.9428581048526092
2.222160550329394	0.9428432369099742
2.238995100036996	0.9428161647471611
2.255829649744598	0.9428858204048718
2.272664199452201	0.9428561162113962
2.289498749159803	0.942859257114501
2.306333298867406	0.9428892554103496
2.323167848575008	0.9428329692426075
2.34000239828261	0.9428318353246001
2.356836947990213	0.9428729679266641
2.373671497697815	0.9428572597434748
2.390506047405417	0.9428649841876544
2.40734059711302	0.9428935310263807
2.424175146820622	0.9428649766176603
2.441009696528224	0.9428732737591891
2.457844246235827	0.9428972614503671
2.474678795943429	0.9428992737497921
2.491513345651031	0.9429164021902128
2.508347895358634	0.9428869750452302
2.525182445066236	0.942883259841637
2.542016994773838	0.9429278337606206
2.558851544481441	0.9429278388892767
2.575686094189043	0.9429589776314336
2.592520643896645	0.9429532642652703
2.609355193604248	0.9429532280793883
2.62618974331185	0.9428584636941517
2.643024293019452	0.9429989754137614
2.659858842727055	0.9429864224622683
2.676693392434657	0.9430078130211014
2.693527942142259	0.9429678514310167
2.710362491849862	0.9429875491375005
2.727197041557464	0.943027551513602
2.744031591265066	0.9429792677182124
2.760866140972669	0.9430001253516472
2.777700690680271	0.9430092696622699
2.794535240387873	0.9430192625257491
2.811369790095476	0.9429829722430118
2.828204339803078	0.9429498735170228
2.84503888951068	0.9430649447847764
2.861873439218283	0.9429601456936282
2.878707988925885	0.9430101269822634
2.895542538633487	0.9430124342862778
2.91237708834109	0.9430489700087508
2.929211638048692	0.9430261286924779
2.946046187756295	0.9430284124845341
2.962880737463897	0.9430424127613684
2.979715287171499	0.9430649868402328
2.996549836879102	0.943077558488996
3.013384386586704	0.9430627027433227
3.030218936294306	0.9430743975743448
3.047053486001909	0.9429841394356399
3.063888035709511	0.9430401376743991
3.080722585417113	0.9430675818369778
3.097557135124716	0.943122148440564
3.114391684832318	0.9431506976027007
3.13122623453992	0.9431326923680445
3.148060784247523	0.943110710514255
3.164895333955125	0.9431186841034126
3.181729883662727	0.9430915640727465
3.19856443337033	0.9431232752944347
3.215398983077932	0.9431464215739231
3.232233532785534	0.943127850612745
3.249068082493136	0.9431472806294763
3.265902632200739	0.9431575637415764
3.282737181908341	0.9431498484842289
3.299571731615943	0.9431427009363329
3.316406281323546	0.9431258615593812
3.333240831031148	0.943154433077916
3.35007538073875	0.943175004857019
3.366909930446353	0.9431909661301446
3.383744480153955	0.9431450040377563
3.400579029861557	0.9431598486861208
3.41741357956916	0.9431555658319352
3.434248129276762	0.9431152781210184
3.451082678984364	0.9431198490676719
3.467917228691967	0.9431407016185098
3.484751778399569	0.9430892848092477
3.501586328107171	0.9431464197994515
3.518420877814774	0.9431384171360523
3.535255427522376	0.9431258673398151
3.552089977229978	0.9431727013685755
3.568924526937581	0.9431552746861516
3.585759076645183	0.943146131872454
3.602593626352785	0.943139320645517
3.619428176060388	0.9432009930638666
3.63626272576799	0.9431952835837264
3.653097275475592	0.943160997392016
3.669931825183195	0.9431792811421003
3.686766374890797	0.9431975683768038
3.703600924598399	0.943194416542175
3.720435474306002	0.9431247149607899
3.737270024013604	0.9431701429533851
3.754104573721206	0.9431887161512157
3.770939123428809	0.9432044285980606
3.787773673136411	0.9432101280773647
3.804608222844014	0.9431838091095317
3.821442772551616	0.9431053591089561
3.838277322259218	0.9432366958274044
3.855111871966821	0.9432104320030795
3.871946421674423	0.9432172833792478
3.888780971382025	0.9432207129370123
3.905615521089628	0.9432158557185157
3.92245007079723	0.9432287136881591
3.939284620504832	0.9432275645150154
3.956119170212435	0.9431852765200244
3.972953719920037	0.9431610176046744
3.989788269627639	0.9432401444721101
4.006622819335242	0.9432435585191833
4.023457369042844	0.9432127316754733
4.040291918750446	0.9432500735187326
4.057126468458049	0.9431293059152177
4.073961018165651	0.9431724171378594
4.090795567873253	0.943163281969635
4.107630117580856	0.9431964216924471
4.124464667288458	0.9432789995268078
4.14129921699606	0.9432378472721419
4.158133766703663	0.9428570046094613
4.174968316411265	0.9431952897450602
4.191802866118867	0.9432367193180112
4.20863741582647	0.9432570023620948
4.225471965534072	0.9432593034814657
4.242306515241674	0.9433004103828737
4.259141064949277	0.9432501555345458
4.275975614656879	0.9432719013667205
4.292810164364481	0.9433404264999535
4.309644714072084	0.94332553744604
4.326479263779686	0.943271011910701
4.343313813487288	0.9433358585147897
4.360148363194891	0.9433450081089229
4.376982912902493	0.9433098611448431
4.393817462610095	0.9432752980875802
4.410652012317698	0.9433530036601409
4.4274865620253	0.9433255882673117
4.444321111732903	0.9433633036201931
4.461155661440505	0.9433875632343728
4.477990211148107	0.9433393046177007
4.49482476085571	0.9433621051811388
4.511659310563312	0.9432767465824186
4.528493860270914	0.9433233115300658
4.545328409978517	0.9433507170347388
4.562162959686119	0.9433555798480414
4.578997509393721	0.9433827234473113
4.595832059101324	0.9434047270956557
4.612666608808926	0.943356439141435
4.629501158516528	0.943376158092114
4.646335708224131	0.9434081559277433
4.663170257931733	0.9434078702528836
4.680004807639335	0.9434078464863185
4.696839357346938	0.9433416081790051
4.71367390705454	0.9434081247980536
4.730508456762142	0.9433461834945358
4.747343006469745	0.9434021747759683
4.764177556177347	0.9434318213252048
4.781012105884949	0.943361309245473
4.797846655592552	0.9433704376860348
4.814681205300154	0.9431932919892805
4.831515755007756	0.9433884407886646
4.848350304715359	0.9434195855072057
4.865184854422961	0.9434204402111538
4.882019404130563	0.9434055795190761
4.898853953838166	0.9433850039845573
4.915688503545768	0.943361033004543
4.93252305325337	0.9434227171518087
4.949357602960973	0.9433975789601075
4.966192152668575	0.9433884478786102
4.983026702376177	0.9434011780690169
4.99986125208378	0.9432217345957632
5.016695801791382	0.9434432624252037
5.033530351498984	0.943458158241625
5.050364901206587	0.943437587455178
5.067199450914189	0.943463873450952
5.084034000621791	0.9434375939054562
5.100868550329394	0.9435007150214354
5.117703100036996	0.943395603290922
5.134537649744599	0.9434721247186739
5.151372199452201	0.9433624969802477
5.168206749159803	0.9435086993183176
5.185041298867406	0.9434333193269491
5.201875848575008	0.9434673346170194
5.21871039828261	0.9435178571269103
5.235544947990213	0.943486740460146
5.252379497697815	0.9434904473834512
5.269214047405417	0.9434627338579306
5.28604859711302	0.9435064487197729
5.302883146820622	0.9435198773011951
5.319717696528224	0.9434961629856713
5.336552246235827	0.9434984499823278
5.353386795943429	0.9435052911848928
5.370221345651031	0.9434513146582741
5.387055895358634	0.9434870175551342
5.403890445066236	0.9434832854491915
5.420724994773838	0.9434447366858244
5.437559544481441	0.9434561572611033
5.454394094189043	0.9434524883714704
5.471228643896645	0.9435132943349638
5.488063193604248	0.9434893082168749
5.50489774331185	0.9434947336671585
5.521732293019452	0.9435041629569877
5.538566842727055	0.9434744470046456
5.555401392434657	0.9434776022905406
5.572235942142259	0.9435575977440189
5.589070491849862	0.9435655904395645
5.605905041557464	0.9435452948002654
5.622739591265066	0.9435064510813013
5.639574140972669	0.9435107464412588
5.656408690680271	0.9435324626001684
5.673243240387873	0.9435518676059012
5.690077790095476	0.9435313134773963
5.706912339803078	0.9435270229570889
5.72374688951068	0.9435658779178814
5.740581439218283	0.9435073087032607
5.757415988925885	0.9435955928751851
5.774250538633488	0.9434138868972697
5.79108508834109	0.9435681628879316
5.807919638048692	0.9435384586642163
5.824754187756295	0.9435667421386204
5.841588737463897	0.9435750094949125
5.858423287171499	0.9435336230036255
5.875257836879102	0.9435955857314375
5.892092386586704	0.943571307235354
5.908926936294306	0.9435647385410385
5.925761486001909	0.9435635966450104
5.942596035709511	0.9435713099947389
5.959430585417113	0.9435601685513273
5.976265135124716	0.9435487383109547
5.993099684832318	0.943534740384978
6.00993423453992	0.9435964554757111
6.026768784247523	0.9435921755988037
6.043603333955125	0.9436204579197416
6.060437883662727	0.9436207475012979
6.07727243337033	0.9436321795483044
6.094106983077932	0.9436478717747482
6.110941532785534	0.943613611859317
6.127776082493137	0.9436344334331358
6.144610632200739	0.943594182196333
6.161445181908341	0.9436113106367535
6.178279731615944	0.9436538829501957
6.195114281323546	0.9436856034703195
6.211948831031148	0.9436593179790134
6.228783380738751	0.9436707465140032
6.245617930446353	0.9436593191233471
6.262452480153955	0.9436673240857374
6.279287029861558	0.9436924706713372
6.29612157956916	0.9437176031860393
6.312956129276762	0.943704179491462
6.329790678984365	0.9437064840261649
6.346625228691967	0.9437450276080667
6.363459778399569	0.9437259048804593
6.380294328107172	0.9437418914248519
6.397128877814774	0.9436604764997993
6.413963427522377	0.9437396002985385
6.430797977229979	0.9437304666371286
6.44763252693758	0.9437407524155026
6.464467076645183	0.9437293200091547
6.481301626352785	0.9436959018365633
6.498136176060387	0.9437530354807256
6.51497072576799	0.9437370113022
6.531805275475592	0.9436516180792441
6.548639825183194	0.9436904977561763
6.565474374890797	0.9437658936780842
6.582308924598399	0.9437587494170705
6.599143474306001	0.9437510228112279
6.615978024013604	0.9437267575206321
6.632812573721206	0.943714467080242
6.649647123428808	0.9437693209274812
6.666481673136411	0.9437496110244639
6.683316222844013	0.9437244653233206
6.700150772551615	0.9437153264063931
6.716985322259218	0.9437507578293291
6.73381987196682	0.94377361332039
6.750654421674422	0.943777325759635
6.767488971382025	0.9437738836275463
6.784323521089627	0.9437384761419124
6.801158070797229	0.9437578967039931
6.817992620504832	0.9437575540123669
6.834827170212434	0.9436662768587596
6.851661719920037	0.9438115831283281
6.868496269627639	0.9438344707129278
6.885330819335241	0.9438421883943411
6.902165369042844	0.9438253306298281
6.918999918750446	0.9437864706182039
6.935834468458048	0.9437887630478647
6.952669018165651	0.9438364597444531
6.969503567873253	0.943768198986463
6.986338117580855	0.9438230458960301
7.003172667288458	0.9438264612343501
7.02000721699606	0.9437979267073366
7.036841766703662	0.9438513325362123
7.053676316411265	0.9438513341962748
7.070510866118867	0.9438539034623378
7.087345415826469	0.9438527614441626
7.104179965534072	0.9437933356836216
7.121014515241674	0.9438116142274241
7.137849064949276	0.943860475929621
7.154683614656879	0.9438513351997068
7.171518164364481	0.9438810364988591
7.188352714072083	0.9438033438737081
7.205187263779686	0.9438673120396626
7.222021813487288	0.9437964977316873
7.23885636319489	0.9438664753849786
7.255690912902493	0.9438639164315701
7.272525462610095	0.9438858737558391
7.289360012317697	0.9438307643086806
7.3061945620253	0.9438379011588559
7.323029111732902	0.9438287610180032
7.339863661440504	0.94386161556215
7.356698211148107	0.9437819013451682
7.373532760855709	0.943900478640287
7.390367310563311	0.943887908651046
7.407201860270914	0.9439050448781778
7.424036409978516	0.9438721830820839
7.440870959686118	0.9438401879885672
7.457705509393721	0.9438376483121397
7.474540059101323	0.9439153287617703
7.491374608808926	0.943897064772686
7.508209158516528	0.943923618110177
7.52504370822413	0.9439144829419527
7.541878257931733	0.9439450469577133
7.558712807639335	0.9438664888287163
7.575547357346937	0.9439099047663232
7.59238190705454	0.9439316240977612
7.609216456762142	0.9439313370983015
7.626051006469744	0.9439061949492781
7.642885556177347	0.9439144902672978
7.659720105884949	0.9439636182319752
7.676554655592551	0.9439327652012077
7.693389205300154	0.9439267737111199
7.710223755007756	0.9439430423609461
7.727058304715358	0.9439199214749858
7.743892854422961	0.9439416302180704
7.760727404130563	0.9439496234902667
7.777561953838165	0.943933913496248
7.794396503545768	0.9439293390824459
7.81123105325337	0.9438801949462123
7.828065602960972	0.9439073368047608
7.844900152668575	0.9439084794565521
7.861734702376177	0.9439050498918844
7.878569252083779	0.9438984859673026
7.895403801791382	0.9439293309537851
7.912238351498984	0.943904198786314
7.929072901206586	0.9439179105458678
7.945907450914189	0.9439213431611657
7.962742000621791	0.9439316221708175
[truncated: 5,336 more rows]
[truncated: 2 more columns]
