# Supplementary material for: Tailored design of protein nanoparticle scaffolds for multivalent presentation of viral glycoprotein antigens
Source: eLife. 2020 Aug 4;9:e57659. doi: 10.7554/eLife.57659 (PMC7402677; doi:10.7554/eLife.57659)
Supplement: Figure 2—figure supplement 6—source data 2. [file elife-57659-fig2-figsupp6-data2.txt]

0.01087    5235.88330078   5237.54125891   9.32249   
0.01143    5236.99316406   5132.48963423   17.57305  
0.01199    5147.51708984   5025.12179507   17.04433  
0.01254    5011.55908203   4915.82293613   15.27110  
0.01310    4897.54687500   4806.04861124   12.42997  
0.01366    4755.46728516   4693.22300597   13.59260  
0.01421    4586.83789062   4582.00293936   10.46831  
0.01477    4397.21289062   4473.01554427   14.56410  
0.01533    4291.29248047   4353.97271696   14.71613  
0.01589    4151.17529297   4228.34401327   14.72119  
0.01644    3953.92138672   4106.68640352   13.45035  
0.01700    3863.32812500   3986.29427334   11.47536  
0.01756    3752.65478516   3860.94787756   13.58161  
0.01812    3605.33129883   3735.94518537   14.47385  
0.01867    3507.82788086   3611.16620887   14.49347  
0.01923    3380.07177734   3485.36677478   10.25784  
0.01979    3270.59960938   3357.82443274   12.23865  
0.02035    3113.09741211   3207.10396619   10.96512  
0.02090    2975.78637695   3042.72310469   14.66587  
0.02146    2887.29589844   2945.39527875   11.67380  
0.02202    2804.64624023   2860.99894947   12.58923  
0.02258    2647.47265625   2742.05900895   10.29921  
0.02313    2556.98876953   2622.82610739   11.10787  
0.02369    2385.37866211   2501.77852944   10.60196  
0.02425    2268.52490234   2380.93195921   8.59170   
0.02481    2186.06225586   2259.84863721   12.69353  
0.02536    2092.23730469   2143.52333895   8.27396   
0.02592    1982.41894531   2029.60564781   8.80584   
0.02648    1872.31384277   1919.05995229   9.26088   
0.02704    1783.50402832   1809.68427869   8.25038   
0.02759    1684.34997559   1705.66516647   9.39165   
0.02815    1585.65881348   1603.13959487   8.32024   
0.02871    1490.08874512   1503.95027484   8.63246   
0.02927    1359.48229980   1409.45267685   6.78910   
0.02982    1298.88793945   1319.73230627   7.20665   
0.03038    1224.35034180   1231.98795091   9.22112   
0.03094    1151.64282227   1145.08196876   5.51718   
0.03150    1066.83435059   1062.76727487   6.24021   
0.03205    1003.16369629   981.62148152    5.96836   
0.03261    962.54882812    904.41902790    6.30868   
0.03317    874.43066406    829.57512094    5.37796   
0.03373    816.09002686    759.74582394    4.25093   
0.03428    760.08251953    694.57649985    4.82724   
0.03484    714.92706299    633.68924294    4.61227   
0.03540    657.05407715    575.02463521    4.30478   
0.03596    619.07653809    517.20397254    3.43170   
0.03651    574.42163086    465.53282849    3.55547   
0.03707    515.54492188    415.33928041    3.53282   
0.03763    461.82913208    370.89078248    3.47871   
0.03819    429.12319946    327.91753263    3.27896   
0.03874    407.69174194    287.67891291    2.91652   
0.03930    351.90914917    251.51649918    3.40367   
0.03986    327.87136841    218.72529259    2.41131   
0.04042    318.53799438    189.23105416    2.37461   
0.04097    289.82821655    160.79403363    2.18969   
0.04153    258.60195923    137.32363141    1.81473   
0.04209    235.93365479    114.80380193    2.13479   
0.04264    204.09355164    96.03393511     1.73699   
0.04320    202.95736694    78.99981867     1.34567   
0.04376    191.91816711    64.93199849     1.41739   
0.04432    171.92585754    52.91724036     1.40241   
0.04487    155.31962585    42.41890605     1.28255   
0.04543    160.94078064    34.98096992     1.45720   
0.04599    156.96696472    28.41139520     1.21702   
0.04655    147.84689331    25.14219658     1.26534   
0.04710    128.74150085    22.46940453     1.39342   
0.04766    138.16523743    22.13201530     1.10936   
0.04822    135.98951721    22.82294210     1.00399   
0.04878    132.34556580    25.10411778     1.28461   
0.04933    127.63670349    28.70071394     1.44550   
0.04989    134.11677551    33.18634042     1.22858   
0.05045    139.61320496    39.09958473     1.50842   
0.05101    145.52592468    45.38606526     1.36231   
0.05156    150.02357483    52.97009862     1.30116   
0.05212    152.92393494    60.86265221     1.46222   
0.05268    153.68164062    69.88330293     1.23742   
0.05324    158.78750610    79.21982856     1.67934   
0.05379    167.39732361    89.02549923     1.65103   
0.05435    167.66575623    99.11325003     1.67048   
0.05491    174.84358215    109.39535035    1.61293   
0.05547    176.38833618    120.00417582    2.09159   
0.05602    181.52142334    130.69179590    2.01846   
0.05658    189.66400146    141.18837804    2.45723   
0.05714    194.24722290    151.73875148    1.86337   
0.05770    199.43333435    162.47188389    1.75589   
0.05825    202.77865601    172.58936008    2.34297   
0.05881    206.59797668    182.00698878    1.85352   
0.05937    210.95445251    191.60605358    2.29228   
0.05993    215.87394714    201.32447548    2.36742   
0.06048    219.29896545    210.13512114    2.42697   
0.06104    223.39764404    218.80067049    2.91056   
0.06160    228.30984497    227.14567980    2.78689   
0.06216    228.25613403    235.13407212    3.45972   
0.06271    229.80036926    242.21000995    2.19619   
0.06327    233.12777710    249.01655327    2.69696   
0.06383    234.82777405    255.56169194    2.96857   
0.06438    237.87408447    260.98609693    2.56631   
0.06494    237.91560364    265.92392726    2.35333   
0.06550    239.49241638    270.20569658    2.38894   
0.06606    242.03521729    274.32370908    2.67798   
0.06662    237.20852661    277.65833114    2.64641   
0.06717    241.50015259    280.65140478    2.71649   
0.06773    238.48089600    282.89744528    2.95034   
0.06829    237.04951477    284.39739881    4.43460   
0.06884    238.37164307    285.20071130    2.74710   
0.06940    234.41517639    285.33338481    2.97059   
0.06996    234.78805542    285.20777250    2.74899   
0.07052    228.90553284    284.63283646    3.92895   
0.07107    230.83573914    283.86808899    2.49559   
0.07163    224.41757202    282.08810535    3.66748   
0.07219    224.76664734    280.15380904    2.96108   
0.07275    218.92683411    277.90885488    2.42178   
0.07330    215.93911743    275.44698339    3.12880   
0.07386    214.53826904    272.79642187    3.37276   
0.07442    206.98747253    269.21909069    3.51243   
0.07498    208.80192566    265.32794779    2.61758   
0.07553    201.44885254    261.07925924    2.77518   
0.07609    196.58270264    256.83030787    2.50054   
0.07665    191.77247620    252.65294973    2.45701   
0.07721    188.12770081    248.15363231    3.08967   
0.07776    184.53460693    243.08381181    2.61624   
0.07832    180.96089172    238.00912031    2.79903   
0.07888    177.50735474    232.91519009    2.76493   
0.07944    173.57234192    227.67241394    2.51306   
0.07999    167.70172119    222.38572868    3.25984   
0.08055    161.28448486    217.11388421    3.15670   
0.08111    161.03373718    211.84405471    1.98332   
0.08167    152.59088135    206.53241870    2.45975   
0.08222    150.36878967    201.22705542    2.81568   
0.08278    145.73408508    195.90714922    2.38090   
0.08334    140.77243042    190.66628292    2.13704   
0.08389    136.74076843    185.47042960    1.74129   
0.08445    133.21270752    180.34694045    2.04902   
0.08501    128.29632568    175.25726799    1.65522   
0.08557    126.31350708    170.46840624    1.80423   
0.08613    121.51432800    165.71341373    1.74684   
0.08668    120.57745361    161.03716326    2.69601   
0.08724    116.60038757    156.21266259    1.69766   
0.08780    110.96103668    151.17240101    1.62576   
0.08835    108.94091034    146.70987018    2.04423   
0.08891    107.46697998    142.57093689    1.59432   
0.08947    104.26973724    138.47253982    1.98099   
0.09003    103.07189178    134.40878293    2.11102   
0.09059    100.63535309    130.69880454    2.48851   
0.09114    97.60366058     127.05592508    1.48391   
0.09170    94.70721436     123.58339056    1.44859   
0.09226    95.02381897     120.30301536    1.72802   
0.09281    88.11557007     117.23965385    1.23997   
0.09337    87.91368866     114.35658078    1.36894   
0.09393    87.35842133     111.57144465    1.86589   
0.09449    82.78357697     108.77850265    1.30428   
0.09504    83.10041046     106.02979392    1.55635   
0.09560    81.56666565     103.73963405    1.41831   
0.09616    81.18090057     101.45355670    2.01130   
0.09672    77.44825745     99.16754069     1.47575   
0.09727    78.57983398     96.99467036     1.50586   
0.09783    77.01479340     94.94696554     1.25589   
0.09839    76.22807312     93.01096087     1.36372   
0.09895    74.08416748     91.12844087     1.44386   
0.09950    72.47154999     89.41993658     1.74808   
0.10006    68.90265656     87.74228781     1.46231   
0.10062    72.38997650     86.13620599     1.32410   
0.10118    71.29227448     84.57768653     1.42045   
0.10173    69.75014496     83.13129651     1.61227   
0.10229    68.98514557     81.64341536     1.38948   
0.10285    65.72821045     80.12259362     1.22863   
0.10341    66.77416992     78.72815512     1.67319   
0.10396    67.12242126     77.38444164     1.37385   
0.10452    63.63281250     76.01076624     1.41005   
0.10508    62.47684097     74.63441003     1.19294   
0.10564    62.49227905     73.27226821     1.29945   
0.10619    61.38486099     71.89521552     1.18440   
0.10675    62.13815308     70.49705807     1.30560   
0.10731    57.95781708     69.18389349     0.94159   
0.10786    59.46032715     67.94400859     1.16517   
0.10842    59.82521820     66.68314596     0.98193   
0.10898    58.52244186     65.41332104     0.96544   
0.10954    57.55842590     64.21492728     1.14522   
0.11010    56.01516342     62.99326922     1.02680   
0.11065    56.81058121     61.65860126     1.61747   
0.11121    58.33041382     60.32040270     1.66904   
0.11177    53.43165207     58.98275607     1.17494   
0.11232    53.27486038     57.65576695     1.72064   
0.11288    53.79713058     56.33406497     1.19467   
0.11344    51.35073471     55.01922270     1.32222   
0.11400    50.95567703     53.70323714     1.05475   
0.11455    50.04579926     52.34556333     1.04094   
0.11511    48.22865677     50.99555083     0.83998   
0.11567    46.74211884     49.67483883     1.14520   
0.11623    46.35332489     48.34565513     0.81507   
0.11678    46.43962479     46.99822707     0.98457   
0.11734    46.82598114     45.73541517     0.83121   
0.11790    44.06173325     44.52249162     0.86442   
0.11846    42.57084656     43.27601860     0.76280   
0.11901    43.93165970     42.02098629     0.94903   
0.11957    40.55137253     40.73671481     1.10010   
0.12013    39.09426880     39.49760086     1.13650   
0.12069    38.94794846     38.40010958     1.20855   
0.12124    37.83974075     37.27870131     0.69385   
0.12180    37.33908463     36.12383776     0.96290   
0.12236    37.10756683     35.00445981     1.23593   
0.12291    35.45148849     33.90805486     0.72484   
0.12347    34.63337708     32.85913781     0.71130   
0.12403    34.29536438     31.82977923     0.70751   
0.12459    32.87757874     30.95331409     0.92903   
0.12515    30.47277260     30.07362497     0.63426   
0.12570    33.31496048     29.18037632     0.75979   
0.12626    30.59682274     28.32328130     0.70088   
0.12682    30.63731384     27.51094518     0.82235   
0.12738    30.14019775     26.74424624     1.04470   
0.12793    28.81338692     26.00188261     0.61297   
0.12849    27.04329300     25.38463630     0.78791   
0.12905    27.26676941     24.78572195     0.58508   
0.12960    26.97351074     24.20962729     0.73980   
0.13016    25.61255264     23.67409293     0.50391   
0.13072    26.62500381     23.24105770     0.68387   
0.13128    25.44925117     22.81646787     0.65644   
0.13183    24.77558708     22.40195954     0.49366   
0.13239    24.07819939     22.06011982     0.52995   
0.13295    24.48488045     21.74858151     0.49196   
0.13351    23.17132568     21.44095270     0.56100   
0.13406    25.78259087     21.15583038     0.57458   
0.13462    24.03027916     21.04625472     0.48885   
0.13518    23.64032745     20.91770536     0.62776   
0.13574    23.28627014     20.74845333     0.47761   
0.13629    23.21260262     20.62921670     0.57365   
0.13685    23.47253418     20.55463823     0.63096   
0.13741    23.36503792     20.50064325     0.87316   
0.13796    24.14668655     20.45411685     0.65433   
0.13852    22.50893021     20.46260825     0.56529   
0.13908    20.91138268     20.47592247     0.52727   
0.13964    23.35243416     20.49616867     0.64043   
0.14019    20.85647964     20.53073877     0.83928   
0.14075    24.20096779     20.59197017     0.77187   
0.14131    21.99887276     20.66117171     0.46960   
0.14187    23.41797638     20.73652332     0.65240   
0.14243    21.81291389     20.78212984     0.61006   
0.14298    22.69148445     20.81831631     0.63710   
0.14354    21.98305511     20.89808993     0.57194   
0.14410    22.62855911     20.97286990     0.59100   
0.14465    23.39143944     21.01776899     0.66438   
0.14521    20.50428772     21.05169079     0.49467   
0.14577    21.48715401     21.06753688     0.85149   
0.14633    22.10187531     21.09227299     0.53727   
0.14688    22.25531960     21.12321612     0.69115   
0.14744    22.05720520     21.07758551     0.49113   
0.14800    21.88177299     21.01169118     0.48905   
0.14856    23.02821159     20.99700809     0.72324   
0.14911    21.48587608     20.97085273     0.62894   
0.14967    20.37866974     20.89988151     0.69086   
0.15023    20.53573036     20.82527238     0.60559   
0.15079    22.32133865     20.74526440     0.81314   
0.15134    20.97300720     20.60848427     0.62304   
0.15190    21.65917587     20.43588344     0.69546   
0.15246    21.60459137     20.22868840     0.64650   
0.15302    21.39461327     20.01425476     0.54369   
0.15357    20.50613022     19.81087506     0.61809   
0.15413    20.53504562     19.58862241     0.52562   
0.15469    19.45038986     19.30262839     0.63592   
0.15525    19.31208611     19.03792091     0.49787   
0.15580    18.53554916     18.79967981     0.43596   
0.15636    20.31063271     18.51066550     0.57529   
0.15692    19.93077278     18.19452777     0.70817   
0.15747    19.20098877     17.84950241     0.82158   
0.15803    18.85356331     17.49955129     0.49472   
0.15859    18.48380280     17.13987788     0.66371   
0.15915    19.08188248     16.75980823     0.59590   
0.15970    17.92141151     16.32525191     0.56161   
0.16026    17.74301338     15.90313701     0.47211   
0.16082    18.15404510     15.49441408     0.52878   
0.16138    18.22986221     15.11072842     0.66602   
0.16193    17.44888878     14.73808355     0.42645   
0.16249    16.56965828     14.30970578     0.40635   
0.16305    16.50283432     13.87472236     0.48731   
0.16361    16.63935661     13.44944701     0.49301   
0.16416    14.58732891     13.02712404     0.61437   
0.16472    15.36944675     12.60930960     0.49667   
0.16528    15.17979336     12.19699584     0.56791   
0.16583    14.46289635     11.78946110     0.50671   
0.16639    14.34924603     11.38340803     0.39632   
0.16695    14.57859230     10.97901294     0.40400   
0.16751    14.21465302     10.58475190     0.39522   
0.16806    12.57301044     10.19123552     0.54204   
0.16862    13.71956062     9.78984867      0.34907   
0.16918    15.02646828     9.40179685      0.49865   
0.16974    13.01452160     9.04391447      0.46663   
0.17029    11.51720428     8.71305203      0.41429   
0.17085    11.73641682     8.40581965      0.39330   
0.17141    13.64817142     8.08614694      0.63533   
0.17197    11.97451210     7.76118106      0.40388   
0.17252    13.01773262     7.45905075      0.47437   
0.17308    13.18270206     7.16217527      0.48192   
0.17364    12.27962494     6.88740329      0.38601   
0.17420    10.01624966     6.62739653      0.31587   
0.17475    10.33477783     6.39326916      0.29970   
0.17531    10.05257893     6.16715081      0.37220   
0.17587    10.50455761     5.94704182      0.30656   
0.17643    11.00054169     5.74766689      0.35132   
0.17698    10.03827095     5.55517795      0.29480   
0.17754    9.40424728      5.39386595      0.30223   
0.17810    10.59059811     5.23784711      0.34142   
0.17865    9.44131660      5.10363553      0.27987   
0.17921    9.31545830      4.97730977      0.27700   
0.17977    10.25519371     4.86435244      0.27807   
0.18033    9.90389729      4.76280659      0.29631   
0.18089    10.59102535     4.66912301      0.28895   
0.18144    9.07730198      4.57482508      0.27325   
0.18200    8.30069256      4.48032620      0.25064   
0.18256    8.64334679      4.42310424      0.33317   
0.18311    8.53712368      4.37062624      0.37723   
0.18367    9.41216564      4.33586039      0.26072   
0.18423    9.52875710      4.31050883      0.26475   
0.18479    9.28433895      4.29855527      0.28461   
0.18534    7.07500696      4.27765201      0.21753   
0.18590    9.77487469      4.25124150      0.32885   
0.18646    9.83203030      4.23580689      0.44234   
0.18702    7.68634415      4.22349989      0.28181   
0.18757    9.41350174      4.23753715      0.29290   
0.18813    8.46627331      4.25020444      0.24019   
0.18869    8.41401958      4.25831036      0.28729   
0.18925    8.82155704      4.27484226      0.37761   
0.18980    8.72934532      4.30215432      0.37476   
0.19036    8.12284374      4.31888525      0.32642   
0.19092    9.46445942      4.32985322      0.49043   
0.19148    9.57968998      4.35940996      0.35955   
0.19203    9.21279716      4.39131569      0.42681   
0.19259    7.97830820      4.40952692      0.25485   
0.19315    7.44603491      4.43200274      0.23853   
0.19370    8.22253513      4.46646334      0.33620   
0.19426    8.46343040      4.50014641      0.32225   
0.19482    7.93630219      4.53282199      0.25642   
0.19538    7.73428679      4.56686891      0.22782   
0.19593    8.86863708      4.60164024      0.28818   
0.19649    8.10003471      4.62409471      0.31194   
0.19705    8.06887817      4.64571471      0.38353   
0.19761    9.13071537      4.67601557      0.32641   
0.19816    6.42860603      4.69991393      0.30728   
0.19872    7.52612591      4.70848363      0.27056   
0.19928    7.80649900      4.73561910      0.32833   
0.19984    7.98608208      4.78140686      0.28870   
0.20039    9.18239880      4.81281815      0.27739   
0.20095    8.29997635      4.83811276      0.25143   
0.20151    7.48235893      4.85361116      0.22728   
0.20207    8.53548145      4.87057753      0.28599   
0.20262    8.50278282      4.90574775      0.28567   
0.20318    8.99531937      4.93924302      0.33060   
0.20374    8.57477856      4.96925422      0.34234   
0.20429    7.62655306      5.00152516      0.32879   
0.20485    7.90065002      5.03586858      0.41472   
0.20541    8.04353142      5.07730113      0.37356   
0.20597    9.19315147      5.12121407      0.31394   
0.20652    7.77699709      5.15255582      0.24209   
0.20708    7.58400583      5.18381599      0.28406   
0.20764    8.62123013      5.21974566      0.35075   
0.20820    7.50529718      5.26289970      0.30617   
0.20875    7.84137106      5.31917687      0.32073   
0.20931    7.79049301      5.36730540      0.27034   
0.20987    8.06095695      5.40901884      0.25497   
0.21043    8.28707886      5.44461177      0.28910   
0.21098    7.49802494      5.47832550      0.23842   
0.21154    7.01078796      5.54423845      0.40232   
0.21210    7.42599583      5.60875789      0.28484   
0.21265    6.49231291      5.66214892      0.24968   
0.21321    6.87441015      5.72016511      0.22089   
0.21377    6.71160698      5.78545440      0.25946   
0.21433    7.14738512      5.84422346      0.27702   
0.21488    7.35966396      5.89847141      0.30982   
0.21544    8.07574081      5.94587882      0.28841   
0.21600    7.67670584      5.99159430      0.29985   
0.21656    6.68804884      6.07113084      0.26190   
0.21711    8.18815327      6.14529591      0.29468   
0.21767    7.73406696      6.19819907      0.38052   
0.21823    7.44325304      6.25940912      0.36715   
0.21879    6.04674721      6.33274575      0.21928   
0.21934    7.40054893      6.39724219      0.29352   
0.21990    7.48730421      6.45600632      0.32252   
0.22046    5.87617016      6.50847364      0.29280   
0.22102    7.58727407      6.56013551      0.27794   
0.22157    6.37243605      6.62911638      0.21275   
0.22213    7.64463615      6.68954781      0.43496   
0.22269    5.91169214      6.72166161      0.25786   
0.22324    7.02818918      6.76306075      0.33097   
0.22380    5.47755480      6.81644850      0.27706   
0.22436    6.23202991      6.85328820      0.23173   
0.22492    6.38657379      6.88085240      0.28135   
0.22547    7.76668406      6.91339274      0.31661   
0.22603    6.29222107      6.94624627      0.25714   
0.22659    6.51573420      6.96834648      0.24468   
0.22715    6.60721493      6.98764158      0.27133   
0.22770    5.61940718      6.99898627      0.21205   
0.22826    6.96531010      7.00312191      0.28744   
0.22882    4.94412184      6.99904540      0.18748   
0.22938    6.05557919      7.00003921      0.27204   
0.22993    7.37921190      7.00350410      0.30674   
0.23049    5.00339413      6.98658646      0.17373   
0.23105    5.56861019      6.96649685      0.25197   
0.23160    5.99005318      6.94317342      0.22990   
0.23216    5.91770983      6.91556706      0.28975   
0.23272    6.53290081      6.87735794      0.32064   
0.23328    6.47810411      6.83292153      0.29594   
0.23383    5.21049309      6.78207168      0.18354   
0.23439    4.65829277      6.73125851      0.18093   
0.23495    4.87111282      6.68059209      0.25860   
0.23550    4.80462694      6.61550265      0.28976   
0.23606    5.56737804      6.54757143      0.29696   
0.23662    6.22849703      6.47005645      0.28860   
0.23718    5.72635317      6.39550919      0.28642   
0.23774    5.71870899      6.32721549      0.26622   
0.23829    4.45137978      6.24183551      0.17575   
0.23885    5.48185110      6.14083338      0.25639   
